# Supplementary material for: Quantifying the liquid–liquid transition in cold water/glycerol mixtures by intermolecular hyperfine relaxation-induced dipolar modulation enhancement (ih-RIDME)
Source: Phys Chem Chem Phys. 2025 Nov 7;27(48):25888–99. doi: 10.1039/d5cp03647j (PMC12641492; doi:10.1039/d5cp03647j)
Supplement: CP-027-D5CP03647J-s001 [file CP-027-D5CP03647J-s001.zip]

Archive with 196 entries (177 files):
- Data/
- __MACOSX/._Data
- Data/Solution_3 (D2O_H8gly)/
- __MACOSX/Data/._Solution_3 (D2O_H8gly)
- Data/.DS_Store
- __MACOSX/Data/._.DS_Store
- Data/Solution_1 (H2O_H8gly)/
- __MACOSX/Data/._Solution_1 (H2O_H8gly)
- Data/Solution_2 (H2O_D8gly)/
- __MACOSX/Data/._Solution_2 (H2O_D8gly)
- Data/Solution_3 (D2O_H8gly)/.DS_Store
- __MACOSX/Data/Solution_3 (D2O_H8gly)/._.DS_Store
- Data/Solution_3 (D2O_H8gly)/refrozen/
- Data/Solution_3 (D2O_H8gly)/fresh/
- Data/Solution_3 (D2O_H8gly)/stored/
- Data/Solution_1 (H2O_H8gly)/.DS_Store
- __MACOSX/Data/Solution_1 (H2O_H8gly)/._.DS_Store
- Data/Solution_1 (H2O_H8gly)/refrozen/
- Data/Solution_1 (H2O_H8gly)/fresh/
- Data/Solution_1 (H2O_H8gly)/stored/
- Data/Solution_2 (H2O_D8gly)/.DS_Store
- __MACOSX/Data/Solution_2 (H2O_D8gly)/._.DS_Store
- Data/Solution_2 (H2O_D8gly)/refrozen/
- Data/Solution_2 (H2O_D8gly)/fresh/
- Data/Solution_2 (H2O_D8gly)/dry_ice/
- Data/Solution_2 (H2O_D8gly)/stored/
- Data/Solution_3 (D2O_H8gly)/refrozen/.DS_Store
- __MACOSX/Data/Solution_3 (D2O_H8gly)/refrozen/._.DS_Store
- Data/Solution_3 (D2O_H8gly)/refrozen/(RIDME bckg & SD)_50K_(TEMPO SK_3.3)_(EDFS_Q)_12-400-24_2sc.DTA
- Data/Solution_3 (D2O_H8gly)/refrozen/(RIDME bckg & SD)_50K_(TEMPO SK_3.3)_(T1)_24-1us-12-24_s10us_2sc.DTA
- Data/Solution_3 (D2O_H8gly)/refrozen/(RIDME bckg & SD)_50K_(TEMPO SK_3.3)_(ESEEM_2P_Q)FT_12-300-s16-4sc.DSC
- Data/Solution_3 (D2O_H8gly)/refrozen/(RIDME bckg & SD)_50K_(TEMPO SK_3.3)_(ESEEM_2P_Q)_12-300-s16-4sc.DTA
- Data/Solution_3 (D2O_H8gly)/refrozen/(RIDME bckg & SD)_50K_(TEMPO SK_3.3)_(ESEEM_2P_Q)_12-300-s16-4sc.DSC
- Data/Solution_3 (D2O_H8gly)/refrozen/(RIDME bckg & SD)_50K_(TEMPO SK_3.3)_(ESEEM_2P_Q)FT_12-300-s16-4sc.DTA
- Data/Solution_3 (D2O_H8gly)/refrozen/(RIDME bckg & SD)_50K_(TEMPO SK_3.3)_(T1)_24-1us-12-24_s10us_2sc.DSC
- Data/Solution_3 (D2O_H8gly)/refrozen/(RIDME bckg & SD)_50K_(TEMPO SK_3.3)_(EDFS_Q)_12-400-24_2sc.DSC
- Data/Solution_3 (D2O_H8gly)/fresh/T2_Q_50K_20201119_16-200-16-s16.DSC
- Data/Solution_3 (D2O_H8gly)/fresh/RIDME_Q_50K_SK_3.3_d1_400ns_15-to-240us.DSC
- Data/Solution_3 (D2O_H8gly)/fresh/RIDME_Q_50K_SK_3.3_d1_400ns_d4_480us_27sc.DSC
- Data/Solution_3 (D2O_H8gly)/fresh/RIDME_Q_50K_SK_3.3_d1_400ns_d4_480us_27sc.DTA
- Data/Solution_3 (D2O_H8gly)/fresh/RIDME_Q_50K_SK_3.3_d1_400ns_15-to-240us.DTA
- Data/Solution_3 (D2O_H8gly)/fresh/T2_Q_50K_20201119_16-200-16-s16.DTA
- Data/Solution_3 (D2O_H8gly)/stored/(RIDME bckg & SD)_50K_(TEMPO SK_3.3)_(T2)_12-400-24_s16_2sc.DTA
- Data/Solution_3 (D2O_H8gly)/stored/(RIDME bckg & SD)_50K_(TEMPO SK_3.3)_(T1)_24-1000-12-400-24_s10us_2sc.DTA
- Data/Solution_3 (D2O_H8gly)/stored/(RIDME bckg & SD)_50K_(TEMPO SK_3.3)_(ESEEM_2P_Q)FT_12-300-24_s4_3sc.DSC
- Data/Solution_3 (D2O_H8gly)/stored/(RIDME bckg & SD)_50K_(TEMPO SK_3.3)_(RIDME_5P_Q)_12-24_d4_15-to-60_3sc.DTA
- Data/Solution_3 (D2O_H8gly)/stored/(RIDME bckg & SD)_50K_(TEMPO SK_3.3)_(EDFS_Q)_12-400-24_1sc.DTA
- Data/Solution_3 (D2O_H8gly)/stored/(RIDME bckg & SD)_50K_(TEMPO SK_3.3)_(ESSEM_2P_Q)_12-300-24_s4_3sc.DSC
- Data/Solution_3 (D2O_H8gly)/stored/(RIDME bckg & SD)_50K_(TEMPO SK_3.3)_(ESSEM_2P_Q)_12-300-24_s4_3sc.DTA
- Data/Solution_3 (D2O_H8gly)/stored/(RIDME bckg & SD)_50K_(TEMPO SK_3.3)_(EDFS_Q)_12-400-24_1sc.DSC
- Data/Solution_3 (D2O_H8gly)/stored/(RIDME bckg & SD)_50K_(TEMPO SK_3.3)_(RIDME_5P_Q)_12-24_d4_15-to-60_3sc.DSC
- Data/Solution_3 (D2O_H8gly)/stored/(RIDME bckg & SD)_50K_(TEMPO SK_3.3)_(ESEEM_2P_Q)FT_12-300-24_s4_3sc.DTA
- Data/Solution_3 (D2O_H8gly)/stored/(RIDME bckg & SD)_50K_(TEMPO SK_3.3)_(T1)_24-1000-12-400-24_s10us_2sc.DSC
- Data/Solution_3 (D2O_H8gly)/stored/(RIDME bckg & SD)_50K_(TEMPO SK_3.3)_(T2)_12-400-24_s16_2sc.DSC
- Data/Solution_1 (H2O_H8gly)/refrozen/(RIDME background & SD)_Q_50K_(SK 3.6)_(T2)_12-400-24_s16_2sc.DTA
- Data/Solution_1 (H2O_H8gly)/refrozen/.DS_Store
- __MACOSX/Data/Solution_1 (H2O_H8gly)/refrozen/._.DS_Store
- Data/Solution_1 (H2O_H8gly)/refrozen/(RIDME background & SD)_Q_50K_(SK 3.6)_(RIDME_5P_Q)12-d2_4.2_15_30.DSC
- Data/Solution_1 (H2O_H8gly)/refrozen/(RIDME background & SD)_Q_50K_(SK 3.6)_(T2)_12-300-24_s4_5sc.DTA
- Data/Solution_1 (H2O_H8gly)/refrozen/(RIDME background & SD)_Q_50K_(SK 3.6)_(T1)_24-1us-12-400-24_s10us.DTA
- Data/Solution_1 (H2O_H8gly)/refrozen/(RIDME background & SD)_Q_50K_(SK 3.6)_(T1)_24-1us-12-400-24_s10us.DSC
- Data/Solution_1 (H2O_H8gly)/refrozen/(RIDME background & SD)_Q_50K_(SK 3.6)_(T2)_12-300-24_s4_5sc.DSC
- Data/Solution_1 (H2O_H8gly)/refrozen/(RIDME background & SD)_Q_50K_(SK 3.6)_(RIDME_5P_Q)12-d2_4.2_15_30.DTA
- Data/Solution_1 (H2O_H8gly)/refrozen/(RIDME background & SD)_Q_50K_(SK 3.6)_(T2)_12-400-24_s16_2sc.DSC
- Data/Solution_1 (H2O_H8gly)/fresh/RIDME_Q_50K_SK3.6_30us.DTA
- Data/Solution_1 (H2O_H8gly)/fresh/RIDME_Q_50K_SK3.6_60us.DSC
- Data/Solution_1 (H2O_H8gly)/fresh/T2_Q_50K_SK3.6_12-200-24_s16.DTA
- Data/Solution_1 (H2O_H8gly)/fresh/RIDME_Q_50K_SK3.6_7.5us_15us.DTA
- Data/Solution_1 (H2O_H8gly)/fresh/RIDME_Q_50K_SK3.6_7.5us_15us.DSC
- Data/Solution_1 (H2O_H8gly)/fresh/RIDME_Q_50K_SK3.6_60us.DTA
- Data/Solution_1 (H2O_H8gly)/fresh/T2_Q_50K_SK3.6_12-200-24_s16.DSC
- Data/Solution_1 (H2O_H8gly)/fresh/RIDME_Q_50K_SK3.6_30us.DSC
- Data/Solution_1 (H2O_H8gly)/stored/(RIDME background & SD)_Q_50K_(SK 3.6)_(T2)_12-400-24_s16_2sc.DTA
- Data/Solution_1 (H2O_H8gly)/stored/(RIDME background & SD)_Q_50K_(SK 3.6)_(RIDME_5P_Q)_12-24_4.2u_15_30u_12sc.DSC
- Data/Solution_1 (H2O_H8gly)/stored/.DS_Store
- __MACOSX/Data/Solution_1 (H2O_H8gly)/stored/._.DS_Store
- Data/Solution_1 (H2O_H8gly)/stored/(RIDME background & SD)_Q_50K_(SK 3.6)_(ESEEM_2P_Q)_12-400-24_s4_20sc.DTA
- Data/Solution_1 (H2O_H8gly)/stored/(RIDME background & SD)_Q_50K_(SK 3.6)_(EDFS_Q)_12-400-24_1sc.DTA
- Data/Solution_1 (H2O_H8gly)/stored/(RIDME background & SD)_Q_50K_(SK 3.6)_(T2)_12-300-24_s4_5sc_FTre.DSC
- Data/Solution_1 (H2O_H8gly)/stored/(RIDME background & SD)_Q_50K_(SK 3.6)_(T1)_24-1us_12-400-24_s10us_1sc.DTA
- Data/Solution_1 (H2O_H8gly)/stored/(RIDME background & SD)_Q_50K_(SK 3.6)_(T2)_12-300-24_s4_5sc_FTre.DTA
- Data/Solution_1 (H2O_H8gly)/stored/(RIDME background & SD)_Q_50K_(SK 3.6)_(T1)_24-1us_12-400-24_s10us_1sc.DSC
- Data/Solution_1 (H2O_H8gly)/stored/(RIDME background & SD)_Q_50K_(SK 3.6)_(EDFS_Q)_12-400-24_1sc.DSC
- Data/Solution_1 (H2O_H8gly)/stored/(RIDME background & SD)_Q_50K_(SK 3.6)_(ESEEM_2P_Q)_12-400-24_s4_20sc.DSC
- Data/Solution_1 (H2O_H8gly)/stored/(RIDME background & SD)_Q_50K_(SK 3.6)_(T2)_12-400-24_s16_2sc.DSC
- Data/Solution_1 (H2O_H8gly)/stored/(RIDME background & SD)_Q_50K_(SK 3.6)_(RIDME_5P_Q)_12-24_4.2u_15_30u_12sc.DTA
- Data/Solution_2 (H2O_D8gly)/refrozen/.DS_Store
- __MACOSX/Data/Solution_2 (H2O_D8gly)/refrozen/._.DS_Store
- Data/Solution_2 (H2O_D8gly)/refrozen/FT_2pESEEM_Q_50K_SK_3.1_12-300-24_s8_4sc_new.DSC
- Data/Solution_2 (H2O_D8gly)/refrozen/2pESEEM_Q_50K_SK_3.1_12-300-24_s8_4sc_new.DTA
- __MACOSX/Data/Solution_2 (H2O_D8gly)/refrozen/._2pESEEM_Q_50K_SK_3.1_12-300-24_s8_4sc_new.DTA
- Data/Solution_2 (H2O_D8gly)/refrozen/T1_Q_50K_SK_3.1_24-1000-12-400-24_s10us_2sc.DSC
- Data/Solution_2 (H2O_D8gly)/refrozen/T2_Q_50K_SK_3.1_12-400-24_s48_2sc.DTA
- Data/Solution_2 (H2O_D8gly)/refrozen/(RIDME & SD)_50K_(SK_3.1)refrozen_(T2)_12-300-24_s16_34457MHz_1sc.DSC
- __MACOSX/Data/Solution_2 (H2O_D8gly)/refrozen/._(RIDME & SD)_50K_(SK_3.1)refrozen_(T2)_12-300-24_s16_34457MHz_1sc.DSC
- Data/Solution_2 (H2O_D8gly)/refrozen/(RIDME & SD)_50K_(SK_3.1)refrozen_(T2)_12-300-24_s16_34457MHz_1sc.DTA
- __MACOSX/Data/Solution_2 (H2O_D8gly)/refrozen/._(RIDME & SD)_50K_(SK_3.1)refrozen_(T2)_12-300-24_s16_34457MHz_1sc.DTA
- Data/Solution_2 (H2O_D8gly)/refrozen/T2_Q_50K_SK_3.1_12-400-24_s48_2sc.DSC
- Data/Solution_2 (H2O_D8gly)/refrozen/T1_Q_50K_SK_3.1_24-1000-12-400-24_s10us_2sc.DTA
- Data/Solution_2 (H2O_D8gly)/refrozen/2pESEEM_Q_50K_SK_3.1_12-300-24_s8_4sc_new.DSC
- __MACOSX/Data/Solution_2 (H2O_D8gly)/refrozen/._2pESEEM_Q_50K_SK_3.1_12-300-24_s8_4sc_new.DSC
- Data/Solution_2 (H2O_D8gly)/refrozen/FT_2pESEEM_Q_50K_SK_3.1_12-300-24_s8_4sc_new.DTA
- Data/Solution_2 (H2O_D8gly)/fresh/RIDME_Q_50K_20201105_SK_3.1_d4_7p5us.DSC
- Data/Solution_2 (H2O_D8gly)/fresh/RIDME_Q_50K_20201105_SK_3.1_d4_480us.DSC
- Data/Solution_2 (H2O_D8gly)/fresh/T2_Q_50K_20201103_SK_3.1_16-200-16-s16.DSC
- Data/Solution_2 (H2O_D8gly)/fresh/RIDME_Q_50K_20201105_SK_3.1_d4_15us.DSC
- Data/Solution_2 (H2O_D8gly)/fresh/RIDME_Q_50K_20201105_SK_3.1_d4_120us.DTA
- Data/Solution_2 (H2O_D8gly)/fresh/RIDME_Q_50K_20201105_SK_3.1_d4_240us.DTA
- Data/Solution_2 (H2O_D8gly)/fresh/RIDME_Q_50K_20201105_SK_3.1_d4_60us.DTA
- Data/Solution_2 (H2O_D8gly)/fresh/RIDME_Q_50K_20201105_SK_3.1_d4_60us.DSC
- __MACOSX/Data/Solution_2 (H2O_D8gly)/fresh/._RIDME_Q_50K_20201105_SK_3.1_d4_60us.DSC
- Data/Solution_2 (H2O_D8gly)/fresh/RIDME_Q_50K_20201105_SK_3.1_d4_240us.DSC
- Data/Solution_2 (H2O_D8gly)/fresh/RIDME_Q_50K_20201105_SK_3.1_d4_120us.DSC
- Data/Solution_2 (H2O_D8gly)/fresh/RIDME_Q_50K_20201105_SK_3.1_d4_15us.DTA
- Data/Solution_2 (H2O_D8gly)/fresh/RIDME_Q_50K_20201105_SK_3.1_d4_480us.DTA
- Data/Solution_2 (H2O_D8gly)/fresh/T2_Q_50K_20201103_SK_3.1_16-200-16-s16.DTA
- Data/Solution_2 (H2O_D8gly)/fresh/RIDME_Q_50K_20201105_SK_3.1_d4_7p5us.DTA
- Data/Solution_2 (H2O_D8gly)/dry_ice/(Annealing)_50K_ann10min(SK_3_1)_(T2)34669_16-300-32_10sc.DSC
- __MACOSX/Data/Solution_2 (H2O_D8gly)/dry_ice/._(Annealing)_50K_ann10min(SK_3_1)_(T2)34669_16-300-32_10sc.DSC
- Data/Solution_2 (H2O_D8gly)/dry_ice/(Annealing)_50K_ann0min(SK_3_1)_(T2)34598_16-300-32_10sc.DSC
- __MACOSX/Data/Solution_2 (H2O_D8gly)/dry_ice/._(Annealing)_50K_ann0min(SK_3_1)_(T2)34598_16-300-32_10sc.DSC
- Data/Solution_2 (H2O_D8gly)/dry_ice/(Annealing)_50K_ann0min(SK_3_1)_(T2)34598_16-300-32_10sc.DTA
- __MACOSX/Data/Solution_2 (H2O_D8gly)/dry_ice/._(Annealing)_50K_ann0min(SK_3_1)_(T2)34598_16-300-32_10sc.DTA
- Data/Solution_2 (H2O_D8gly)/dry_ice/(Annealing)_50K_ann10min(SK_3_1)_(T2)34669_16-300-32_10sc.DTA
- __MACOSX/Data/Solution_2 (H2O_D8gly)/dry_ice/._(Annealing)_50K_ann10min(SK_3_1)_(T2)34669_16-300-32_10sc.DTA
- Data/Solution_2 (H2O_D8gly)/stored/years/
- Data/Solution_2 (H2O_D8gly)/stored/.DS_Store
- __MACOSX/Data/Solution_2 (H2O_D8gly)/stored/._.DS_Store
- Data/Solution_2 (H2O_D8gly)/stored/3months/
- Data/Solution_2 (H2O_D8gly)/stored/4months/
- Data/Solution_2 (H2O_D8gly)/stored/1week/
- Data/Solution_2 (H2O_D8gly)/stored/LN2/
- Data/Solution_2 (H2O_D8gly)/stored/years/FT_2pESEEM_Q_50K_SK_3.1_12-300-24_s8_4sc_old.DTA
- Data/Solution_2 (H2O_D8gly)/stored/years/2pESEEM_Q_50K_SK_3.1_12-300-24_s8_4sc.DTA
- __MACOSX/Data/Solution_2 (H2O_D8gly)/stored/years/._2pESEEM_Q_50K_SK_3.1_12-300-24_s8_4sc.DTA
- Data/Solution_2 (H2O_D8gly)/stored/years/T2_Q_50K_SK_3.1_12-700-24_s24_4sc_old.DSC
- __MACOSX/Data/Solution_2 (H2O_D8gly)/stored/years/._T2_Q_50K_SK_3.1_12-700-24_s24_4sc_old.DSC
- Data/Solution_2 (H2O_D8gly)/stored/years/(RIDME & SD)_50K_(TEMPO.SK_3.1)_(ESEEM_2P_Q)_12-300-24_s8_4sc_sub.DTA
- Data/Solution_2 (H2O_D8gly)/stored/years/(RIDME & SD)_50K_(SK_3.1)_(RIDME_5P_Q)_d1_0.4_d2_4.2_d4_15-480_1sc.DTA
- __MACOSX/Data/Solution_2 (H2O_D8gly)/stored/years/._(RIDME & SD)_50K_(SK_3.1)_(RIDME_5P_Q)_d1_0.4_d2_4.2_d4_15-480_1sc.DTA
- Data/Solution_2 (H2O_D8gly)/stored/years/(RIDME & SD)_50K_(TEMPO.SK_3.1)_(ESEEM_2P_Q)_12-300-24_s8_4sc_FT.DSC
- Data/Solution_2 (H2O_D8gly)/stored/years/EDEPR_Q_50K_SK_3.1_12-400-24_4sc.DSC
- Data/Solution_2 (H2O_D8gly)/stored/years/EDEPR_Q_50K_SK_3.1_12-400-24_4sc.DTA
- Data/Solution_2 (H2O_D8gly)/stored/years/(RIDME & SD)_50K_(TEMPO.SK_3.1)_(ESEEM_2P_Q)_12-300-24_s8_4sc_FT.DTA
- Data/Solution_2 (H2O_D8gly)/stored/years/(RIDME & SD)_50K_(SK_3.1)_(RIDME_5P_Q)_d1_0.4_d2_4.2_d4_15-480_1sc.DSC
- __MACOSX/Data/Solution_2 (H2O_D8gly)/stored/years/._(RIDME & SD)_50K_(SK_3.1)_(RIDME_5P_Q)_d1_0.4_d2_4.2_d4_15-480_1sc.DSC
- Data/Solution_2 (H2O_D8gly)/stored/years/(RIDME & SD)_50K_(TEMPO.SK_3.1)_(ESEEM_2P_Q)_12-300-24_s8_4sc_sub.DSC
- Data/Solution_2 (H2O_D8gly)/stored/years/T2_Q_50K_SK_3.1_12-700-24_s24_4sc_old.DTA
- __MACOSX/Data/Solution_2 (H2O_D8gly)/stored/years/._T2_Q_50K_SK_3.1_12-700-24_s24_4sc_old.DTA
- Data/Solution_2 (H2O_D8gly)/stored/years/2pESEEM_Q_50K_SK_3.1_12-300-24_s8_4sc.DSC
- __MACOSX/Data/Solution_2 (H2O_D8gly)/stored/years/._2pESEEM_Q_50K_SK_3.1_12-300-24_s8_4sc.DSC
- Data/Solution_2 (H2O_D8gly)/stored/years/FT_2pESEEM_Q_50K_SK_3.1_12-300-24_s8_4sc_old.DSC
- Data/Solution_2 (H2O_D8gly)/stored/3months/(RIDME & SD)_50K_(TEMPO.SK_3.1)_(T2)_12-400-24_s80_2sc.DSC
- Data/Solution_2 (H2O_D8gly)/stored/3months/.DS_Store
- __MACOSX/Data/Solution_2 (H2O_D8gly)/stored/3months/._.DS_Store
- Data/Solution_2 (H2O_D8gly)/stored/3months/(RIDME & SD)_50K_(TEMPO.SK_3.1)_(ESEEM_2P_Q)FT_12-300-24_s8_4sc.DSC
- Data/Solution_2 (H2O_D8gly)/stored/3months/(RIDME & SD)_50K_(TEMPO.SK_3.1)_(T2)_12-300-24_s48_4sc.DTA
- Data/Solution_2 (H2O_D8gly)/stored/3months/(RIDME & SD)_50K_(TEMPO.SK_3.1)_(ESEEM_2P_Q)_12-300-24_s8_4sc.DSC
- Data/Solution_2 (H2O_D8gly)/stored/3months/(RIDME & SD)_50K_(TEMPO.SK_3.1)_(EDFS_Q)_12-400-24_1sc.DSC
- Data/Solution_2 (H2O_D8gly)/stored/3months/(RIDME & SD)_50K_(TEMPO.SK_3.1)_(EDFS_Q)_12-400-24_1sc.DTA
- Data/Solution_2 (H2O_D8gly)/stored/3months/(RIDME & SD)_50K_(TEMPO.SK_3.1)_(ESEEM_2P_Q)_12-300-24_s8_4sc.DTA
- Data/Solution_2 (H2O_D8gly)/stored/3months/(RIDME & SD)_50K_(TEMPO.SK_3.1)_(T2)_12-300-24_s48_4sc.DSC
- Data/Solution_2 (H2O_D8gly)/stored/3months/(RIDME & SD)_50K_(TEMPO.SK_3.1)_(ESEEM_2P_Q)FT_12-300-24_s8_4sc.DTA
- Data/Solution_2 (H2O_D8gly)/stored/3months/(RIDME & SD)_50K_(TEMPO.SK_3.1)_(T2)_12-400-24_s80_2sc.DTA
- Data/Solution_2 (H2O_D8gly)/stored/4months/(RIDME & SD)_50K_(TEMPO.SK_3.1)_(T2)_12-300-24_s24_2sc.DSC
- Data/Solution_2 (H2O_D8gly)/stored/4months/(RIDME & SD)_50K_(TEMPO.SK_3.1)_(T2)_12-400-24_s40_1sc.DSC
- Data/Solution_2 (H2O_D8gly)/stored/4months/(RIDME & SD)_50K_(TEMPO.SK_3.1)_(ESEEM_2P_Q)_12-300-24_s8_3sc.DSC
- Data/Solution_2 (H2O_D8gly)/stored/4months/(RIDME & SD)_50K_(TEMPO.SK_3.1)_(T1)_24-1000-12-400-24_s10us_1sc.DSC
- Data/Solution_2 (H2O_D8gly)/stored/4months/.DS_Store
- __MACOSX/Data/Solution_2 (H2O_D8gly)/stored/4months/._.DS_Store
- Data/Solution_2 (H2O_D8gly)/stored/4months/(RIDME & SD)_50K_(TEMPO.SK_3.1)_(EDFS_Q)_12-400-24_2sc.DSC
- Data/Solution_2 (H2O_D8gly)/stored/4months/(RIDME & SD)_50K_(TEMPO.SK_3.1)_(ESEEM_2P_Q)FT_12-300-24_s8_3sc.DSC
- Data/Solution_2 (H2O_D8gly)/stored/4months/(RIDME & SD)_50K_(TEMPO.SK_3.1)_(ESEEM_2P_Q)FT_12-300-24_s8_3sc.DTA
- Data/Solution_2 (H2O_D8gly)/stored/4months/(RIDME & SD)_50K_(TEMPO.SK_3.1)_(EDFS_Q)_12-400-24_2sc.DTA
- Data/Solution_2 (H2O_D8gly)/stored/4months/(RIDME & SD)_50K_(TEMPO.SK_3.1)_(T1)_24-1000-12-400-24_s10us_1sc.DTA
- Data/Solution_2 (H2O_D8gly)/stored/4months/(RIDME & SD)_50K_(TEMPO.SK_3.1)_(ESEEM_2P_Q)_12-300-24_s8_3sc.DTA
- Data/Solution_2 (H2O_D8gly)/stored/4months/(RIDME & SD)_50K_(TEMPO.SK_3.1)_(T2)_12-400-24_s40_1sc.DTA
- Data/Solution_2 (H2O_D8gly)/stored/4months/(RIDME & SD)_50K_(TEMPO.SK_3.1)_(T2)_12-300-24_s24_2sc.DTA
- Data/Solution_2 (H2O_D8gly)/stored/1week/.DS_Store
- __MACOSX/Data/Solution_2 (H2O_D8gly)/stored/1week/._.DS_Store
- Data/Solution_2 (H2O_D8gly)/stored/1week/(RIDME & SD)_50K_(SK_3.1)1week_(T2)_12-300-24_s16_34457MHz_1sc.DTA
- __MACOSX/Data/Solution_2 (H2O_D8gly)/stored/1week/._(RIDME & SD)_50K_(SK_3.1)1week_(T2)_12-300-24_s16_34457MHz_1sc.DTA
- Data/Solution_2 (H2O_D8gly)/stored/1week/(RIDME & SD)_50K_(SK_3.1)1week_(T2)_12-300-24_s16_34457MHz_1sc.DSC
- __MACOSX/Data/Solution_2 (H2O_D8gly)/stored/1week/._(RIDME & SD)_50K_(SK_3.1)1week_(T2)_12-300-24_s16_34457MHz_1sc.DSC
- Data/Solution_2 (H2O_D8gly)/stored/LN2/(RIDME & SD)_50K_(SK_3.1)5weeksLN2_(T2)_12-300-24_s16_34675MHz_1sc.DSC
- __MACOSX/Data/Solution_2 (H2O_D8gly)/stored/LN2/._(RIDME & SD)_50K_(SK_3.1)5weeksLN2_(T2)_12-300-24_s16_34675MHz_1sc.DSC
- Data/Solution_2 (H2O_D8gly)/stored/LN2/(RIDME & SD)_50K_(SK_3.1)1weekLN2_(T2)_12-300-24_s16_34454MHz_1sc.DTA
- __MACOSX/Data/Solution_2 (H2O_D8gly)/stored/LN2/._(RIDME & SD)_50K_(SK_3.1)1weekLN2_(T2)_12-300-24_s16_34454MHz_1sc.DTA
- Data/Solution_2 (H2O_D8gly)/stored/LN2/(RIDME & SD)_50K_(SK_3.1)3weeksLN2_(T2)_12-300-24_s16_34672MHz_1sc.DSC
- __MACOSX/Data/Solution_2 (H2O_D8gly)/stored/LN2/._(RIDME & SD)_50K_(SK_3.1)3weeksLN2_(T2)_12-300-24_s16_34672MHz_1sc.DSC
- Data/Solution_2 (H2O_D8gly)/stored/LN2/(RIDME & SD)_50K_(SK_3.1)5weeksLN2_(T2)_12-300-24_s16_34675MHz_1sc.DTA
- __MACOSX/Data/Solution_2 (H2O_D8gly)/stored/LN2/._(RIDME & SD)_50K_(SK_3.1)5weeksLN2_(T2)_12-300-24_s16_34675MHz_1sc.DTA
- Data/Solution_2 (H2O_D8gly)/stored/LN2/(RIDME & SD)_50K_(SK_3.1)1weekLN2_(T2)_12-300-24_s16_34454MHz_1sc.DSC
- __MACOSX/Data/Solution_2 (H2O_D8gly)/stored/LN2/._(RIDME & SD)_50K_(SK_3.1)1weekLN2_(T2)_12-300-24_s16_34454MHz_1sc.DSC
- Data/Solution_2 (H2O_D8gly)/stored/LN2/(RIDME & SD)_50K_(SK_3.1)3weeksLN2_(T2)_12-300-24_s16_34672MHz_1sc.DTA
- __MACOSX/Data/Solution_2 (H2O_D8gly)/stored/LN2/._(RIDME & SD)_50K_(SK_3.1)3weeksLN2_(T2)_12-300-24_s16_34672MHz_1sc.DTA
