# Supplementary material for: Quantifying the liquid–liquid transition in cold water/glycerol mixtures by intermolecular hyperfine relaxation-induced dipolar modulation enhancement (ih-RIDME)
Source: Phys Chem Chem Phys. 2025 Nov 7;27(48):25888–99. doi: 10.1039/d5cp03647j (PMC12641492; doi:10.1039/d5cp03647j)
Supplement: CP-027-D5CP03647J-s001 [file CP-027-D5CP03647J-s001.zip › Data/Solution_2 (H2O_D8gly)/stored/4months/(RIDME & SD)_50K_(TEMPO.SK_3.1)_(EDFS_Q)_12-400-24_2sc.DSC]

#DESC	1.2 * DESCRIPTOR INFORMATION ***********************
*
*	Dataset Type and Format:
*
DSRC	EXP
BSEQ	BIG
IKKF	CPLX
XTYP	IDX
YTYP	NODATA
ZTYP	NODATA
*
*	Item Formats:
*
IRFMT	D
IIFMT	D
*
*	Data Ranges and Resolutions:
*
XPTS	1000
XMIN	12152.000000
XWID	200.000000
*
*	Documentational Text:
*
TITL	'(RIDME & SD)_50K_(TEMPO.SK_3.1)_(EDFS_Q)_12-400-24_2sc'
IRNAM	'Intensity'
IINAM	'Intensity'
XNAM	'Field'
IRUNI	''
IIUNI	''
XUNI	'G'
*
************************************************************
*
#SPL	1.2 * STANDARD PARAMETER LAYER
*
OPER    xuser
DATE    01/11/23
TIME    15:08:11
CMNT    
SAMP    
SFOR    
STAG    C
EXPT    PLS
OXS1    TADC
AXS1    B0VL
AXS2    NONE
AXS3    
MWPW    0.00317
A1CT    1.2252
B0VL    1.2252
A1SW    0.02
MWFQ    3.438276e+10
AVGS    2
*
************************************************************
*
#DSL	1.0 * DEVICE SPECIFIC LAYER
*

.DVC     acqStart, 1.0


.DVC     cwBridge, 1.0

AcqFineTuning      Never
AcqScanFTuning     Off
AcqSliceFTuning    Off
Power              3.170 mW
PowerAtten         8.0 dB

.DVC     endor, 1.0

EIEENDORFreq       14.9021800 MHz/3.5 kG
EIEIsotope         H1
EIERFSweepDir      Same
EIEStaticField     12140.000 G
EIEStaticRF        38.000 MHz
ENDORType          EIF
RF1Atten           60.000 dB
RF1FreqPos         38.000 MHz
RF1StartFreq       38.000 MHz
RF1SweepWidth      30.000 MHz
RF2Atten           80.000 dB
RF2FreqPos         38.000 MHz
RF2StartFreq       38.000 MHz
RF2SweepWidth      30.000 MHz
RFSrcMixing        Add
SumAtten           10.000 dB
SumAttenStart      0.000 dB
SumAttenWidth      31.000 dB

.DVC     fieldCtrl, 1.0

AllegroMode        True
CenterField        12252.00 G
Delay              0.0 s
FieldFlyback       On
FieldPosition      12252.000 G
FieldWait          Wait LED off
GFactor            2.000000
MeasuringHall      False
SetToSampleG       False
StaticFieldMon     12140.000 G
SweepDirection     Up
SweepWidth         200.0 G
WidthTM            200.0 G

.DVC     freqCounter, 1.0

FrequencyMon       34.382759 GHz
QMonitBridge       Off

.DVC     ftBridge, 1.0

Attenuation        60.00 dB
ELDORAtt           30 dB
FrequencyA         34.131872 GHz
VideoBW            20 MHz
VideoGain          21 dB

.DVC     ftEpr, 1.0

AWGPhaseShift      90.00 deg.
AWGPrg             {3;1000,8,5;0.000000e+00[mixed]} 0.000000e+00,0.000000e+00,0.000000e+00,0.000000e+00,0.000000e+00,0.000000e+00,0.000000e+00,0.000000e+00,0.000000e+00,0.000000e+00,0.000000e+00,0.000000e+00,0.000000e+00,0.000000e+00,0.000000e+00,0.000000e+00,0.000000e+00,0.000000e+00,0.000000e+00,0.000000e+00,0.000000e+00,0.000000e+00,0.000000e+00,0.000000e+00,0.000000e+00,0.000000e+00,0.000000e+00,0.000000e+00,0.000000e+00,0.000000e+00,0.000000e+00,0.000000e+00,0.000000e+00,0.000000e+00,0.000000e+00,0.000000e+00,0.000000e+00,0.000000e+00,0.000000e+00,0.000000e+00,0.000000e+00,0.000000e+00,0.000000e+00,0.000000e+00,0.000000e+00,0.000000e+00,0.000000e+00,0.000000e+00,0.000000e+00,0.000000e+00,0.000000e+00,0.000000e+00,0.000000e+00,0.000000e+00,0.000000e+00,0.000000e+00,0.000000e+00,0.000000e+00,0.000000e+00,0.000000e+00,0.000000e+00,0.000000e+00,0.000000e+00,0.000000e+00,0.000000e+00,0.000000e+00,0.000000e+00,0.000000e+00,0.000000e+00,0.000000e+00,0.000000e+00,0.000000e+00,0.000000e+00,0.000000e+00,0.000000e+00,0.000000e+00,0.000000e+00,0.000000e+00,0.000000e+00,0.000000e+00,0.000000e+00,0.000000e+00,0.000000e+00,0.000000e+00,0.000000e+00,0.000000e+00,0.000000e+00,0.000000e+00,0.000000e+00,0.000000e+00,0.000000e+00,0.000000e+00,0.000000e+00,0.000000e+00,0.000000e+00,0.000000e+00,0.000000e+00,0.000000e+00,0.000000e+00,0.000000e+00,0.000000e+00,0.000000e+00,0.000000e+00,0.000000e+00,0.000000e+00,0.000000e+00,0.000000e+00,0.000000e+00,0.000000e+00,0.000000e+00,0.000000e+00,0.000000e+00,0.000000e+00,0.000000e+00,0.000000e+00,0.000000e+00,0.000000e+00,0.000000e+00,0.000000e+00,0.000000e+00,0.000000e+00,0.000000e+00,0.000000e+00,0.000000e+00,0.000000e+00,0.000000e+00,0.000000e+00,0.000000e+00,0.000000e+00,0.000000e+00,0.000000e+00,0.000000e+00,0.000000e+00,0.000000e+00,0.000000e+00,0.000000e+00,0.000000e+00,0.000000e+00,0.000000e+00,0.000000e+00,0.000000e+00,0.000000e+00,0.000000e+00,0.000000e+00,0.000000e+00,0.000000e+00,0.000000e+00,0.000000e+00,0.000000e+00,0.000000e+00,0.000000e+00,0.000000e+00,0.000000e+00,0.000000e+00,0.000000e+00,0.000000e+00,0.000000e+00,0.000000e+00,0.000000e+00,0.000000e+00,0.000000e+00,0.000000e+00,0.000000e+00,0.000000e+00,0.000000e+00,0.000000e+00,0.000000e+00,0.000000e+00,0.000000e+00,0.000000e+00,0.000000e+00,0.000000e+00,0.000000e+00,0.000000e+00,0.000000e+00,0.000000e+00,0.000000e+00,0.000000e+00,0.000000e+00,0.000000e+00,0.000000e+00,0.000000e+00,0.000000e+00,0.000000e+00,0.000000e+00,0.000000e+00,0.000000e+00,0.000000e+00,0.000000e+00,0.000000e+00,0.000000e+00,0.000000e+00,0.000000e+00,0.000000e+00,0.000000e+00,0.000000e+00,0.000000e+00,0.000000e+00,0.000000e+00,0.000000e+00,0.000000e+00,0.000000e+00,0.000000e+00,0.000000e+00,0.000000e+00,0.000000e+00,0.000000e+00,0.000000e+00,0.000000e+00,0.000000e+00,0.000000e+00,0.000000e+00,0.000000e+00,0.000000e+00,0.000000e+00,0.000000e+00,0.000000e+00,0.000000e+00,0.000000e+00,0.000000e+00,0.000000e+00,0.000000e+00,0.000000e+00,0.000000e+00,0.000000e+00,0.000000e+00,0.000000e+00,0.000000e+00,0.000000e+00,0.000000e+00,0.000000e+00,0.000000e+00,0.000000e+00,0.000000e+00,0.000000e+00,0.000000e+00,0.000000e+00,0.000000e+00,0.000000e+00,0.000000e+00,0.000000e+00,0.000000e+00,0.000000e+00,0.000000e+00,0.000000e+00,0.000000e+00,0.000000e+00,0.000000e+00,0.000000e+00,0.000000e+00,0.000000e+00,0.000000e+00,0.000000e+00,0.000000e+00,0.000000e+00,0.000000e+00,0.000000e+00,0.000000e+00,0.000000e+00,0.000000e+00,0.000000e+00,0.000000e+00,0.000000e+00,0.000000e+00,0.000000e+00,0.000000e+00,0.000000e+00,0.000000e+00,0.000000e+00,0.000000e+00,0.000000e+00,0.000000e+00,0.000000e+00,0.000000e+00,0.000000e+00,0.000000e+00,0.000000e+00,0.000000e+00,0.000000e+00,0.000000e+00,0.000000e+00,0.000000e+00,0.000000e+00,0.000000e+00,0.000000e+00,0.000000e+00,0.000000e+00,0.000000e+00,0.000000e+00,0.000000e+00,0.000000e+00,0.000000e+00,0.000000e+00,0.000000e+00,0.000000e+00,0.000000e+00,0.000000e+00,0.000000e+00,0.000000e+00,0.000000e+00,0.000000e+00,0.000000e+00,0.000000e+00,0.000000e+00,0.000000e+00,0.000000e+00,0.000000e+00,0.000000e+00,0.000000e+00,0.000000e+00,0.000000e+00,0.000000e+00,0.000000e+00,0.000000e+00,0.000000e+00,0.000000e+00,0.000000e+00,0.000000e+00,0.000000e+00,0.000000e+00,0.000000e+00,0.000000e+00,0.000000e+00,0.000000e+00,0.000000e+00,0.000000e+00,0.000000e+00,0.000000e+00,0.000000e+00,0.000000e+00,0.000000e+00,0.000000e+00,0.000000e+00,0.000000e+00,0.000000e+00,0.000000e+00,0.000000e+00,0.000000e+00,0.000000e+00,0.000000e+00,0.000000e+00,0.000000e+00,0.000000e+00,0.000000e+00,0.000000e+00,0.000000e+00,0.000000e+00,0.000000e+00,0.000000e+00,0.000000e+00,0.000000e+00,0.000000e+00,0.000000e+00,0.000000e+00,0.000000e+00,0.000000e+00,0.000000e+00,0.000000e+00,0.000000e+00,0.000000e+00,0.000000e+00,0.000000e+00,0.000000e+00,0.000000e+00,0.000000e+00,0.000000e+00,0.000000e+00,0.000000e+00,0.000000e+00,0.000000e+00,0.000000e+00,0.000000e+00,0.000000e+00,0.000000e+00,0.000000e+00,0.000000e+00,0.000000e+00,0.000000e+00,0.000000e+00,0.000000e+00,0.000000e+00,0.000000e+00,0.000000e+00,0.000000e+00,0.000000e+00,0.000000e+00,0.000000e+00,0.000000e+00,0.000000e+00,0.000000e+00,0.000000e+00,0.000000e+00,0.000000e+00,0.000000e+00,0.000000e+00,0.000000e+00,0.000000e+00,0.000000e+00,0.000000e+00,0.000000e+00,0.000000e+00,0.000000e+00,0.000000e+00,0.000000e+00,0.000000e+00,0.000000e+00,0.000000e+00,0.000000e+00,0.000000e+00,0.000000e+00,0.000000e+00,0.000000e+00,0.000000e+00,0.000000e+00,0.000000e+00,0.000000e+00,0.000000e+00,0.000000e+00,0.000000e+00,0.000000e+00,0.000000e+00,0.000000e+00,0.000000e+00,0.000000e+00,0.000000e+00,0.000000e+00,0.000000e+00,0.000000e+00,0.000000e+00,0.000000e+00,0.000000e+00,0.000000e+00,0.000000e+00,0.000000e+00,0.000000e+00,0.000000e+00,0.000000e+00,0.000000e+00,0.000000e+00,0.000000e+00,0.000000e+00,0.000000e+00,0.000000e+00,0.000000e+00,0.000000e+00,0.000000e+00,0.000000e+00,0.000000e+00,0.000000e+00,0.000000e+00,0.000000e+00,0.000000e+00,0.000000e+00,0.000000e+00,0.000000e+00,0.000000e+00,0.000000e+00,0.000000e+00,0.000000e+00,0.000000e+00,0.000000e+00,0.000000e+00,0.000000e+00,0.000000e+00,0.000000e+00,0.000000e+00,0.000000e+00,0.000000e+00,0.000000e+00,0.000000e+00,0.000000e+00,0.000000e+00,0.000000e+00,0.000000e+00,0.000000e+00,0.000000e+00,0.000000e+00,0.000000e+00,0.000000e+00,0.000000e+00,0.000000e+00,0.000000e+00,0.000000e+00,0.000000e+00,0.000000e+00,0.000000e+00,0.000000e+00,0.000000e+00,0.000000e+00,0.000000e+00,0.000000e+00,0.000000e+00,0.000000e+00,0.000000e+00,0.000000e+00,0.000000e+00,0.000000e+00,0.000000e+00,0.000000e+00,0.000000e+00,0.000000e+00,0.000000e+00,0.000000e+00,0.000000e+00,0.000000e+00,0.000000e+00,0.000000e+00,0.000000e+00,0.000000e+00,0.000000e+00,0.000000e+00,0.000000e+00,0.000000e+00,0.000000e+00,0.000000e+00,0.000000e+00,0.000000e+00,0.000000e+00,0.000000e+00,0.000000e+00,0.000000e+00,0.000000e+00,0.000000e+00,0.000000e+00,0.000000e+00,0.000000e+00,0.000000e+00,0.000000e+00,0.000000e+00,0.000000e+00,0.000000e+00,0.000000e+00,0.000000e+00,0.000000e+00,0.000000e+00,0.000000e+00,0.000000e+00,0.000000e+00,0.000000e+00,0.000000e+00,0.000000e+00,0.000000e+00,0.000000e+00,0.000000e+00,0.000000e+00,0.000000e+00,0.000000e+00,0.000000e+00,0.000000e+00,0.000000e+00,0.000000e+00,0.000000e+00,0.000000e+00,0.000000e+00,0.000000e+00,0.000000e+00,0.000000e+00,0.000000e+00,0.000000e+00,0.000000e+00,0.000000e+00,0.000000e+00,0.000000e+00,0.000000e+00,0.000000e+00,0.000000e+00,0.000000e+00,0.000000e+00,0.000000e+00,0.000000e+00,0.000000e+00,0.000000e+00,0.000000e+00,0.000000e+00,0.000000e+00,0.000000e+00,0.000000e+00,0.000000e+00,0.000000e+00,0.000000e+00,0.000000e+00,0.000000e+00,0.000000e+00,0.000000e+00,0.000000e+00,0.000000e+00,0.000000e+00,0.000000e+00,0.000000e+00,0.000000e+00,0.000000e+00,0.000000e+00,0.000000e+00,0.000000e+00,0.000000e+00,0.000000e+00,0.000000e+00,0.000000e+00,0.000000e+00,0.000000e+00,0.000000e+00,0.000000e+00,0.000000e+00,0.000000e+00,0.000000e+00,0.000000e+00,0.000000e+00,0.000000e+00,0.000000e+00,0.000000e+00,0.000000e+00,0.000000e+00,0.000000e+00,0.000000e+00,0.000000e+00,0.000000e+00,0.000000e+00,0.000000e+00,0.000000e+00,0.000000e+00,0.000000e+00,0.000000e+00,0.000000e+00,0.000000e+00,0.000000e+00,0.000000e+00,0.000000e+00,0.000000e+00,0.000000e+00,0.000000e+00,0.000000e+00,0.000000e+00,0.000000e+00,0.000000e+00,0.000000e+00,0.000000e+00,0.000000e+00,0.000000e+00,0.000000e+00,0.000000e+00,0.000000e+00,0.000000e+00,0.000000e+00,0.000000e+00,0.000000e+00,0.000000e+00,0.000000e+00,0.000000e+00,0.000000e+00,0.000000e+00,0.000000e+00,0.000000e+00,0.000000e+00,0.000000e+00,0.000000e+00,0.000000e+00,0.000000e+00,0.000000e+00,0.000000e+00,0.000000e+00,0.000000e+00,0.000000e+00,0.000000e+00,0.000000e+00,0.000000e+00,0.000000e+00,0.000000e+00,0.000000e+00,0.000000e+00,0.000000e+00,0.000000e+00,0.000000e+00,0.000000e+00,0.000000e+00,0.000000e+00,0.000000e+00,0.000000e+00,0.000000e+00,0.000000e+00,0.000000e+00,0.000000e+00,0.000000e+00,0.000000e+00,0.000000e+00,0.000000e+00,0.000000e+00,0.000000e+00,0.000000e+00,0.000000e+00,0.000000e+00,0.000000e+00,0.000000e+00,0.000000e+00,0.000000e+00,0.000000e+00,0.000000e+00,0.000000e+00,0.000000e+00,0.000000e+00,0.000000e+00,0.000000e+00,0.000000e+00,0.000000e+00,0.000000e+00,0.000000e+00,0.000000e+00,0.000000e+00,0.000000e+00,0.000000e+00,0.000000e+00,0.000000e+00,0.000000e+00,0.000000e+00,0.000000e+00,0.000000e+00,0.000000e+00,0.000000e+00,0.000000e+00,0.000000e+00,0.000000e+00,0.000000e+00,0.000000e+00,0.000000e+00,0.000000e+00,0.000000e+00,0.000000e+00,0.000000e+00,0.000000e+00,0.000000e+00,0.000000e+00,0.000000e+00,0.000000e+00,0.000000e+00,0.000000e+00,0.000000e+00,0.000000e+00,0.000000e+00,0.000000e+00,0.000000e+00,0.000000e+00,0.000000e+00,0.000000e+00,0.000000e+00,0.000000e+00,0.000000e+00,0.000000e+00,0.000000e+00,0.000000e+00,0.000000e+00,0.000000e+00,0.000000e+00,0.000000e+00,0.000000e+00,0.000000e+00,0.000000e+00,0.000000e+00,0.000000e+00,0.000000e+00,0.000000e+00,0.000000e+00,0.000000e+00,0.000000e+00,0.000000e+00,0.000000e+00,0.000000e+00,0.000000e+00,0.000000e+00,0.000000e+00,0.000000e+00,0.000000e+00,0.000000e+00,0.000000e+00,0.000000e+00,0.000000e+00,0.000000e+00,0.000000e+00,0.000000e+00,0.000000e+00,0.000000e+00,0.000000e+00,0.000000e+00,0.000000e+00,0.000000e+00,0.000000e+00,0.000000e+00,0.000000e+00,0.000000e+00,0.000000e+00,0.000000e+00,0.000000e+00,0.000000e+00,0.000000e+00,0.000000e+00,0.000000e+00,0.000000e+00,0.000000e+00,0.000000e+00,0.000000e+00,0.000000e+00,0.000000e+00,0.000000e+00,0.000000e+00,0.000000e+00,0.000000e+00,0.000000e+00,0.000000e+00,0.000000e+00,0.000000e+00,0.000000e+00,0.000000e+00,0.000000e+00,0.000000e+00,0.000000e+00,0.000000e+00,0.000000e+00,0.000000e+00,0.000000e+00,0.000000e+00,0.000000e+00,0.000000e+00,0.000000e+00,0.000000e+00,0.000000e+00,0.000000e+00,0.000000e+00,0.000000e+00,0.000000e+00,0.000000e+00,0.000000e+00,0.000000e+00,0.000000e+00,0.000000e+00,0.000000e+00,0.000000e+00,0.000000e+00,0.000000e+00,0.000000e+00,0.000000e+00,0.000000e+00,0.000000e+00,0.000000e+00,0.000000e+00,0.000000e+00,0.000000e+00,0.000000e+00,0.000000e+00,0.000000e+00,0.000000e+00,0.000000e+00,0.000000e+00,0.000000e+00,0.000000e+00,0.000000e+00,0.000000e+00,0.000000e+00,0.000000e+00,0.000000e+00,0.000000e+00,0.000000e+00,0.000000e+00,0.000000e+00,0.000000e+00,0.000000e+00,0.000000e+00,0.000000e+00,0.000000e+00,0.000000e+00,0.000000e+00,0.000000e+00,0.000000e+00,0.000000e+00,0.000000e+00,0.000000e+00,0.000000e+00,0.000000e+00,0.000000e+00,0.000000e+00,0.000000e+00,0.000000e+00,0.000000e+00,0.000000e+00,0.000000e+00,0.000000e+00,0.000000e+00,0.000000e+00,0.000000e+00,0.000000e+00,0.000000e+00,0.000000e+00,0.000000e+00,0.000000e+00,0.000000e+00,0.000000e+00,0.000000e+00,0.000000e+00,0.000000e+00,0.000000e+00,0.000000e+00,0.000000e+00,0.000000e+00,0.000000e+00,0.000000e+00,0.000000e+00,0.000000e+00,0.000000e+00,0.000000e+00,0.000000e+00,0.000000e+00,0.000000e+00,0.000000e+00,0.000000e+00,0.000000e+00,0.000000e+00,0.000000e+00,0.000000e+00,0.000000e+00,0.000000e+00,0.000000e+00,0.000000e+00,0.000000e+00,0.000000e+00,0.000000e+00,0.000000e+00,0.000000e+00,0.000000e+00,0.000000e+00,0.000000e+00,0.000000e+00,0.000000e+00,0.000000e+00,0.000000e+00,0.000000e+00,0.000000e+00,0.000000e+00,0.000000e+00,0.000000e+00,0.000000e+00,0.000000e+00,0.000000e+00,0.000000e+00,0.000000e+00,0.000000e+00,0.000000e+00,0.000000e+00,0.000000e+00,0.000000e+00,0.000000e+00,0.000000e+00,0.000000e+00,0.000000e+00,0.000000e+00,0.000000e+00,0.000000e+00,0.000000e+00,0.000000e+00,0.000000e+00,0.000000e+00,0.000000e+00,0.000000e+00,0.000000e+00,0.000000e+00,0.000000e+00,0.000000e+00,0.000000e+00,0.000000e+00,0.000000e+00,0.000000e+00,0.000000e+00,0.000000e+00,0.000000e+00,0.000000e+00,0.000000e+00,0.000000e+00,0.000000e+00,0.000000e+00,0.000000e+00,0.000000e+00,0.000000e+00,0.000000e+00,0.000000e+00,0.000000e+00,0.000000e+00,0.000000e+00,0.000000e+00,0.000000e+00,0.000000e+00,0.000000e+00,0.000000e+00,0.000000e+00,0.000000e+00,0.000000e+00,0.000000e+00,0.000000e+00,0.000000e+00,0.000000e+00,0.000000e+00,0.000000e+00,0.000000e+00,0.000000e+00,0.000000e+00,0.000000e+00,0.000000e+00,0.000000e+00,0.000000e+00,0.000000e+00,0.000000e+00,0.000000e+00,0.000000e+00,0.000000e+00,0.000000e+00,0.000000e+00,0.000000e+00,0.000000e+00,0.000000e+00,0.000000e+00,0.000000e+00,0.000000e+00,0.000000e+00,0.000000e+00,0.000000e+00,0.000000e+00,0.000000e+00,0.000000e+00,0.000000e+00,0.000000e+00,0.000000e+00,0.000000e+00,0.000000e+00,0.000000e+00,0.000000e+00,0.000000e+00,0.000000e+00,0.000000e+00,0.000000e+00,0.000000e+00,0.000000e+00,0.000000e+00,0.000000e+00,0.000000e+00,0.000000e+00,0.000000e+00,0.000000e+00,0.000000e+00,0.000000e+00,0.000000e+00,0.000000e+00,0.000000e+00,0.000000e+00,0.000000e+00,0.000000e+00,0.000000e+00,0.000000e+00,0.000000e+00,0.000000e+00,0.000000e+00,0.000000e+00,0.000000e+00,0.000000e+00,0.000000e+00,0.000000e+00,0.000000e+00,0.000000e+00,0.000000e+00,0.000000e+00,0.000000e+00,0.000000e+00,0.000000e+00,0.000000e+00,0.000000e+00,0.000000e+00,0.000000e+00,0.000000e+00,0.000000e+00,0.000000e+00,0.000000e+00,0.000000e+00,0.000000e+00,0.000000e+00,0.000000e+00,0.000000e+00,0.000000e+00,0.000000e+00,0.000000e+00,0.000000e+00,0.000000e+00,0.000000e+00,0.000000e+00,0.000000e+00,0.000000e+00,0.000000e+00,0.000000e+00,0.000000e+00,0.000000e+00,0.000000e+00,0.000000e+00,0.000000e+00,0.000000e+00,0.000000e+00,0.000000e+00,0.000000e+00,0.000000e+00,0.000000e+00,0.000000e+00,0.000000e+00,0.000000e+00,0.000000e+00,0.000000e+00,0.000000e+00,0.000000e+00,0.000000e+00,0.000000e+00,0.000000e+00,0.000000e+00,0.000000e+00,0.000000e+00,0.000000e+00,0.000000e+00,0.000000e+00,0.000000e+00,0.000000e+00,0.000000e+00,0.000000e+00,0.000000e+00,0.000000e+00,0.000000e+00,0.000000e+00,0.000000e+00,0.000000e+00,0.000000e+00,0.000000e+00,0.000000e+00,0.000000e+00,0.000000e+00,0.000000e+00,0.000000e+00,0.000000e+00,0.000000e+00,0.000000e+00,0.000000e+00,0.000000e+00,0.000000e+00,0.000000e+00,0.000000e+00,0.000000e+00,0.000000e+00,0.000000e+00,0.000000e+00,0.000000e+00,0.000000e+00,0.000000e+00,0.000000e+00,0.000000e+00,0.000000e+00,0.000000e+00,0.000000e+00,0.000000e+00,0.000000e+00,0.000000e+00,0.000000e+00,0.000000e+00,0.000000e+00,0.000000e+00,0.000000e+00,0.000000e+00,0.000000e+00,0.000000e+00,0.000000e+00,0.000000e+00,0.000000e+00,0.000000e+00,0.000000e+00,0.000000e+00,0.000000e+00,0.000000e+00,0.000000e+00,0.000000e+00,0.000000e+00,0.000000e+00,0.000000e+00,0.000000e+00,0.000000e+00,0.000000e+00,0.000000e+00,0.000000e+00,0.000000e+00,0.000000e+00,0.000000e+00,0.000000e+00,0.000000e+00,0.000000e+00,0.000000e+00,0.000000e+00,0.000000e+00,0.000000e+00,0.000000e+00,0.000000e+00,0.000000e+00,0.000000e+00,0.000000e+00,0.000000e+00,0.000000e+00,0.000000e+00,0.000000e+00,0.000000e+00,0.000000e+00,0.000000e+00,0.000000e+00,0.000000e+00,0.000000e+00,0.000000e+00,0.000000e+00,0.000000e+00,0.000000e+00,0.000000e+00,0.000000e+00,0.000000e+00,0.000000e+00,0.000000e+00,0.000000e+00,0.000000e+00,0.000000e+00,0.000000e+00,0.000000e+00,0.000000e+00,0.000000e+00,0.000000e+00,0.000000e+00,0.000000e+00,0.000000e+00,0.000000e+00,0.000000e+00,0.000000e+00,0.000000e+00,0.000000e+00,0.000000e+00,0.000000e+00,0.000000e+00,0.000000e+00,0.000000e+00,0.000000e+00,0.000000e+00,0.000000e+00,0.000000e+00,0.000000e+00,0.000000e+00,0.000000e+00,0.000000e+00,0.000000e+00,0.000000e+00,0.000000e+00,0.000000e+00,0.000000e+00,0.000000e+00,0.000000e+00,0.000000e+00,0.000000e+00,0.000000e+00,0.000000e+00,0.000000e+00,0.000000e+00,0.000000e+00,0.000000e+00,0.000000e+00,0.000000e+00,0.000000e+00,0.000000e+00,0.000000e+00,0.000000e+00,0.000000e+00,0.000000e+00,0.000000e+00,0.000000e+00,0.000000e+00,0.000000e+00,0.000000e+00,0.000000e+00,0.000000e+00,0.000000e+00,0.000000e+00,0.000000e+00,0.000000e+00,0.000000e+00,0.000000e+00,0.000000e+00,0.000000e+00,0.000000e+00,0.000000e+00,0.000000e+00,0.000000e+00,0.000000e+00,0.000000e+00,0.000000e+00,0.000000e+00,0.000000e+00,0.000000e+00,0.000000e+00,0.000000e+00,0.000000e+00,0.000000e+00,0.000000e+00,0.000000e+00,0.000000e+00,0.000000e+00,0.000000e+00,0.000000e+00,0.000000e+00,0.000000e+00,0.000000e+00,0.000000e+00,0.000000e+00,0.000000e+00,0.000000e+00,0.000000e+00,0.000000e+00,0.000000e+00,0.000000e+00,0.000000e+00,0.000000e+00,0.000000e+00,0.000000e+00,0.000000e+00,0.000000e+00,0.000000e+00,0.000000e+00,0.000000e+00,0.000000e+00,0.000000e+00,0.000000e+00,0.000000e+00,0.000000e+00,0.000000e+00,0.000000e+00,0.000000e+00,0.000000e+00,0.000000e+00,0.000000e+00,0.000000e+00,0.000000e+00,0.000000e+00,0.000000e+00,0.000000e+00,0.000000e+00,0.000000e+00,0.000000e+00,0.000000e+00,0.000000e+00,0.000000e+00,0.000000e+00,0.000000e+00,0.000000e+00,0.000000e+00,0.000000e+00,0.000000e+00,0.000000e+00,0.000000e+00,0.000000e+00,0.000000e+00,0.000000e+00,0.000000e+00,0.000000e+00,0.000000e+00,0.000000e+00,0.000000e+00,0.000000e+00,0.000000e+00,0.000000e+00,0.000000e+00,0.000000e+00,0.000000e+00,0.000000e+00,0.000000e+00,0.000000e+00,0.000000e+00,0.000000e+00,0.000000e+00,0.000000e+00,0.000000e+00,0.000000e+00,0.000000e+00,0.000000e+00,0.000000e+00,0.000000e+00,0.000000e+00,0.000000e+00,0.000000e+00,0.000000e+00,0.000000e+00,0.000000e+00,0.000000e+00,0.000000e+00,0.000000e+00,0.000000e+00,0.000000e+00,0.000000e+00,0.000000e+00,0.000000e+00,0.000000e+00,0.000000e+00,0.000000e+00,0.000000e+00,0.000000e+00,0.000000e+00,0.000000e+00,0.000000e+00,0.000000e+00,0.000000e+00,0.000000e+00,0.000000e+00,0.000000e+00,0.000000e+00,0.000000e+00,0.000000e+00,0.000000e+00,0.000000e+00,0.000000e+00,0.000000e+00,0.000000e+00,0.000000e+00,0.000000e+00,0.000000e+00,0.000000e+00,0.000000e+00,0.000000e+00,0.000000e+00,0.000000e+00,0.000000e+00,0.000000e+00,0.000000e+00,0.000000e+00,0.000000e+00,0.000000e+00,0.000000e+00,0.000000e+00,0.000000e+00,0.000000e+00,0.000000e+00,0.000000e+00,0.000000e+00,0.000000e+00,0.000000e+00,0.000000e+00,0.000000e+00,0.000000e+00,0.000000e+00,0.000000e+00,0.000000e+00,0.000000e+00,0.000000e+00,0.000000e+00,0.000000e+00,0.000000e+00,0.000000e+00,0.000000e+00,0.000000e+00,0.000000e+00,0.000000e+00,0.000000e+00,0.000000e+00,0.000000e+00,0.000000e+00,0.000000e+00,0.000000e+00,0.000000e+00,0.000000e+00,0.000000e+00,0.000000e+00,0.000000e+00,0.000000e+00,0.000000e+00,0.000000e+00,0.000000e+00,0.000000e+00,0.000000e+00,0.000000e+00,0.000000e+00,0.000000e+00,0.000000e+00,0.000000e+00,0.000000e+00,0.000000e+00,0.000000e+00,0.000000e+00,0.000000e+00,0.000000e+00,0.000000e+00,0.000000e+00,0.000000e+00,0.000000e+00,0.000000e+00,0.000000e+00,0.000000e+00,0.000000e+00,0.000000e+00,0.000000e+00,0.000000e+00,0.000000e+00,0.000000e+00,0.000000e+00,0.000000e+00,0.000000e+00,0.000000e+00,0.000000e+00,0.000000e+00,0.000000e+00,0.000000e+00,0.000000e+00,0.000000e+00,0.000000e+00,0.000000e+00,0.000000e+00,0.000000e+00,0.000000e+00,0.000000e+00,0.000000e+00,0.000000e+00,0.000000e+00,0.000000e+00,0.000000e+00,0.000000e+00,0.000000e+00,0.000000e+00,0.000000e+00,0.000000e+00,0.000000e+00,0.000000e+00,0.000000e+00,0.000000e+00,0.000000e+00,0.000000e+00,0.000000e+00,0.000000e+00,0.000000e+00,0.000000e+00,0.000000e+00,0.000000e+00,0.000000e+00,0.000000e+00,0.000000e+00,0.000000e+00,0.000000e+00,0.000000e+00,0.000000e+00,0.000000e+00,0.000000e+00,0.000000e+00,0.000000e+00,0.000000e+00,0.000000e+00,0.000000e+00,0.000000e+00,0.000000e+00,0.000000e+00,0.000000e+00,0.000000e+00,0.000000e+00,0.000000e+00,0.000000e+00,0.000000e+00,0.000000e+00,0.000000e+00,0.000000e+00,0.000000e+00,0.000000e+00,0.000000e+00,0.000000e+00,0.000000e+00,0.000000e+00,0.000000e+00,0.000000e+00,0.000000e+00,0.000000e+00,0.000000e+00,0.000000e+00,0.000000e+00,0.000000e+00,0.000000e+00,0.000000e+00,0.000000e+00,0.000000e+00,0.000000e+00,0.000000e+00,0.000000e+00,0.000000e+00,0.000000e+00,0.000000e+00,0.000000e+00,0.000000e+00,0.000000e+00,0.000000e+00,0.000000e+00,0.000000e+00,0.000000e+00,0.000000e+00,0.000000e+00,0.000000e+00,0.000000e+00,0.000000e+00,0.000000e+00,0.000000e+00,0.000000e+00,0.000000e+00,0.000000e+00,0.000000e+00,0.000000e+00,0.000000e+00,0.000000e+00,0.000000e+00,0.000000e+00,0.000000e+00,0.000000e+00,0.000000e+00,0.000000e+00,0.000000e+00,0.000000e+00,0.000000e+00,0.000000e+00,0.000000e+00,0.000000e+00,0.000000e+00,0.000000e+00,0.000000e+00,0.000000e+00,0.000000e+00,0.000000e+00,0.000000e+00,0.000000e+00,0.000000e+00,0.000000e+00,0.000000e+00,0.000000e+00,0.000000e+00,0.000000e+00,0.000000e+00,0.000000e+00,0.000000e+00,0.000000e+00,0.000000e+00,0.000000e+00,0.000000e+00,0.000000e+00,0.000000e+00,0.000000e+00,0.000000e+00,0.000000e+00,0.000000e+00,0.000000e+00,0.000000e+00,0.000000e+00,0.000000e+00,0.000000e+00,0.000000e+00,0.000000e+00,0.000000e+00,0.000000e+00,0.000000e+00,0.000000e+00,0.000000e+00,0.000000e+00,0.000000e+00,0.000000e+00,0.000000e+00,0.000000e+00,0.000000e+00,0.000000e+00,0.000000e+00,0.000000e+00,0.000000e+00,0.000000e+00,0.000000e+00,0.000000e+00,0.000000e+00,0.000000e+00,0.000000e+00,0.000000e+00,0.000000e+00,0.000000e+00,0.000000e+00,0.000000e+00,0.000000e+00,0.000000e+00,0.000000e+00,0.000000e+00,0.000000e+00,0.000000e+00,0.000000e+00,0.000000e+00,0.000000e+00,0.000000e+00,0.000000e+00,0.000000e+00,0.000000e+00,0.000000e+00,0.000000e+00,0.000000e+00,0.000000e+00,0.000000e+00,0.000000e+00,0.000000e+00,0.000000e+00,0.000000e+00,0.000000e+00,0.000000e+00,0.000000e+00,0.000000e+00,0.000000e+00,0.000000e+00,0.000000e+00,0.000000e+00,0.000000e+00,0.000000e+00,0.000000e+00,0.000000e+00,0.000000e+00,0.000000e+00,0.000000e+00,0.000000e+00,0.000000e+00,0.000000e+00,0.000000e+00,0.000000e+00,0.000000e+00,0.000000e+00,0.000000e+00,0.000000e+00,0.000000e+00,0.000000e+00,0.000000e+00,0.000000e+00,0.000000e+00,0.000000e+00,0.000000e+00,0.000000e+00,0.000000e+00,0.000000e+00,0.000000e+00,0.000000e+00,0.000000e+00,0.000000e+00,0.000000e+00,0.000000e+00,0.000000e+00,0.000000e+00,0.000000e+00,0.000000e+00,0.000000e+00,0.000000e+00,0.000000e+00,0.000000e+00,0.000000e+00,0.000000e+00,0.000000e+00,0.000000e+00,0.000000e+00,0.000000e+00,0.000000e+00,0.000000e+00,0.000000e+00,0.000000e+00,0.000000e+00,0.000000e+00,0.000000e+00,0.000000e+00,0.000000e+00,0.000000e+00,0.000000e+00,0.000000e+00,0.000000e+00,0.000000e+00,0.000000e+00,0.000000e+00,0.000000e+00,0.000000e+00,0.000000e+00,0.000000e+00,0.000000e+00,0.000000e+00,0.000000e+00,0.000000e+00,0.000000e+00,0.000000e+00,0.000000e+00,0.000000e+00,0.000000e+00,0.000000e+00,0.000000e+00,0.000000e+00,0.000000e+00,0.000000e+00,0.000000e+00,0.000000e+00,0.000000e+00,0.000000e+00,0.000000e+00,0.000000e+00,0.000000e+00,0.000000e+00,0.000000e+00,0.000000e+00,0.000000e+00,0.000000e+00,0.000000e+00,0.000000e+00,0.000000e+00,0.000000e+00,0.000000e+00,0.000000e+00,0.000000e+00,0.000000e+00,0.000000e+00,0.000000e+00,0.000000e+00,0.000000e+00,0.000000e+00,0.000000e+00,0.000000e+00,0.000000e+00,0.000000e+00,0.000000e+00,0.000000e+00,0.000000e+00,0.000000e+00,0.000000e+00,0.000000e+00,0.000000e+00,0.000000e+00,0.000000e+00,0.000000e+00,0.000000e+00,0.000000e+00,0.000000e+00,0.000000e+00,0.000000e+00,0.000000e+00,0.000000e+00,0.000000e+00,0.000000e+00,0.000000e+00,0.000000e+00,0.000000e+00,0.000000e+00,0.000000e+00,0.000000e+00,0.000000e+00,0.000000e+00,0.000000e+00,0.000000e+00,0.000000e+00,0.000000e+00,0.000000e+00,0.000000e+00,0.000000e+00,0.000000e+00,0.000000e+00,0.000000e+00,0.000000e+00,0.000000e+00,0.000000e+00,0.000000e+00,0.000000e+00,0.000000e+00,0.000000e+00,0.000000e+00,0.000000e+00,0.000000e+00,0.000000e+00,0.000000e+00,0.000000e+00,0.000000e+00,0.000000e+00,0.000000e+00,0.000000e+00,0.000000e+00,0.000000e+00,0.000000e+00,0.000000e+00,0.000000e+00,0.000000e+00,0.000000e+00,0.000000e+00,0.000000e+00,0.000000e+00,0.000000e+00,0.000000e+00,0.000000e+00,0.000000e+00,0.000000e+00,0.000000e+00,0.000000e+00,0.000000e+00,0.000000e+00,0.000000e+00,0.000000e+00,0.000000e+00,0.000000e+00,0.000000e+00,0.000000e+00,0.000000e+00,0.000000e+00,0.000000e+00,0.000000e+00,0.000000e+00,0.000000e+00,0.000000e+00,0.000000e+00,0.000000e+00,0.000000e+00,0.000000e+00,0.000000e+00,0.000000e+00,0.000000e+00,0.000000e+00,0.000000e+00,0.000000e+00,0.000000e+00,0.000000e+00,0.000000e+00,0.000000e+00,0.000000e+00,0.000000e+00,0.000000e+00,0.000000e+00,0.000000e+00,0.000000e+00,0.000000e+00,0.000000e+00,0.000000e+00,0.000000e+00,0.000000e+00,0.000000e+00,0.000000e+00,0.000000e+00,0.000000e+00,0.000000e+00,0.000000e+00,0.000000e+00,0.000000e+00,0.000000e+00,0.000000e+00,0.000000e+00,0.000000e+00,0.000000e+00,0.000000e+00,0.000000e+00,0.000000e+00,0.000000e+00,0.000000e+00,0.000000e+00,0.000000e+00,0.000000e+00,0.000000e+00,0.000000e+00,0.000000e+00,0.000000e+00,0.000000e+00,0.000000e+00,0.000000e+00,0.000000e+00,0.000000e+00,0.000000e+00,0.000000e+00,0.000000e+00,0.000000e+00,0.000000e+00,0.000000e+00,0.000000e+00,0.000000e+00,0.000000e+00,0.000000e+00,0.000000e+00,0.000000e+00,0.000000e+00,0.000000e+00,0.000000e+00,0.000000e+00,0.000000e+00,0.000000e+00,0.000000e+00,0.000000e+00,0.000000e+00,0.000000e+00,0.000000e+00,0.000000e+00,0.000000e+00,0.000000e+00,0.000000e+00,0.000000e+00,0.000000e+00,0.000000e+00,0.000000e+00,0.000000e+00,0.000000e+00,0.000000e+00,0.000000e+00,0.000000e+00,0.000000e+00,0.000000e+00,0.000000e+00,0.000000e+00,0.000000e+00,0.000000e+00,0.000000e+00,0.000000e+00,0.000000e+00,0.000000e+00,0.000000e+00,0.000000e+00,0.000000e+00,0.000000e+00,0.000000e+00,0.000000e+00,0.000000e+00,0.000000e+00,0.000000e+00,0.000000e+00,0.000000e+00,0.000000e+00,0.000000e+00,0.000000e+00,0.000000e+00,0.000000e+00,0.000000e+00,0.000000e+00,0.000000e+00,0.000000e+00,0.000000e+00,0.000000e+00,0.000000e+00,0.000000e+00,0.000000e+00,0.000000e+00,0.000000e+00,0.000000e+00,0.000000e+00,0.000000e+00,0.000000e+00,0.000000e+00,0.000000e+00,0.000000e+00,0.000000e+00,0.000000e+00,0.000000e+00,0.000000e+00,0.000000e+00,0.000000e+00,0.000000e+00,0.000000e+00,0.000000e+00,0.000000e+00,0.000000e+00,0.000000e+00,0.000000e+00,0.000000e+00,0.000000e+00,0.000000e+00,0.000000e+00,0.000000e+00,0.000000e+00,0.000000e+00,0.000000e+00,0.000000e+00,0.000000e+00,0.000000e+00,0.000000e+00,0.000000e+00,0.000000e+00,0.000000e+00,0.000000e+00,0.000000e+00,0.000000e+00,0.000000e+00,0.000000e+00,0.000000e+00,0.000000e+00,0.000000e+00,0.000000e+00,0.000000e+00,0.000000e+00,0.000000e+00,0.000000e+00,0.000000e+00,0.000000e+00,0.000000e+00,0.000000e+00,0.000000e+00,0.000000e+00,0.000000e+00,0.000000e+00,0.000000e+00,0.000000e+00,0.000000e+00,0.000000e+00,0.000000e+00,0.000000e+00,0.000000e+00,0.000000e+00,0.000000e+00,0.000000e+00,0.000000e+00,0.000000e+00,0.000000e+00,0.000000e+00,0.000000e+00,0.000000e+00,0.000000e+00,0.000000e+00,0.000000e+00,0.000000e+00,0.000000e+00,0.000000e+00,0.000000e+00,0.000000e+00,0.000000e+00,0.000000e+00,0.000000e+00,0.000000e+00,0.000000e+00,0.000000e+00,0.000000e+00,0.000000e+00,0.000000e+00,0.000000e+00,0.000000e+00,0.000000e+00,0.000000e+00,0.000000e+00,0.000000e+00,0.000000e+00,0.000000e+00,0.000000e+00,0.000000e+00,0.000000e+00,0.000000e+00,0.000000e+00,0.000000e+00,0.000000e+00,0.000000e+00,0.000000e+00,0.000000e+00,0.000000e+00,0.000000e+00,0.000000e+00,0.000000e+00,0.000000e+00,0.000000e+00,0.000000e+00,0.000000e+00,0.000000e+00,0.000000e+00,0.000000e+00,0.000000e+00,0.000000e+00,0.000000e+00,0.000000e+00,0.000000e+00,0.000000e+00,0.000000e+00,0.000000e+00,0.000000e+00,0.000000e+00,0.000000e+00,0.000000e+00,0.000000e+00,0.000000e+00,0.000000e+00,0.000000e+00,0.000000e+00,0.000000e+00,0.000000e+00,0.000000e+00,0.000000e+00,0.000000e+00,0.000000e+00,0.000000e+00,0.000000e+00,0.000000e+00,0.000000e+00,0.000000e+00,0.000000e+00,0.000000e+00,0.000000e+00,0.000000e+00,0.000000e+00,0.000000e+00,0.000000e+00,0.000000e+00,0.000000e+00,0.000000e+00,0.000000e+00,0.000000e+00,0.000000e+00,0.000000e+00,0.000000e+00,0.000000e+00,0.000000e+00,0.000000e+00,0.000000e+00,0.000000e+00,0.000000e+00,0.000000e+00,0.000000e+00,0.000000e+00,0.000000e+00,0.000000e+00,0.000000e+00,0.000000e+00,0.000000e+00,0.000000e+00,0.000000e+00,0.000000e+00,0.000000e+00,0.000000e+00,0.000000e+00,0.000000e+00,0.000000e+00,0.000000e+00,0.000000e+00,0.000000e+00,0.000000e+00,0.000000e+00,0.000000e+00,0.000000e+00,0.000000e+00,0.000000e+00,0.000000e+00,0.000000e+00,0.000000e+00,0.000000e+00,0.000000e+00,0.000000e+00,0.000000e+00,0.000000e+00,0.000000e+00,0.000000e+00,0.000000e+00,0.000000e+00,0.000000e+00,0.000000e+00,0.000000e+00,0.000000e+00,0.000000e+00,0.000000e+00,0.000000e+00,0.000000e+00,0.000000e+00,0.000000e+00,0.000000e+00,0.000000e+00,0.000000e+00,0.000000e+00,0.000000e+00,0.000000e+00,0.000000e+00,0.000000e+00,0.000000e+00,0.000000e+00,0.000000e+00,0.000000e+00,0.000000e+00,0.000000e+00,0.000000e+00,0.000000e+00,0.000000e+00,0.000000e+00,0.000000e+00,0.000000e+00,0.000000e+00,0.000000e+00,0.000000e+00,0.000000e+00,0.000000e+00,0.000000e+00,0.000000e+00,0.000000e+00,0.000000e+00,0.000000e+00,0.000000e+00,0.000000e+00,0.000000e+00,0.000000e+00,0.000000e+00,0.000000e+00,0.000000e+00,0.000000e+00,0.000000e+00,0.000000e+00,0.000000e+00,0.000000e+00,0.000000e+00,0.000000e+00,0.000000e+00,0.000000e+00,0.000000e+00,0.000000e+00,0.000000e+00,0.000000e+00,0.000000e+00,0.000000e+00,0.000000e+00,0.000000e+00,0.000000e+00,0.000000e+00,0.000000e+00,0.000000e+00,0.000000e+00,0.000000e+00,0.000000e+00,0.000000e+00,0.000000e+00,0.000000e+00,0.000000e+00,0.000000e+00,0.000000e+00,0.000000e+00,0.000000e+00,0.000000e+00,0.000000e+00,0.000000e+00,0.000000e+00,0.000000e+00,0.000000e+00,0.000000e+00,0.000000e+00,0.000000e+00,0.000000e+00,0.000000e+00,0.000000e+00,0.000000e+00,0.000000e+00,0.000000e+00,0.000000e+00,0.000000e+00,0.000000e+00,0.000000e+00,0.000000e+00,0.000000e+00,0.000000e+00,0.000000e+00,0.000000e+00,0.000000e+00,0.000000e+00,0.000000e+00,0.000000e+00,0.000000e+00,0.000000e+00,0.000000e+00,0.000000e+00,0.000000e+00,0.000000e+00,0.000000e+00,0.000000e+00,0.000000e+00,0.000000e+00,0.000000e+00,0.000000e+00,0.000000e+00,0.000000e+00,0.000000e+00,0.000000e+00,0.000000e+00,0.000000e+00,0.000000e+00,0.000000e+00,0.000000e+00,0.000000e+00,0.000000e+00,0.000000e+00,0.000000e+00,0.000000e+00,0.000000e+00,0.000000e+00,0.000000e+00,0.000000e+00,0.000000e+00,0.000000e+00,0.000000e+00,0.000000e+00,0.000000e+00,0.000000e+00,0.000000e+00,0.000000e+00,0.000000e+00,0.000000e+00,0.000000e+00,0.000000e+00,0.000000e+00,0.000000e+00,0.000000e+00,0.000000e+00,0.000000e+00,0.000000e+00,0.000000e+00,0.000000e+00,0.000000e+00,0.000000e+00,0.000000e+00,0.000000e+00,0.000000e+00,0.000000e+00,0.000000e+00,0.000000e+00,0.000000e+00,0.000000e+00,0.000000e+00,0.000000e+00,0.000000e+00,0.000000e+00,0.000000e+00,0.000000e+00,0.000000e+00,0.000000e+00,0.000000e+00,0.000000e+00,0.000000e+00,0.000000e+00,0.000000e+00,0.000000e+00,0.000000e+00,0.000000e+00,0.000000e+00,0.000000e+00,0.000000e+00,0.000000e+00,0.000000e+00,0.000000e+00,0.000000e+00,0.000000e+00,0.000000e+00,0.000000e+00,0.000000e+00,0.000000e+00,0.000000e+00,0.000000e+00,0.000000e+00,0.000000e+00,0.000000e+00,0.000000e+00,0.000000e+00,0.000000e+00,0.000000e+00,0.000000e+00,0.000000e+00,0.000000e+00,0.000000e+00,0.000000e+00,0.000000e+00,0.000000e+00,0.000000e+00,0.000000e+00,0.000000e+00,0.000000e+00,0.000000e+00,0.000000e+00,0.000000e+00,0.000000e+00,0.000000e+00,0.000000e+00,0.000000e+00,0.000000e+00,0.000000e+00,0.000000e+00,0.000000e+00,0.000000e+00,0.000000e+00,0.000000e+00,0.000000e+00,0.000000e+00,0.000000e+00,0.000000e+00,0.000000e+00,0.000000e+00,0.000000e+00,0.000000e+00,0.000000e+00,0.000000e+00,0.000000e+00,0.000000e+00,0.000000e+00,0.000000e+00,0.000000e+00,0.000000e+00,0.000000e+00,0.000000e+00,0.000000e+00,0.000000e+00,0.000000e+00,0.000000e+00,0.000000e+00,0.000000e+00,0.000000e+00,0.000000e+00,0.000000e+00,0.000000e+00,0.000000e+00,0.000000e+00,0.000000e+00,0.000000e+00,0.000000e+00,0.000000e+00,0.000000e+00,0.000000e+00,0.000000e+00,0.000000e+00,0.000000e+00,0.000000e+00,0.000000e+00,0.000000e+00,0.000000e+00,0.000000e+00,0.000000e+00,0.000000e+00,0.000000e+00,0.000000e+00,0.000000e+00,0.000000e+00,0.000000e+00,0.000000e+00,0.000000e+00,0.000000e+00,0.000000e+00,0.000000e+00,0.000000e+00,0.000000e+00,0.000000e+00,0.000000e+00,0.000000e+00,0.000000e+00,0.000000e+00,0.000000e+00,0.000000e+00,0.000000e+00,0.000000e+00,0.000000e+00,0.000000e+00,0.000000e+00,0.000000e+00,0.000000e+00,0.000000e+00,0.000000e+00,0.000000e+00,0.000000e+00,0.000000e+00,0.000000e+00,0.000000e+00,0.000000e+00,0.000000e+00,0.000000e+00,0.000000e+00,0.000000e+00,0.000000e+00,0.000000e+00,0.000000e+00,0.000000e+00,0.000000e+00,0.000000e+00,0.000000e+00,0.000000e+00,0.000000e+00,0.000000e+00,0.000000e+00,0.000000e+00,0.000000e+00,0.000000e+00,0.000000e+00,0.000000e+00,0.000000e+00,0.000000e+00,0.000000e+00,0.000000e+00,0.000000e+00,0.000000e+00,0.000000e+00,0.000000e+00,0.000000e+00,0.000000e+00,0.000000e+00,0.000000e+00,0.000000e+00,0.000000e+00,0.000000e+00,0.000000e+00,0.000000e+00,0.000000e+00,0.000000e+00,0.000000e+00,0.000000e+00,0.000000e+00,0.000000e+00,0.000000e+00,0.000000e+00,0.000000e+00,0.000000e+00,0.000000e+00,0.000000e+00,0.000000e+00,0.000000e+00,0.000000e+00,0.000000e+00,0.000000e+00,0.000000e+00,0.000000e+00,0.000000e+00,0.000000e+00,0.000000e+00,0.000000e+00,0.000000e+00,0.000000e+00,0.000000e+00,0.000000e+00,0.000000e+00,0.000000e+00,0.000000e+00,0.000000e+00,0.000000e+00,0.000000e+00,0.000000e+00,0.000000e+00,0.000000e+00,0.000000e+00,0.000000e+00,0.000000e+00,0.000000e+00,0.000000e+00,0.000000e+00,0.000000e+00,0.000000e+00,0.000000e+00,0.000000e+00,0.000000e+00,0.000000e+00,0.000000e+00,0.000000e+00,0.000000e+00,0.000000e+00,0.000000e+00,0.000000e+00,0.000000e+00,0.000000e+00,0.000000e+00,0.000000e+00,0.000000e+00,0.000000e+00,0.000000e+00,0.000000e+00,0.000000e+00,0.000000e+00,0.000000e+00,0.000000e+00,0.000000e+00,0.000000e+00,0.000000e+00,0.000000e+00,0.000000e+00,0.000000e+00,0.000000e+00,0.000000e+00,0.000000e+00,0.000000e+00,0.000000e+00,0.000000e+00,0.000000e+00,0.000000e+00,0.000000e+00,0.000000e+00,0.000000e+00,0.000000e+00,0.000000e+00,0.000000e+00,0.000000e+00,0.000000e+00,0.000000e+00,0.000000e+00,0.000000e+00,0.000000e+00,0.000000e+00,0.000000e+00,0.000000e+00,0.000000e+00,0.000000e+00,0.000000e+00,0.000000e+00,0.000000e+00,0.000000e+00,0.000000e+00,0.000000e+00,0.000000e+00,0.000000e+00,0.000000e+00,0.000000e+00,0.000000e+00,0.000000e+00,0.000000e+00,0.000000e+00,0.000000e+00,0.000000e+00,0.000000e+00,0.000000e+00,0.000000e+00,0.000000e+00,0.000000e+00,0.000000e+00,0.000000e+00,0.000000e+00,0.000000e+00,0.000000e+00,0.000000e+00,0.000000e+00,0.000000e+00,0.000000e+00,0.000000e+00,0.000000e+00,0.000000e+00,0.000000e+00,0.000000e+00,0.000000e+00,0.000000e+00,0.000000e+00,0.000000e+00,0.000000e+00,0.000000e+00,0.000000e+00,0.000000e+00,0.000000e+00,0.000000e+00,0.000000e+00,0.000000e+00,0.000000e+00,0.000000e+00,0.000000e+00,0.000000e+00,0.000000e+00,0.000000e+00,0.000000e+00,0.000000e+00,0.000000e+00,0.000000e+00,0.000000e+00,0.000000e+00,0.000000e+00,0.000000e+00,0.000000e+00,0.000000e+00,0.000000e+00,0.000000e+00,0.000000e+00,0.000000e+00,0.000000e+00,0.000000e+00,0.000000e+00,0.000000e+00,0.000000e+00,0.000000e+00,0.000000e+00,0.000000e+00,0.000000e+00,0.000000e+00,0.000000e+00,0.000000e+00,0.000000e+00,0.000000e+00,0.000000e+00,0.000000e+00,0.000000e+00,0.000000e+00,0.000000e+00,0.000000e+00,0.000000e+00,0.000000e+00,0.000000e+00,0.000000e+00,0.000000e+00,0.000000e+00,0.000000e+00,0.000000e+00,0.000000e+00,0.000000e+00,0.000000e+00,0.000000e+00,0.000000e+00,0.000000e+00,0.000000e+00,0.000000e+00,0.000000e+00,0.000000e+00,0.000000e+00,0.000000e+00,0.000000e+00,0.000000e+00,0.000000e+00,0.000000e+00,0.000000e+00,0.000000e+00,0.000000e+00,0.000000e+00,0.000000e+00,0.000000e+00,0.000000e+00,0.000000e+00,0.000000e+00,0.000000e+00,0.000000e+00,0.000000e+00,0.000000e+00,0.000000e+00,0.000000e+00,0.000000e+00,0.000000e+00,0.000000e+00,0.000000e+00,0.000000e+00,0.000000e+00,0.000000e+00,0.000000e+00,0.000000e+00,0.000000e+00,0.000000e+00,0.000000e+00,0.000000e+00,0.000000e+00,0.000000e+00,0.000000e+00,0.000000e+00,0.000000e+00,0.000000e+00,0.000000e+00,0.000000e+00,0.000000e+00,0.000000e+00,0.000000e+00,0.000000e+00,0.000000e+00,0.000000e+00,0.000000e+00,0.000000e+00,0.000000e+00,0.000000e+00,0.000000e+00,0.000000e+00,0.000000e+00,0.000000e+00,0.000000e+00,0.000000e+00,0.000000e+00,0.000000e+00,0.000000e+00,0.000000e+00,0.000000e+00,0.000000e+00,0.000000e+00,0.000000e+00,0.000000e+00,0.000000e+00,0.000000e+00,0.000000e+00,0.000000e+00,0.000000e+00,0.000000e+00,0.000000e+00,0.000000e+00,0.000000e+00,0.000000e+00,0.000000e+00,0.000000e+00,0.000000e+00,0.000000e+00,0.000000e+00,0.000000e+00,0.000000e+00,0.000000e+00,0.000000e+00,0.000000e+00,0.000000e+00,0.000000e+00,0.000000e+00,0.000000e+00,0.000000e+00,0.000000e+00,0.000000e+00,0.000000e+00,0.000000e+00,0.000000e+00,0.000000e+00,0.000000e+00,0.000000e+00,0.000000e+00,0.000000e+00,0.000000e+00,0.000000e+00,0.000000e+00,0.000000e+00,0.000000e+00,0.000000e+00,0.000000e+00,0.000000e+00,0.000000e+00,0.000000e+00,0.000000e+00,0.000000e+00,0.000000e+00,0.000000e+00,0.000000e+00,0.000000e+00,0.000000e+00,0.000000e+00,0.000000e+00,0.000000e+00,0.000000e+00,0.000000e+00,0.000000e+00,0.000000e+00,0.000000e+00,0.000000e+00,0.000000e+00,0.000000e+00,0.000000e+00,0.000000e+00,0.000000e+00,0.000000e+00,0.000000e+00,0.000000e+00,0.000000e+00,0.000000e+00,0.000000e+00,0.000000e+00,0.000000e+00,0.000000e+00,0.000000e+00,0.000000e+00,0.000000e+00,0.000000e+00,0.000000e+00,0.000000e+00,0.000000e+00,0.000000e+00,0.000000e+00,0.000000e+00,0.000000e+00,0.000000e+00,0.000000e+00,0.000000e+00,0.000000e+00,0.000000e+00,0.000000e+00,0.000000e+00,0.000000e+00,0.000000e+00,0.000000e+00,0.000000e+00,0.000000e+00,0.000000e+00,0.000000e+00,0.000000e+00,0.000000e+00,0.000000e+00,0.000000e+00,0.000000e+00,0.000000e+00,0.000000e+00,0.000000e+00,0.000000e+00,0.000000e+00,0.000000e+00,0.000000e+00,0.000000e+00,0.000000e+00,0.000000e+00,0.000000e+00,0.000000e+00,0.000000e+00,0.000000e+00,0.000000e+00,0.000000e+00,0.000000e+00,0.000000e+00,0.000000e+00,0.000000e+00,0.000000e+00,0.000000e+00,0.000000e+00,0.000000e+00,0.000000e+00,0.000000e+00,0.000000e+00,0.000000e+00,0.000000e+00,0.000000e+00,0.000000e+00,0.000000e+00,0.000000e+00,0.000000e+00,0.000000e+00,0.000000e+00,0.000000e+00,0.000000e+00,0.000000e+00,0.000000e+00,0.000000e+00,0.000000e+00,0.000000e+00,0.000000e+00,0.000000e+00,0.000000e+00,0.000000e+00,0.000000e+00,0.000000e+00,0.000000e+00,0.000000e+00,0.000000e+00,0.000000e+00,0.000000e+00,0.000000e+00,0.000000e+00,0.000000e+00,0.000000e+00,0.000000e+00,0.000000e+00,0.000000e+00,0.000000e+00,0.000000e+00,0.000000e+00,0.000000e+00,0.000000e+00,0.000000e+00,0.000000e+00,0.000000e+00,0.000000e+00,0.000000e+00,0.000000e+00,0.000000e+00,0.000000e+00,0.000000e+00,0.000000e+00,0.000000e+00,0.000000e+00,0.000000e+00,0.000000e+00,0.000000e+00,0.000000e+00,0.000000e+00,0.000000e+00,0.000000e+00,0.000000e+00,0.000000e+00,0.000000e+00,0.000000e+00,0.000000e+00,0.000000e+00,0.000000e+00,0.000000e+00,0.000000e+00,0.000000e+00,0.000000e+00,0.000000e+00,0.000000e+00,0.000000e+00,0.000000e+00,0.000000e+00,0.000000e+00,0.000000e+00,0.000000e+00,0.000000e+00,0.000000e+00,0.000000e+00,0.000000e+00,0.000000e+00,0.000000e+00,0.000000e+00,0.000000e+00,0.000000e+00,0.000000e+00,0.000000e+00,0.000000e+00,0.000000e+00,0.000000e+00,0.000000e+00,0.000000e+00,0.000000e+00,0.000000e+00,0.000000e+00,0.000000e+00,0.000000e+00,0.000000e+00,0.000000e+00,0.000000e+00,0.000000e+00,0.000000e+00,0.000000e+00,0.000000e+00,0.000000e+00,0.000000e+00,0.000000e+00,0.000000e+00,0.000000e+00,0.000000e+00,0.000000e+00,0.000000e+00,0.000000e+00,0.000000e+00,0.000000e+00,0.000000e+00,0.000000e+00,0.000000e+00,0.000000e+00,0.000000e+00,0.000000e+00,0.000000e+00,0.000000e+00,0.000000e+00,0.000000e+00,0.000000e+00,0.000000e+00,0.000000e+00,0.000000e+00,0.000000e+00,0.000000e+00,0.000000e+00,0.000000e+00,0.000000e+00,0.000000e+00,0.000000e+00,0.000000e+00,0.000000e+00,0.000000e+00,0.000000e+00,0.000000e+00,0.000000e+00,0.000000e+00,0.000000e+00,0.000000e+00,0.000000e+00,0.000000e+00,0.000000e+00,0.000000e+00,0.000000e+00,0.000000e+00,0.000000e+00,0.000000e+00,0.000000e+00,0.000000e+00,0.000000e+00,0.000000e+00,0.000000e+00,0.000000e+00,0.000000e+00,0.000000e+00,0.000000e+00,0.000000e+00,0.000000e+00,0.000000e+00,0.000000e+00,0.000000e+00,0.000000e+00,0.000000e+00,0.000000e+00,0.000000e+00,0.000000e+00,0.000000e+00,0.000000e+00,0.000000e+00,0.000000e+00,0.000000e+00,0.000000e+00,0.000000e+00,0.000000e+00,0.000000e+00,0.000000e+00,0.000000e+00,0.000000e+00,0.000000e+00,0.000000e+00,0.000000e+00,0.000000e+00,0.000000e+00,0.000000e+00,0.000000e+00,0.000000e+00,0.000000e+00,0.000000e+00,0.000000e+00,0.000000e+00,0.000000e+00,0.000000e+00,0.000000e+00,0.000000e+00,0.000000e+00,0.000000e+00,0.000000e+00,0.000000e+00,0.000000e+00,0.000000e+00,0.000000e+00,0.000000e+00,0.000000e+00,0.000000e+00,0.000000e+00,0.000000e+00,0.000000e+00,0.000000e+00,0.000000e+00,0.000000e+00,0.000000e+00,0.000000e+00,0.000000e+00,0.000000e+00,0.000000e+00,0.000000e+00,0.000000e+00,0.000000e+00,0.000000e+00,0.000000e+00,0.000000e+00,0.000000e+00,0.000000e+00,0.000000e+00,0.000000e+00,0.000000e+00,0.000000e+00,0.000000e+00,0.000000e+00,0.000000e+00,0.000000e+00,0.000000e+00,0.000000e+00,0.000000e+00,0.000000e+00,0.000000e+00,0.000000e+00,0.000000e+00,0.000000e+00,0.000000e+00,0.000000e+00,0.000000e+00,0.000000e+00,0.000000e+00,0.000000e+00,0.000000e+00,0.000000e+00,0.000000e+00,0.000000e+00,0.000000e+00,0.000000e+00,0.000000e+00,0.000000e+00,0.000000e+00,0.000000e+00,0.000000e+00,0.000000e+00,0.000000e+00,0.000000e+00,0.000000e+00,0.000000e+00,0.000000e+00,0.000000e+00,0.000000e+00,0.000000e+00,0.000000e+00,0.000000e+00,0.000000e+00,0.000000e+00,0.000000e+00,0.000000e+00,0.000000e+00,0.000000e+00,0.000000e+00,0.000000e+00,0.000000e+00,0.000000e+00,0.000000e+00,0.000000e+00,0.000000e+00,0.000000e+00,0.000000e+00,0.000000e+00,0.000000e+00,0.000000e+00,0.000000e+00,0.000000e+00,0.000000e+00,0.000000e+00,0.000000e+00,0.000000e+00,0.000000e+00,0.000000e+00,0.000000e+00,0.000000e+00,0.000000e+00,0.000000e+00,0.000000e+00,0.000000e+00,0.000000e+00,0.000000e+00,0.000000e+00,0.000000e+00,0.000000e+00,0.000000e+00,0.000000e+00,0.000000e+00,0.000000e+00,0.000000e+00,0.000000e+00,0.000000e+00,0.000000e+00,0.000000e+00,0.000000e+00,0.000000e+00,0.000000e+00,0.000000e+00,0.000000e+00,0.000000e+00,0.000000e+00,0.000000e+00,0.000000e+00,0.000000e+00,0.000000e+00,0.000000e+00,0.000000e+00,0.000000e+00,0.000000e+00,0.000000e+00,0.000000e+00,0.000000e+00,0.000000e+00,0.000000e+00,0.000000e+00,0.000000e+00,0.000000e+00,0.000000e+00,0.000000e+00,0.000000e+00,0.000000e+00,0.000000e+00,0.000000e+00,0.000000e+00,0.000000e+00,0.000000e+00,0.000000e+00,0.000000e+00,0.000000e+00,0.000000e+00,0.000000e+00,0.000000e+00,0.000000e+00,0.000000e+00,0.000000e+00,0.000000e+00,0.000000e+00,0.000000e+00,0.000000e+00,0.000000e+00,0.000000e+00,0.000000e+00,0.000000e+00,0.000000e+00,0.000000e+00,0.000000e+00,0.000000e+00,0.000000e+00,0.000000e+00,0.000000e+00,0.000000e+00,0.000000e+00,0.000000e+00,0.000000e+00,0.000000e+00,0.000000e+00,0.000000e+00,0.000000e+00,0.000000e+00,0.000000e+00,0.000000e+00,0.000000e+00,0.000000e+00,0.000000e+00,0.000000e+00,0.000000e+00,0.000000e+00,0.000000e+00,0.000000e+00,0.000000e+00,0.000000e+00,0.000000e+00,0.000000e+00,0.000000e+00,0.000000e+00,0.000000e+00,0.000000e+00,0.000000e+00,0.000000e+00,0.000000e+00,0.000000e+00,0.000000e+00,0.000000e+00,0.000000e+00,0.000000e+00,0.000000e+00,0.000000e+00,0.000000e+00,0.000000e+00,0.000000e+00,0.000000e+00,0.000000e+00,0.000000e+00,0.000000e+00,0.000000e+00,0.000000e+00,0.000000e+00,0.000000e+00,0.000000e+00,0.000000e+00,0.000000e+00,0.000000e+00,0.000000e+00,0.000000e+00,0.000000e+00,0.000000e+00,0.000000e+00,0.000000e+00,0.000000e+00,0.000000e+00,0.000000e+00,0.000000e+00,0.000000e+00,0.000000e+00,0.000000e+00,0.000000e+00,0.000000e+00,0.000000e+00,0.000000e+00,0.000000e+00,0.000000e+00,0.000000e+00,0.000000e+00,0.000000e+00,0.000000e+00,0.000000e+00,0.000000e+00,0.000000e+00,0.000000e+00,0.000000e+00,0.000000e+00,0.000000e+00,0.000000e+00,0.000000e+00,0.000000e+00,0.000000e+00,0.000000e+00,0.000000e+00,0.000000e+00,0.000000e+00,0.000000e+00,0.000000e+00,0.000000e+00,0.000000e+00,0.000000e+00,0.000000e+00,0.000000e+00,0.000000e+00,0.000000e+00,0.000000e+00,0.000000e+00,0.000000e+00,0.000000e+00,0.000000e+00,0.000000e+00,0.000000e+00,0.000000e+00,0.000000e+00,0.000000e+00,0.000000e+00,0.000000e+00,0.000000e+00,0.000000e+00,0.000000e+00,0.000000e+00,0.000000e+00,0.000000e+00,0.000000e+00,0.000000e+00,0.000000e+00,0.000000e+00,0.000000e+00,0.000000e+00,0.000000e+00,0.000000e+00,0.000000e+00,0.000000e+00,0.000000e+00,0.000000e+00,0.000000e+00,0.000000e+00,0.000000e+00,0.000000e+00,0.000000e+00,0.000000e+00,0.000000e+00,0.000000e+00,0.000000e+00,0.000000e+00,0.000000e+00,0.000000e+00,0.000000e+00,0.000000e+00,0.000000e+00,0.000000e+00,0.000000e+00,0.000000e+00,0.000000e+00,0.000000e+00,0.000000e+00,0.000000e+00,0.000000e+00,0.000000e+00,0.000000e+00,0.000000e+00,0.000000e+00,0.000000e+00,0.000000e+00,0.000000e+00,0.000000e+00,0.000000e+00,0.000000e+00,0.000000e+00,0.000000e+00,0.000000e+00,0.000000e+00,0.000000e+00,0.000000e+00,0.000000e+00,0.000000e+00,0.000000e+00,0.000000e+00,0.000000e+00,0.000000e+00,0.000000e+00,0.000000e+00,0.000000e+00,0.000000e+00,0.000000e+00,0.000000e+00,0.000000e+00,0.000000e+00,0.000000e+00,0.000000e+00,0.000000e+00,0.000000e+00,0.000000e+00,0.000000e+00,0.000000e+00,0.000000e+00,0.000000e+00,0.000000e+00,0.000000e+00,0.000000e+00,0.000000e+00,0.000000e+00,0.000000e+00,0.000000e+00,0.000000e+00,0.000000e+00,0.000000e+00,0.000000e+00,0.000000e+00,0.000000e+00,0.000000e+00,0.000000e+00,0.000000e+00,0.000000e+00,0.000000e+00,0.000000e+00,0.000000e+00,0.000000e+00,0.000000e+00,0.000000e+00,0.000000e+00,0.000000e+00,0.000000e+00,0.000000e+00,0.000000e+00,0.000000e+00,0.000000e+00,0.000000e+00,0.000000e+00,0.000000e+00,0.000000e+00,0.000000e+00,0.000000e+00,0.000000e+00,0.000000e+00,0.000000e+00,0.000000e+00,0.000000e+00,0.000000e+00,0.000000e+00,0.000000e+00,0.000000e+00,0.000000e+00,0.000000e+00,0.000000e+00,0.000000e+00,0.000000e+00,0.000000e+00,0.000000e+00,0.000000e+00,0.000000e+00,0.000000e+00,0.000000e+00,0.000000e+00,0.000000e+00,0.000000e+00,0.000000e+00,0.000000e+00,0.000000e+00,0.000000e+00,0.000000e+00,0.000000e+00,0.000000e+00,0.000000e+00,0.000000e+00,0.000000e+00,0.000000e+00,0.000000e+00,0.000000e+00,0.000000e+00,0.000000e+00,0.000000e+00,0.000000e+00,0.000000e+00,0.000000e+00,0.000000e+00,0.000000e+00,0.000000e+00,0.000000e+00,0.000000e+00,0.000000e+00,0.000000e+00,0.000000e+00,0.000000e+00,0.000000e+00,0.000000e+00,0.000000e+00,0.000000e+00,0.000000e+00,0.000000e+00,0.000000e+00,0.000000e+00,0.000000e+00,0.000000e+00,0.000000e+00,0.000000e+00,0.000000e+00,0.000000e+00,0.000000e+00,0.000000e+00,0.000000e+00,0.000000e+00,0.000000e+00,0.000000e+00,0.000000e+00,0.000000e+00,0.000000e+00,0.000000e+00,0.000000e+00,0.000000e+00,0.000000e+00,0.000000e+00,0.000000e+00,0.000000e+00,0.000000e+00,0.000000e+00,0.000000e+00,0.000000e+00,0.000000e+00,0.000000e+00,0.000000e+00,0.000000e+00,0.000000e+00,0.000000e+00,0.000000e+00,0.000000e+00,0.000000e+00,0.000000e+00,0.000000e+00,0.000000e+00,0.000000e+00,0.000000e+00,0.000000e+00,0.000000e+00,0.000000e+00,0.000000e+00,0.000000e+00,0.000000e+00,0.000000e+00,0.000000e+00,0.000000e+00,0.000000e+00,0.000000e+00,0.000000e+00,0.000000e+00,0.000000e+00,0.000000e+00,0.000000e+00,0.000000e+00,0.000000e+00,0.000000e+00,0.000000e+00,0.000000e+00,0.000000e+00,0.000000e+00,0.000000e+00,0.000000e+00,0.000000e+00,0.000000e+00,0.000000e+00,0.000000e+00,0.000000e+00,0.000000e+00,0.000000e+00,0.000000e+00,0.000000e+00,0.000000e+00,0.000000e+00,0.000000e+00,0.000000e+00,0.000000e+00,0.000000e+00,0.000000e+00,0.000000e+00,0.000000e+00,0.000000e+00,0.000000e+00,0.000000e+00,0.000000e+00,0.000000e+00,0.000000e+00,0.000000e+00,0.000000e+00,0.000000e+00,0.000000e+00,0.000000e+00,0.000000e+00,0.000000e+00,0.000000e+00,0.000000e+00,0.000000e+00,0.000000e+00,0.000000e+00,0.000000e+00,0.000000e+00,0.000000e+00,0.000000e+00,0.000000e+00,0.000000e+00,0.000000e+00,0.000000e+00,0.000000e+00,0.000000e+00,0.000000e+00,0.000000e+00,0.000000e+00,0.000000e+00,0.000000e+00,0.000000e+00,0.000000e+00,0.000000e+00,0.000000e+00,0.000000e+00,0.000000e+00,0.000000e+00,0.000000e+00,0.000000e+00,0.000000e+00,0.000000e+00,0.000000e+00,0.000000e+00,0.000000e+00,0.000000e+00,0.000000e+00,0.000000e+00,0.000000e+00,0.000000e+00,0.000000e+00,0.000000e+00,0.000000e+00,0.000000e+00,0.000000e+00,0.000000e+00,0.000000e+00,0.000000e+00,0.000000e+00,0.000000e+00,0.000000e+00,0.000000e+00,0.000000e+00,0.000000e+00,0.000000e+00,0.000000e+00,0.000000e+00,0.000000e+00,0.000000e+00,0.000000e+00,0.000000e+00,0.000000e+00,0.000000e+00,0.000000e+00,0.000000e+00,0.000000e+00,0.000000e+00,0.000000e+00,0.000000e+00,0.000000e+00,0.000000e+00,0.000000e+00,0.000000e+00,0.000000e+00,0.000000e+00,0.000000e+00,0.000000e+00,0.000000e+00,0.000000e+00,0.000000e+00,0.000000e+00,0.000000e+00,0.000000e+00,0.000000e+00,0.000000e+00,0.000000e+00,0.000000e+00,0.000000e+00,0.000000e+00,0.000000e+00,0.000000e+00,0.000000e+00,0.000000e+00,0.000000e+00,0.000000e+00,0.000000e+00,0.000000e+00,0.000000e+00,0.000000e+00,0.000000e+00,0.000000e+00,0.000000e+00,0.000000e+00,0.000000e+00,0.000000e+00,0.000000e+00,0.000000e+00,0.000000e+00,0.000000e+00,0.000000e+00,0.000000e+00,0.000000e+00,0.000000e+00,0.000000e+00,0.000000e+00,0.000000e+00,0.000000e+00,0.000000e+00,0.000000e+00,0.000000e+00,0.000000e+00,0.000000e+00,0.000000e+00,0.000000e+00,0.000000e+00,0.000000e+00,0.000000e+00,0.000000e+00,0.000000e+00,0.000000e+00,0.000000e+00,0.000000e+00,0.000000e+00,0.000000e+00,0.000000e+00,0.000000e+00,0.000000e+00,0.000000e+00,0.000000e+00,0.000000e+00,0.000000e+00,0.000000e+00,0.000000e+00,0.000000e+00,0.000000e+00,0.000000e+00,0.000000e+00,0.000000e+00,0.000000e+00,0.000000e+00,0.000000e+00,0.000000e+00,0.000000e+00,0.000000e+00,0.000000e+00,0.000000e+00,0.000000e+00,0.000000e+00,0.000000e+00,0.000000e+00,0.000000e+00,0.000000e+00,0.000000e+00,0.000000e+00,0.000000e+00,0.000000e+00,0.000000e+00,0.000000e+00,0.000000e+00,0.000000e+00,0.000000e+00,0.000000e+00,0.000000e+00,0.000000e+00,0.000000e+00,0.000000e+00,0.000000e+00,0.000000e+00,0.000000e+00,0.000000e+00,0.000000e+00,0.000000e+00,0.000000e+00,0.000000e+00,0.000000e+00,0.000000e+00,0.000000e+00,0.000000e+00,0.000000e+00,0.000000e+00,0.000000e+00,0.000000e+00,0.000000e+00,0.000000e+00,0.000000e+00,0.000000e+00,0.000000e+00,0.000000e+00,0.000000e+00,0.000000e+00,0.000000e+00,0.000000e+00,0.000000e+00,0.000000e+00,0.000000e+00,0.000000e+00,0.000000e+00,0.000000e+00,0.000000e+00,0.000000e+00,0.000000e+00,0.000000e+00,0.000000e+00,0.000000e+00,0.000000e+00,0.000000e+00,0.000000e+00,0.000000e+00,0.000000e+00,0.000000e+00,0.000000e+00,0.000000e+00,0.000000e+00,0.000000e+00,0.000000e+00,0.000000e+00,0.000000e+00,0.000000e+00,0.000000e+00,0.000000e+00,0.000000e+00,0.000000e+00,0.000000e+00,0.000000e+00,0.000000e+00,0.000000e+00,0.000000e+00,0.000000e+00,0.000000e+00,0.000000e+00,0.000000e+00,0.000000e+00,0.000000e+00,0.000000e+00,0.000000e+00,0.000000e+00,0.000000e+00,0.000000e+00,0.000000e+00,0.000000e+00,0.000000e+00,0.000000e+00,0.000000e+00,0.000000e+00,0.000000e+00,0.000000e+00,0.000000e+00,0.000000e+00,0.000000e+00,0.000000e+00,0.000000e+00,0.000000e+00,0.000000e+00,0.000000e+00,0.000000e+00,0.000000e+00,0.000000e+00,0.000000e+00,0.000000e+00,0.000000e+00,0.000000e+00,0.000000e+00,0.000000e+00,0.000000e+00,0.000000e+00,0.000000e+00,0.000000e+00,0.000000e+00,0.000000e+00,0.000000e+00,0.000000e+00,0.000000e+00,0.000000e+00,0.000000e+00,0.000000e+00,0.000000e+00,0.000000e+00,0.000000e+00,0.000000e+00,0.000000e+00,0.000000e+00,0.000000e+00,0.000000e+00,0.000000e+00,0.000000e+00,0.000000e+00,0.000000e+00,0.000000e+00,0.000000e+00,0.000000e+00,0.000000e+00,0.000000e+00,0.000000e+00,0.000000e+00,0.000000e+00,0.000000e+00,0.000000e+00,0.000000e+00,0.000000e+00,0.000000e+00,0.000000e+00,0.000000e+00,0.000000e+00,0.000000e+00,0.000000e+00,0.000000e+00,0.000000e+00,0.000000e+00,0.000000e+00,0.000000e+00,0.000000e+00,0.000000e+00,0.000000e+00,0.000000e+00,0.000000e+00,0.000000e+00,0.000000e+00,0.000000e+00,0.000000e+00,0.000000e+00,0.000000e+00,0.000000e+00,0.000000e+00,0.000000e+00,0.000000e+00,0.000000e+00,0.000000e+00,0.000000e+00,0.000000e+00,0.000000e+00,0.000000e+00,0.000000e+00,0.000000e+00,0.000000e+00,0.000000e+00,0.000000e+00,0.000000e+00,0.000000e+00,0.000000e+00,0.000000e+00,0.000000e+00,0.000000e+00,0.000000e+00,0.000000e+00,0.000000e+00,0.000000e+00,0.000000e+00,0.000000e+00,0.000000e+00,0.000000e+00,0.000000e+00,0.000000e+00,0.000000e+00,0.000000e+00,0.000000e+00,0.000000e+00,0.000000e+00,0.000000e+00,0.000000e+00,0.000000e+00,0.000000e+00,0.000000e+00,0.000000e+00,0.000000e+00,0.000000e+00,0.000000e+00,0.000000e+00,0.000000e+00,0.000000e+00,0.000000e+00,0.000000e+00,0.000000e+00,0.000000e+00,0.000000e+00,0.000000e+00,0.000000e+00,0.000000e+00,0.000000e+00,0.000000e+00,0.000000e+00,0.000000e+00,0.000000e+00,0.000000e+00,0.000000e+00,0.000000e+00,0.000000e+00,0.000000e+00,0.000000e+00,0.000000e+00,0.000000e+00,0.000000e+00,0.000000e+00,0.000000e+00,0.000000e+00,0.000000e+00,0.000000e+00,0.000000e+00,0.000000e+00,0.000000e+00,0.000000e+00,0.000000e+00,0.000000e+00,0.000000e+00,0.000000e+00,0.000000e+00,0.000000e+00,0.000000e+00,0.000000e+00,0.000000e+00,0.000000e+00,0.000000e+00,0.000000e+00,0.000000e+00,0.000000e+00,0.000000e+00,0.000000e+00,0.000000e+00,0.000000e+00,0.000000e+00,0.000000e+00,0.000000e+00,0.000000e+00,0.000000e+00,0.000000e+00,0.000000e+00,0.000000e+00,0.000000e+00,0.000000e+00,0.000000e+00,0.000000e+00,0.000000e+00,0.000000e+00,0.000000e+00,0.000000e+00,0.000000e+00,0.000000e+00,0.000000e+00,0.000000e+00,0.000000e+00,0.000000e+00,0.000000e+00,0.000000e+00,0.000000e+00,0.000000e+00,0.000000e+00,0.000000e+00,0.000000e+00,0.000000e+00,0.000000e+00,0.000000e+00,0.000000e+00,0.000000e+00,0.000000e+00,0.000000e+00,0.000000e+00,0.000000e+00,0.000000e+00,0.000000e+00,0.000000e+00,0.000000e+00,0.000000e+00,0.000000e+00,0.000000e+00,0.000000e+00,0.000000e+00,0.000000e+00,0.000000e+00,0.000000e+00,0.000000e+00,0.000000e+00,0.000000e+00,0.000000e+00,0.000000e+00,0.000000e+00,0.000000e+00,0.000000e+00,0.000000e+00,0.000000e+00,0.000000e+00,0.000000e+00,0.000000e+00,0.000000e+00,0.000000e+00,0.000000e+00,0.000000e+00,0.000000e+00,0.000000e+00,0.000000e+00,0.000000e+00,0.000000e+00,0.000000e+00,0.000000e+00,0.000000e+00,0.000000e+00,0.000000e+00,0.000000e+00,0.000000e+00,0.000000e+00,0.000000e+00,0.000000e+00,0.000000e+00,0.000000e+00,0.000000e+00,0.000000e+00,0.000000e+00,0.000000e+00,0.000000e+00,0.000000e+00,0.000000e+00,0.000000e+00,0.000000e+00,0.000000e+00,0.000000e+00,0.000000e+00,0.000000e+00,0.000000e+00,0.000000e+00,0.000000e+00,0.000000e+00,0.000000e+00,0.000000e+00,0.000000e+00,0.000000e+00,0.000000e+00,0.000000e+00,0.000000e+00,0.000000e+00,0.000000e+00,0.000000e+00,0.000000e+00,0.000000e+00,0.000000e+00,0.000000e+00,0.000000e+00,0.000000e+00,0.000000e+00,0.000000e+00,0.000000e+00,0.000000e+00,0.000000e+00,0.000000e+00,0.000000e+00,0.000000e+00,0.000000e+00,0.000000e+00,0.000000e+00,0.000000e+00,0.000000e+00,0.000000e+00,0.000000e+00,0.000000e+00,0.000000e+00,0.000000e+00,0.000000e+00,0.000000e+00,0.000000e+00,0.000000e+00,0.000000e+00,0.000000e+00,0.000000e+00,0.000000e+00,0.000000e+00,0.000000e+00,0.000000e+00,0.000000e+00,0.000000e+00,0.000000e+00,0.000000e+00,0.000000e+00,0.000000e+00,0.000000e+00,0.000000e+00,0.000000e+00,0.000000e+00,0.000000e+00,0.000000e+00,0.000000e+00,0.000000e+00,0.000000e+00,0.000000e+00,0.000000e+00,0.000000e+00,0.000000e+00,0.000000e+00,0.000000e+00,0.000000e+00,0.000000e+00,0.000000e+00,0.000000e+00,0.000000e+00,0.000000e+00,0.000000e+00,0.000000e+00,0.000000e+00,0.000000e+00,0.000000e+00,0.000000e+00,0.000000e+00,0.000000e+00,0.000000e+00,0.000000e+00,0.000000e+00,0.000000e+00,0.000000e+00,0.000000e+00,0.000000e+00,0.000000e+00,0.000000e+00,0.000000e+00,0.000000e+00,0.000000e+00,0.000000e+00,0.000000e+00,0.000000e+00,0.000000e+00,0.000000e+00,0.000000e+00,0.000000e+00,0.000000e+00,0.000000e+00,0.000000e+00,0.000000e+00,0.000000e+00,0.000000e+00,0.000000e+00,0.000000e+00,0.000000e+00,0.000000e+00,0.000000e+00,0.000000e+00,0.000000e+00,0.000000e+00,0.000000e+00,0.000000e+00,0.000000e+00,0.000000e+00,0.000000e+00,0.000000e+00,0.000000e+00,0.000000e+00,0.000000e+00,0.000000e+00,0.000000e+00,0.000000e+00,0.000000e+00,0.000000e+00,0.000000e+00,0.000000e+00,0.000000e+00,0.000000e+00,0.000000e+00,0.000000e+00,0.000000e+00,0.000000e+00,0.000000e+00,0.000000e+00,0.000000e+00,0.000000e+00,0.000000e+00,0.000000e+00,0.000000e+00,0.000000e+00,0.000000e+00,0.000000e+00,0.000000e+00,0.000000e+00,0.000000e+00,0.000000e+00,0.000000e+00,0.000000e+00,0.000000e+00,0.000000e+00,0.000000e+00,0.000000e+00,0.000000e+00,0.000000e+00,0.000000e+00,0.000000e+00,0.000000e+00,0.000000e+00,0.000000e+00,0.000000e+00,0.000000e+00,0.000000e+00,0.000000e+00,0.000000e+00,0.000000e+00,0.000000e+00,0.000000e+00,0.000000e+00,0.000000e+00,0.000000e+00,0.000000e+00,0.000000e+00,0.000000e+00,0.000000e+00,0.000000e+00,0.000000e+00,0.000000e+00,0.000000e+00,0.000000e+00,0.000000e+00,0.000000e+00,0.000000e+00,0.000000e+00,0.000000e+00,0.000000e+00,0.000000e+00,0.000000e+00,0.000000e+00,0.000000e+00,0.000000e+00,0.000000e+00,0.000000e+00,0.000000e+00,0.000000e+00,0.000000e+00,0.000000e+00,0.000000e+00,0.000000e+00,0.000000e+00,0.000000e+00,0.000000e+00,0.000000e+00,0.000000e+00,0.000000e+00,0.000000e+00,0.000000e+00,0.000000e+00,0.000000e+00,0.000000e+00,0.000000e+00,0.000000e+00,0.000000e+00,0.000000e+00,0.000000e+00,0.000000e+00,0.000000e+00,0.000000e+00,0.000000e+00,0.000000e+00,0.000000e+00,0.000000e+00,0.000000e+00,0.000000e+00,0.000000e+00,0.000000e+00,0.000000e+00,0.000000e+00,0.000000e+00,0.000000e+00,0.000000e+00,0.000000e+00,0.000000e+00,0.000000e+00,0.000000e+00,0.000000e+00,0.000000e+00,0.000000e+00,0.000000e+00,0.000000e+00,0.000000e+00,0.000000e+00,0.000000e+00,0.000000e+00,0.000000e+00,0.000000e+00,0.000000e+00,0.000000e+00,0.000000e+00,0.000000e+00,0.000000e+00,0.000000e+00,0.000000e+00,0.000000e+00,0.000000e+00,0.000000e+00,0.000000e+00,0.000000e+00,0.000000e+00,0.000000e+00,0.000000e+00,0.000000e+00,0.000000e+00,0.000000e+00,0.000000e+00,0.000000e+00,0.000000e+00,0.000000e+00,0.000000e+00,0.000000e+00,0.000000e+00,0.000000e+00,0.000000e+00,0.000000e+00,0.000000e+00,0.000000e+00,0.000000e+00,0.000000e+00,0.000000e+00,0.000000e+00,0.000000e+00,0.000000e+00,0.000000e+00,0.000000e+00,0.000000e+00,0.000000e+00,0.000000e+00,0.000000e+00,0.000000e+00,0.000000e+00,0.000000e+00,0.000000e+00,0.000000e+00,0.000000e+00,0.000000e+00,0.000000e+00,0.000000e+00,0.000000e+00,0.000000e+00,0.000000e+00,0.000000e+00,0.000000e+00,0.000000e+00,0.000000e+00,0.000000e+00,0.000000e+00,0.000000e+00,0.000000e+00,0.000000e+00,0.000000e+00,0.000000e+00,0.000000e+00,0.000000e+00,0.000000e+00,0.000000e+00,0.000000e+00,0.000000e+00,0.000000e+00,0.000000e+00,0.000000e+00,0.000000e+00,0.000000e+00,0.000000e+00,0.000000e+00,0.000000e+00,0.000000e+00,0.000000e+00,0.000000e+00,0.000000e+00,0.000000e+00,0.000000e+00,0.000000e+00,0.000000e+00,0.000000e+00,0.000000e+00,0.000000e+00,0.000000e+00,0.000000e+00,0.000000e+00,0.000000e+00,0.000000e+00,0.000000e+00,0.000000e+00,0.000000e+00,0.000000e+00,0.000000e+00,0.000000e+00,0.000000e+00,0.000000e+00,0.000000e+00,0.000000e+00,0.000000e+00,0.000000e+00,0.000000e+00,0.000000e+00,0.000000e+00,0.000000e+00,0.000000e+00,0.000000e+00,0.000000e+00,0.000000e+00,0.000000e+00,0.000000e+00,0.000000e+00,0.000000e+00,0.000000e+00,0.000000e+00,0.000000e+00,0.000000e+00,0.000000e+00,0.000000e+00,0.000000e+00,0.000000e+00,0.000000e+00,0.000000e+00,0.000000e+00,0.000000e+00,0.000000e+00,0.000000e+00,0.000000e+00,0.000000e+00,0.000000e+00,0.000000e+00,0.000000e+00,0.000000e+00,0.000000e+00,0.000000e+00,0.000000e+00,0.000000e+00,0.000000e+00,0.000000e+00,0.000000e+00,0.000000e+00,0.000000e+00,0.000000e+00,0.000000e+00,0.000000e+00,0.000000e+00,0.000000e+00,0.000000e+00,0.000000e+00,0.000000e+00,0.000000e+00,0.000000e+00,0.000000e+00,0.000000e+00,0.000000e+00,0.000000e+00,0.000000e+00,0.000000e+00,0.000000e+00,0.000000e+00,0.000000e+00,0.000000e+00,0.000000e+00,0.000000e+00,0.000000e+00,0.000000e+00,0.000000e+00,0.000000e+00,0.000000e+00,0.000000e+00,0.000000e+00,0.000000e+00,0.000000e+00,0.000000e+00,0.000000e+00,0.000000e+00,0.000000e+00,0.000000e+00,0.000000e+00,0.000000e+00,0.000000e+00,0.000000e+00,0.000000e+00,0.000000e+00,0.000000e+00,0.000000e+00,0.000000e+00,0.000000e+00,0.000000e+00,0.000000e+00,0.000000e+00,0.000000e+00,0.000000e+00,0.000000e+00,0.000000e+00,0.000000e+00,0.000000e+00,0.000000e+00,0.000000e+00,0.000000e+00,0.000000e+00,0.000000e+00,0.000000e+00,0.000000e+00,0.000000e+00,0.000000e+00,0.000000e+00,0.000000e+00,0.000000e+00,0.000000e+00,0.000000e+00,0.000000e+00,0.000000e+00,0.000000e+00,0.000000e+00,0.000000e+00,0.000000e+00,0.000000e+00,0.000000e+00,0.000000e+00,0.000000e+00,0.000000e+00,0.000000e+00,0.000000e+00,0.000000e+00,0.000000e+00,0.000000e+00,0.000000e+00,0.000000e+00,0.000000e+00,0.000000e+00,0.000000e+00,0.000000e+00,0.000000e+00,0.000000e+00,0.000000e+00,0.000000e+00,0.000000e+00,0.000000e+00,0.000000e+00,0.000000e+00,0.000000e+00,0.000000e+00,0.000000e+00,0.000000e+00,0.000000e+00,0.000000e+00,0.000000e+00,0.000000e+00,0.000000e+00,0.000000e+00,0.000000e+00,0.000000e+00,0.000000e+00,0.000000e+00,0.000000e+00,0.000000e+00,0.000000e+00,0.000000e+00,0.000000e+00,0.000000e+00,0.000000e+00,0.000000e+00,0.000000e+00,0.000000e+00,0.000000e+00,0.000000e+00,0.000000e+00,0.000000e+00,0.000000e+00,0.000000e+00,0.000000e+00,0.000000e+00,0.000000e+00,0.000000e+00,0.000000e+00,0.000000e+00,0.000000e+00,0.000000e+00,0.000000e+00,0.000000e+00,0.000000e+00,0.000000e+00,0.000000e+00,0.000000e+00,0.000000e+00,0.000000e+00,0.000000e+00,0.000000e+00,0.000000e+00,0.000000e+00,0.000000e+00,0.000000e+00,0.000000e+00,0.000000e+00,0.000000e+00,0.000000e+00,0.000000e+00,0.000000e+00,0.000000e+00,0.000000e+00,0.000000e+00,0.000000e+00,0.000000e+00,0.000000e+00,0.000000e+00,0.000000e+00,0.000000e+00,0.000000e+00,0.000000e+00,0.000000e+00,0.000000e+00,0.000000e+00,0.000000e+00,0.000000e+00,0.000000e+00,0.000000e+00,0.000000e+00,0.000000e+00,0.000000e+00,0.000000e+00,0.000000e+00,0.000000e+00,0.000000e+00,0.000000e+00,0.000000e+00,0.000000e+00,0.000000e+00,0.000000e+00,0.000000e+00,0.000000e+00,0.000000e+00,0.000000e+00,0.000000e+00,0.000000e+00,0.000000e+00,0.000000e+00,0.000000e+00,0.000000e+00,0.000000e+00,0.000000e+00,0.000000e+00,0.000000e+00,0.000000e+00,0.000000e+00,0.000000e+00,0.000000e+00,0.000000e+00,0.000000e+00,0.000000e+00,0.000000e+00,0.000000e+00,0.000000e+00,0.000000e+00,0.000000e+00,0.000000e+00,0.000000e+00,0.000000e+00,0.000000e+00,0.000000e+00,0.000000e+00,0.000000e+00,0.000000e+00,0.000000e+00,0.000000e+00,0.000000e+00,0.000000e+00,0.000000e+00,0.000000e+00,0.000000e+00,0.000000e+00,0.000000e+00,0.000000e+00,0.000000e+00,0.000000e+00,0.000000e+00,0.000000e+00,0.000000e+00,0.000000e+00,0.000000e+00,0.000000e+00,0.000000e+00,0.000000e+00,0.000000e+00,0.000000e+00,0.000000e+00,0.000000e+00,0.000000e+00,0.000000e+00,0.000000e+00,0.000000e+00,0.000000e+00,0.000000e+00,0.000000e+00,0.000000e+00,0.000000e+00,0.000000e+00,0.000000e+00,0.000000e+00,0.000000e+00,0.000000e+00,0.000000e+00,0.000000e+00,0.000000e+00,0.000000e+00,0.000000e+00,0.000000e+00,0.000000e+00,0.000000e+00,0.000000e+00,0.000000e+00,0.000000e+00,0.000000e+00,0.000000e+00,0.000000e+00,0.000000e+00,0.000000e+00,0.000000e+00,0.000000e+00,0.000000e+00,0.000000e+00,0.000000e+00,0.000000e+00,0.000000e+00,0.000000e+00,0.000000e+00,0.000000e+00,0.000000e+00,0.000000e+00,0.000000e+00,0.000000e+00,0.000000e+00,0.000000e+00,0.000000e+00,0.000000e+00,0.000000e+00,0.000000e+00,0.000000e+00,0.000000e+00,0.000000e+00,0.000000e+00,0.000000e+00,0.000000e+00,0.000000e+00,0.000000e+00,0.000000e+00,0.000000e+00,0.000000e+00,0.000000e+00,0.000000e+00,0.000000e+00,0.000000e+00,0.000000e+00,0.000000e+00,0.000000e+00,0.000000e+00,0.000000e+00,0.000000e+00,0.000000e+00,0.000000e+00,0.000000e+00,0.000000e+00,0.000000e+00,0.000000e+00,0.000000e+00,0.000000e+00,0.000000e+00,0.000000e+00,0.000000e+00,0.000000e+00,0.000000e+00,0.000000e+00,0.000000e+00,0.000000e+00,0.000000e+00,0.000000e+00,0.000000e+00,0.000000e+00,0.000000e+00,0.000000e+00,0.000000e+00,0.000000e+00,0.000000e+00,0.000000e+00,0.000000e+00,0.000000e+00,0.000000e+00,0.000000e+00,0.000000e+00,0.000000e+00,0.000000e+00,0.000000e+00,0.000000e+00,0.000000e+00,0.000000e+00,0.000000e+00,0.000000e+00,0.000000e+00,0.000000e+00,0.000000e+00,0.000000e+00,0.000000e+00,0.000000e+00,0.000000e+00,0.000000e+00,0.000000e+00,0.000000e+00,0.000000e+00,0.000000e+00,0.000000e+00,0.000000e+00,0.000000e+00,0.000000e+00,0.000000e+00,0.000000e+00,0.000000e+00,0.000000e+00,0.000000e+00,0.000000e+00,0.000000e+00,0.000000e+00,0.000000e+00,0.000000e+00,0.000000e+00,0.000000e+00,0.000000e+00,0.000000e+00,0.000000e+00,0.000000e+00,0.000000e+00,0.000000e+00,0.000000e+00,0.000000e+00,0.000000e+00,0.000000e+00,0.000000e+00,0.000000e+00,0.000000e+00,0.000000e+00,0.000000e+00,0.000000e+00,0.000000e+00,0.000000e+00,0.000000e+00,0.000000e+00,0.000000e+00,0.000000e+00,0.000000e+00,0.000000e+00,0.000000e+00,0.000000e+00,0.000000e+00,0.000000e+00,0.000000e+00,0.000000e+00,0.000000e+00,0.000000e+00,0.000000e+00,0.000000e+00,0.000000e+00,0.000000e+00,0.000000e+00,0.000000e+00,0.000000e+00,0.000000e+00,0.000000e+00,0.000000e+00,0.000000e+00,0.000000e+00,0.000000e+00,0.000000e+00,0.000000e+00,0.000000e+00,0.000000e+00,0.000000e+00,0.000000e+00,0.000000e+00,0.000000e+00,0.000000e+00,0.000000e+00,0.000000e+00,0.000000e+00,0.000000e+00,0.000000e+00,0.000000e+00,0.000000e+00,0.000000e+00,0.000000e+00,0.000000e+00,0.000000e+00,0.000000e+00,0.000000e+00,0.000000e+00,0.000000e+00,0.000000e+00,0.000000e+00,0.000000e+00,0.000000e+00,0.000000e+00,0.000000e+00,0.000000e+00,0.000000e+00,0.000000e+00,0.000000e+00,0.000000e+00,0.000000e+00,0.000000e+00,0.000000e+00,0.000000e+00,0.000000e+00,0.000000e+00,0.000000e+00,0.000000e+00,0.000000e+00,0.000000e+00,0.000000e+00,0.000000e+00,0.000000e+00,0.000000e+00,0.000000e+00,0.000000e+00,0.000000e+00,0.000000e+00,0.000000e+00,0.000000e+00,0.000000e+00,0.000000e+00,0.000000e+00,0.000000e+00,0.000000e+00,0.000000e+00,0.000000e+00,0.000000e+00,0.000000e+00,0.000000e+00,0.000000e+00,0.000000e+00,0.000000e+00,0.000000e+00,0.000000e+00,0.000000e+00,0.000000e+00,0.000000e+00,0.000000e+00,0.000000e+00,0.000000e+00,0.000000e+00,0.000000e+00,0.000000e+00,0.000000e+00,0.000000e+00,0.000000e+00,0.000000e+00,0.000000e+00,0.000000e+00,0.000000e+00,0.000000e+00,0.000000e+00,0.000000e+00,0.000000e+00,0.000000e+00,0.000000e+00,0.000000e+00,0.000000e+00,0.000000e+00,0.000000e+00,0.000000e+00,0.000000e+00,0.000000e+00,0.000000e+00,0.000000e+00,0.000000e+00,0.000000e+00,0.000000e+00,0.000000e+00,0.000000e+00,0.000000e+00,0.000000e+00,0.000000e+00,0.000000e+00,0.000000e+00,0.000000e+00,0.000000e+00,0.000000e+00,0.000000e+00,0.000000e+00,0.000000e+00,0.000000e+00,0.000000e+00,0.000000e+00,0.000000e+00,0.000000e+00,0.000000e+00,0.000000e+00,0.000000e+00,0.000000e+00,0.000000e+00,0.000000e+00,0.000000e+00,0.000000e+00,0.000000e+00,0.000000e+00,0.000000e+00,0.000000e+00,0.000000e+00,0.000000e+00,0.000000e+00,0.000000e+00,0.000000e+00,0.000000e+00,0.000000e+00,0.000000e+00,0.000000e+00,0.000000e+00,0.000000e+00,0.000000e+00,0.000000e+00,0.000000e+00,0.000000e+00,0.000000e+00,0.000000e+00,0.000000e+00,0.000000e+00,0.000000e+00,0.000000e+00,0.000000e+00,0.000000e+00,0.000000e+00,0.000000e+00,0.000000e+00,0.000000e+00,0.000000e+00,0.000000e+00,0.000000e+00,0.000000e+00,0.000000e+00,0.000000e+00,0.000000e+00,0.000000e+00,0.000000e+00,0.000000e+00,0.000000e+00,0.000000e+00,0.000000e+00,0.000000e+00,0.000000e+00,0.000000e+00,0.000000e+00,0.000000e+00,0.000000e+00,0.000000e+00,0.000000e+00,0.000000e+00,0.000000e+00,0.000000e+00,0.000000e+00,0.000000e+00,0.000000e+00,0.000000e+00,0.000000e+00,0.000000e+00,0.000000e+00,0.000000e+00,0.000000e+00,0.000000e+00,0.000000e+00,0.000000e+00,0.000000e+00,0.000000e+00,0.000000e+00,0.000000e+00,0.000000e+00,0.000000e+00,0.000000e+00,0.000000e+00,0.000000e+00,0.000000e+00,0.000000e+00,0.000000e+00,0.000000e+00,0.000000e+00,0.000000e+00,0.000000e+00,0.000000e+00,0.000000e+00,0.000000e+00,0.000000e+00,0.000000e+00,0.000000e+00,0.000000e+00,0.000000e+00,0.000000e+00,0.000000e+00,0.000000e+00,0.000000e+00,0.000000e+00,0.000000e+00,0.000000e+00,0.000000e+00,0.000000e+00,0.000000e+00,0.000000e+00,0.000000e+00,0.000000e+00,0.000000e+00,0.000000e+00,0.000000e+00,0.000000e+00,0.000000e+00,0.000000e+00,0.000000e+00,0.000000e+00,0.000000e+00,0.000000e+00,0.000000e+00,0.000000e+00,0.000000e+00,0.000000e+00,0.000000e+00,0.000000e+00,0.000000e+00,0.000000e+00,0.000000e+00,0.000000e+00,0.000000e+00,0.000000e+00,0.000000e+00,0.000000e+00,0.000000e+00,0.000000e+00,0.000000e+00,0.000000e+00,0.000000e+00,0.000000e+00,0.000000e+00,0.000000e+00,0.000000e+00,0.000000e+00,0.000000e+00,0.000000e+00,0.000000e+00,0.000000e+00,0.000000e+00,0.000000e+00,0.000000e+00,0.000000e+00,0.000000e+00,0.000000e+00,0.000000e+00,0.000000e+00,0.000000e+00,0.000000e+00,0.000000e+00,0.000000e+00,0.000000e+00,0.000000e+00,0.000000e+00,0.000000e+00,0.000000e+00,0.000000e+00,0.000000e+00,0.000000e+00,0.000000e+00,0.000000e+00,0.000000e+00,0.000000e+00,0.000000e+00,0.000000e+00,0.000000e+00,0.000000e+00,0.000000e+00,0.000000e+00,0.000000e+00,0.000000e+00,0.000000e+00,0.000000e+00,0.000000e+00,0.000000e+00,0.000000e+00,0.000000e+00,0.000000e+00,0.000000e+00,0.000000e+00,0.000000e+00,0.000000e+00,0.000000e+00,0.000000e+00,0.000000e+00,0.000000e+00,0.000000e+00,0.000000e+00,0.000000e+00,0.000000e+00,0.000000e+00,0.000000e+00,0.000000e+00,0.000000e+00,0.000000e+00,0.000000e+00,0.000000e+00,0.000000e+00,0.000000e+00,0.000000e+00,0.000000e+00,0.000000e+00,0.000000e+00,0.000000e+00,0.000000e+00,0.000000e+00,0.000000e+00,0.000000e+00,0.000000e+00,0.000000e+00,0.000000e+00,0.000000e+00,0.000000e+00,0.000000e+00,0.000000e+00,0.000000e+00,0.000000e+00,0.000000e+00,0.000000e+00,0.000000e+00,0.000000e+00,0.000000e+00,0.000000e+00,0.000000e+00,0.000000e+00,0.000000e+00,0.000000e+00,0.000000e+00,0.000000e+00,0.000000e+00,0.000000e+00,0.000000e+00,0.000000e+00,0.000000e+00,0.000000e+00,0.000000e+00,0.000000e+00,0.000000e+00,0.000000e+00,0.000000e+00,0.000000e+00,0.000000e+00,0.000000e+00,0.000000e+00,0.000000e+00,0.000000e+00,0.000000e+00,0.000000e+00,0.000000e+00,0.000000e+00,0.000000e+00,0.000000e+00,0.000000e+00,0.000000e+00,0.000000e+00,0.000000e+00,0.000000e+00,0.000000e+00,0.000000e+00,0.000000e+00,0.000000e+00,0.000000e+00,0.000000e+00,0.000000e+00,0.000000e+00,0.000000e+00,0.000000e+00,0.000000e+00,0.000000e+00,0.000000e+00,0.000000e+00,0.000000e+00,0.000000e+00,0.000000e+00,0.000000e+00,0.000000e+00,0.000000e+00,0.000000e+00,0.000000e+00,0.000000e+00,0.000000e+00,0.000000e+00,0.000000e+00,0.000000e+00,0.000000e+00,0.000000e+00,0.000000e+00,0.000000e+00,0.000000e+00,0.000000e+00,0.000000e+00,0.000000e+00,0.000000e+00,0.000000e+00,0.000000e+00,0.000000e+00,0.000000e+00,0.000000e+00,0.000000e+00,0.000000e+00,0.000000e+00,0.000000e+00,0.000000e+00,0.000000e+00,0.000000e+00,0.000000e+00,0.000000e+00,0.000000e+00,0.000000e+00,0.000000e+00,0.000000e+00,0.000000e+00,0.000000e+00,0.000000e+00,0.000000e+00,0.000000e+00,0.000000e+00,0.000000e+00,0.000000e+00,0.000000e+00,0.000000e+00,0.000000e+00,0.000000e+00,0.000000e+00,0.000000e+00,0.000000e+00,0.000000e+00,0.000000e+00,0.000000e+00,0.000000e+00,0.000000e+00,0.000000e+00,0.000000e+00,0.000000e+00,0.000000e+00,0.000000e+00,0.000000e+00,0.000000e+00,0.000000e+00,0.000000e+00,0.000000e+00,0.000000e+00,0.000000e+00,0.000000e+00,0.000000e+00,0.000000e+00,0.000000e+00,0.000000e+00,0.000000e+00,0.000000e+00,0.000000e+00,0.000000e+00,0.000000e+00,0.000000e+00,0.000000e+00,0.000000e+00,0.000000e+00,0.000000e+00,0.000000e+00,0.000000e+00,0.000000e+00,0.000000e+00,0.000000e+00,0.000000e+00,0.000000e+00,0.000000e+00,0.000000e+00,0.000000e+00,0.000000e+00,0.000000e+00,0.000000e+00,0.000000e+00,0.000000e+00,0.000000e+00,0.000000e+00,0.000000e+00,0.000000e+00,0.000000e+00,0.000000e+00,0.000000e+00,0.000000e+00,0.000000e+00,0.000000e+00,0.000000e+00,0.000000e+00,0.000000e+00,0.000000e+00,0.000000e+00,0.000000e+00,0.000000e+00,0.000000e+00,0.000000e+00,0.000000e+00,0.000000e+00,0.000000e+00,0.000000e+00,0.000000e+00,0.000000e+00,0.000000e+00,0.000000e+00,0.000000e+00,0.000000e+00,0.000000e+00,0.000000e+00,0.000000e+00,0.000000e+00,0.000000e+00,0.000000e+00,0.000000e+00,0.000000e+00,0.000000e+00,0.000000e+00,0.000000e+00,0.000000e+00,0.000000e+00,0.000000e+00,0.000000e+00,0.000000e+00,0.000000e+00,0.000000e+00,0.000000e+00,0.000000e+00,0.000000e+00,0.000000e+00,0.000000e+00,0.000000e+00,0.000000e+00,0.000000e+00,0.000000e+00,0.000000e+00,0.000000e+00,0.000000e+00,0.000000e+00,0.000000e+00,0.000000e+00,0.000000e+00,0.000000e+00,0.000000e+00,0.000000e+00,0.000000e+00,0.000000e+00,0.000000e+00,0.000000e+00,0.000000e+00,0.000000e+00,0.000000e+00,0.000000e+00,0.000000e+00,0.000000e+00,0.000000e+00,0.000000e+00,0.000000e+00,0.000000e+00,0.000000e+00,0.000000e+00,0.000000e+00,0.000000e+00,0.000000e+00,0.000000e+00,0.000000e+00,0.000000e+00,0.000000e+00,0.000000e+00,0.000000e+00,0.000000e+00,0.000000e+00,0.000000e+00,0.000000e+00,0.000000e+00,0.000000e+00,0.000000e+00,0.000000e+00,0.000000e+00,0.000000e+00,0.000000e+00,0.000000e+00,0.000000e+00,0.000000e+00,0.000000e+00,0.000000e+00,0.000000e+00,0.000000e+00,0.000000e+00,0.000000e+00,0.000000e+00,0.000000e+00,0.000000e+00,0.000000e+00,0.000000e+00,0.000000e+00,0.000000e+00,0.000000e+00,0.000000e+00,0.000000e+00,0.000000e+00,0.000000e+00,0.000000e+00,0.000000e+00,0.000000e+00,0.000000e+00,0.000000e+00,0.000000e+00,0.000000e+00,0.000000e+00,0.000000e+00,0.000000e+00,0.000000e+00,0.000000e+00,0.000000e+00,0.000000e+00,0.000000e+00,0.000000e+00,0.000000e+00,0.000000e+00,0.000000e+00,0.000000e+00,0.000000e+00,0.000000e+00,0.000000e+00,0.000000e+00,0.000000e+00,0.000000e+00,0.000000e+00,0.000000e+00,0.000000e+00,0.000000e+00,0.000000e+00,0.000000e+00,0.000000e+00,0.000000e+00,0.000000e+00,0.000000e+00,0.000000e+00,0.000000e+00,0.000000e+00,0.000000e+00,0.000000e+00,0.000000e+00,0.000000e+00,0.000000e+00,0.000000e+00,0.000000e+00,0.000000e+00,0.000000e+00,0.000000e+00,0.000000e+00,0.000000e+00,0.000000e+00,0.000000e+00,0.000000e+00,0.000000e+00,0.000000e+00,0.000000e+00,0.000000e+00,0.000000e+00,0.000000e+00,0.000000e+00,0.000000e+00,0.000000e+00,0.000000e+00,0.000000e+00,0.000000e+00,0.000000e+00,0.000000e+00,0.000000e+00,0.000000e+00,0.000000e+00,0.000000e+00,0.000000e+00,0.000000e+00,0.000000e+00,0.000000e+00,0.000000e+00,0.000000e+00,0.000000e+00,0.000000e+00,0.000000e+00,0.000000e+00,0.000000e+00,0.000000e+00,0.000000e+00,0.000000e+00,0.000000e+00,0.000000e+00,0.000000e+00,0.000000e+00,0.000000e+00,0.000000e+00,0.000000e+00,0.000000e+00,0.000000e+00,0.000000e+00,0.000000e+00,0.000000e+00,0.000000e+00,0.000000e+00,0.000000e+00,0.000000e+00,0.000000e+00,0.000000e+00,0.000000e+00,0.000000e+00,0.000000e+00,0.000000e+00,0.000000e+00,0.000000e+00,0.000000e+00,0.000000e+00,0.000000e+00,0.000000e+00,0.000000e+00,0.000000e+00,0.000000e+00,0.000000e+00,0.000000e+00,0.000000e+00,0.000000e+00,0.000000e+00,0.000000e+00,0.000000e+00,0.000000e+00,0.000000e+00,0.000000e+00,0.000000e+00,0.000000e+00,0.000000e+00,0.000000e+00,0.000000e+00,0.000000e+00,0.000000e+00,0.000000e+00,0.000000e+00,0.000000e+00,0.000000e+00,0.000000e+00,0.000000e+00,0.000000e+00,0.000000e+00,0.000000e+00,0.000000e+00,0.000000e+00,0.000000e+00,0.000000e+00,0.000000e+00,0.000000e+00,0.000000e+00,0.000000e+00,0.000000e+00,0.000000e+00,0.000000e+00,0.000000e+00,0.000000e+00,0.000000e+00,0.000000e+00,0.000000e+00,0.000000e+00,0.000000e+00,0.000000e+00,0.000000e+00,0.000000e+00,0.000000e+00,0.000000e+00,0.000000e+00,0.000000e+00,0.000000e+00,0.000000e+00,0.000000e+00,0.000000e+00,0.000000e+00,0.000000e+00,0.000000e+00,0.000000e+00,0.000000e+00,0.000000e+00,0.000000e+00,0.000000e+00,0.000000e+00,0.000000e+00,0.000000e+00,0.000000e+00,0.000000e+00,0.000000e+00,0.000000e+00,0.000000e+00,0.000000e+00,0.000000e+00,0.000000e+00,0.000000e+00,0.000000e+00,0.000000e+00,0.000000e+00,0.000000e+00,0.000000e+00,0.000000e+00,0.000000e+00,0.000000e+00,0.000000e+00,0.000000e+00,0.000000e+00,0.000000e+00,0.000000e+00,0.000000e+00,0.000000e+00,0.000000e+00,0.000000e+00,0.000000e+00,0.000000e+00,0.000000e+00,0.000000e+00,0.000000e+00,0.000000e+00,0.000000e+00,0.000000e+00,0.000000e+00,0.000000e+00,0.000000e+00,0.000000e+00,0.000000e+00,0.000000e+00,0.000000e+00,0.000000e+00,0.000000e+00,0.000000e+00,0.000000e+00,0.000000e+00,0.000000e+00,0.000000e+00,0.000000e+00,0.000000e+00,0.000000e+00,0.000000e+00,0.000000e+00,0.000000e+00,0.000000e+00,0.000000e+00,0.000000e+00,0.000000e+00,0.000000e+00,0.000000e+00,0.000000e+00,0.000000e+00,0.000000e+00,0.000000e+00,0.000000e+00,0.000000e+00,0.000000e+00,0.000000e+00,0.000000e+00,0.000000e+00,0.000000e+00,0.000000e+00,0.000000e+00,0.000000e+00,0.000000e+00,0.000000e+00,0.000000e+00,0.000000e+00,0.000000e+00,0.000000e+00,0.000000e+00,0.000000e+00,0.000000e+00,0.000000e+00,0.000000e+00,0.000000e+00,0.000000e+00,0.000000e+00,0.000000e+00,0.000000e+00,0.000000e+00,0.000000e+00,0.000000e+00,0.000000e+00,0.000000e+00,0.000000e+00,0.000000e+00,0.000000e+00,0.000000e+00,0.000000e+00,0.000000e+00,0.000000e+00,0.000000e+00,0.000000e+00,0.000000e+00,0.000000e+00,0.000000e+00,0.000000e+00,0.000000e+00,0.000000e+00,0.000000e+00,0.000000e+00,0.000000e+00,0.000000e+00,0.000000e+00,0.000000e+00,0.000000e+00,0.000000e+00,0.000000e+00,0.000000e+00,0.000000e+00,0.000000e+00,0.000000e+00,0.000000e+00,0.000000e+00,0.000000e+00,0.000000e+00,0.000000e+00,0.000000e+00,0.000000e+00,0.000000e+00,0.000000e+00,0.000000e+00,0.000000e+00,0.000000e+00,0.000000e+00,0.000000e+00,0.000000e+00,0.000000e+00,0.000000e+00,0.000000e+00,0.000000e+00,0.000000e+00,0.000000e+00,0.000000e+00,0.000000e+00,0.000000e+00,0.000000e+00,0.000000e+00,0.000000e+00,0.000000e+00,0.000000e+00,0.000000e+00,0.000000e+00,0.000000e+00,0.000000e+00,0.000000e+00,0.000000e+00,0.000000e+00,0.000000e+00,0.000000e+00,0.000000e+00,0.000000e+00,0.000000e+00,0.000000e+00,0.000000e+00,0.000000e+00,0.000000e+00,0.000000e+00,0.000000e+00,0.000000e+00,0.000000e+00,0.000000e+00,0.000000e+00,0.000000e+00,0.000000e+00,0.000000e+00,0.000000e+00,0.000000e+00,0.000000e+00,0.000000e+00,0.000000e+00,0.000000e+00,0.000000e+00,0.000000e+00,0.000000e+00,0.000000e+00,0.000000e+00,0.000000e+00,0.000000e+00,0.000000e+00,0.000000e+00,0.000000e+00,0.000000e+00,0.000000e+00,0.000000e+00,0.000000e+00,0.000000e+00,0.000000e+00,0.000000e+00,0.000000e+00,0.000000e+00,0.000000e+00,0.000000e+00,0.000000e+00,0.000000e+00,0.000000e+00,0.000000e+00,0.000000e+00,0.000000e+00,0.000000e+00,0.000000e+00,0.000000e+00,0.000000e+00,0.000000e+00,0.000000e+00,0.000000e+00,0.000000e+00,0.000000e+00,0.000000e+00,0.000000e+00,0.000000e+00,0.000000e+00,0.000000e+00,0.000000e+00,0.000000e+00,0.000000e+00,0.000000e+00,0.000000e+00,0.000000e+00,0.000000e+00,0.000000e+00,0.000000e+00,0.000000e+00,0.000000e+00,0.000000e+00,0.000000e+00,0.000000e+00,0.000000e+00,0.000000e+00,0.000000e+00,0.000000e+00,0.000000e+00,0.000000e+00,0.000000e+00,0.000000e+00,0.000000e+00,0.000000e+00,0.000000e+00,0.000000e+00,0.000000e+00,0.000000e+00,0.000000e+00,0.000000e+00,0.000000e+00,0.000000e+00,0.000000e+00,0.000000e+00,0.000000e+00,0.000000e+00,0.000000e+00,0.000000e+00,0.000000e+00,0.000000e+00,0.000000e+00,0.000000e+00,0.000000e+00,0.000000e+00,0.000000e+00,0.000000e+00,0.000000e+00,0.000000e+00,0.000000e+00,0.000000e+00,0.000000e+00,0.000000e+00,0.000000e+00,0.000000e+00,0.000000e+00,0.000000e+00,0.000000e+00,0.000000e+00,0.000000e+00,0.000000e+00,0.000000e+00,0.000000e+00,0.000000e+00,0.000000e+00,0.000000e+00,0.000000e+00,0.000000e+00,0.000000e+00,0.000000e+00,0.000000e+00,0.000000e+00,0.000000e+00,0.000000e+00,0.000000e+00,0.000000e+00,0.000000e+00,0.000000e+00,0.000000e+00,0.000000e+00,0.000000e+00,0.000000e+00,0.000000e+00,0.000000e+00,0.000000e+00,0.000000e+00,0.000000e+00,0.000000e+00,0.000000e+00,0.000000e+00,0.000000e+00,0.000000e+00,0.000000e+00,0.000000e+00,0.000000e+00,0.000000e+00,0.000000e+00,0.000000e+00,0.000000e+00,0.000000e+00,0.000000e+00,0.000000e+00,0.000000e+00,0.000000e+00,0.000000e+00,0.000000e+00,0.000000e+00,0.000000e+00,0.000000e+00,0.000000e+00,0.000000e+00,0.000000e+00,0.000000e+00,0.000000e+00,0.000000e+00,0.000000e+00,0.000000e+00,0.000000e+00,0.000000e+00,0.000000e+00,0.000000e+00,0.000000e+00,0.000000e+00,0.000000e+00,0.000000e+00,0.000000e+00,0.000000e+00,0.000000e+00,0.000000e+00,0.000000e+00,0.000000e+00,0.000000e+00,0.000000e+00,0.000000e+00,0.000000e+00,0.000000e+00,0.000000e+00,0.000000e+00,0.000000e+00,0.000000e+00,0.000000e+00,0.000000e+00,0.000000e+00,0.000000e+00,0.000000e+00,0.000000e+00,0.000000e+00,0.000000e+00,0.000000e+00,0.000000e+00,0.000000e+00,0.000000e+00,0.000000e+00,0.000000e+00,0.000000e+00,0.000000e+00,0.000000e+00,0.000000e+00,0.000000e+00,0.000000e+00,0.000000e+00,0.000000e+00,0.000000e+00,0.000000e+00,0.000000e+00,0.000000e+00,0.000000e+00,0.000000e+00,0.000000e+00,0.000000e+00,0.000000e+00,0.000000e+00,0.000000e+00,0.000000e+00,0.000000e+00,0.000000e+00,0.000000e+00,0.000000e+00,0.000000e+00,0.000000e+00,0.000000e+00,0.000000e+00,0.000000e+00,0.000000e+00,0.000000e+00,0.000000e+00,0.000000e+00,0.000000e+00,0.000000e+00,0.000000e+00,0.000000e+00,0.000000e+00,0.000000e+00,0.000000e+00,0.000000e+00,0.000000e+00,0.000000e+00,0.000000e+00,0.000000e+00,0.000000e+00,0.000000e+00,0.000000e+00,0.000000e+00,0.000000e+00,0.000000e+00,0.000000e+00,0.000000e+00,0.000000e+00,0.000000e+00,0.000000e+00,0.000000e+00,0.000000e+00,0.000000e+00,0.000000e+00,0.000000e+00,0.000000e+00,0.000000e+00,0.000000e+00,0.000000e+00,0.000000e+00,0.000000e+00,0.000000e+00,0.000000e+00,0.000000e+00,0.000000e+00,0.000000e+00,0.000000e+00,0.000000e+00,0.000000e+00,0.000000e+00,0.000000e+00,0.000000e+00,0.000000e+00,0.000000e+00,0.000000e+00,0.000000e+00,0.000000e+00,0.000000e+00,0.000000e+00,0.000000e+00,0.000000e+00,0.000000e+00,0.000000e+00,0.000000e+00,0.000000e+00,0.000000e+00,0.000000e+00,0.000000e+00,0.000000e+00,0.000000e+00,0.000000e+00,0.000000e+00,0.000000e+00,0.000000e+00,0.000000e+00,0.000000e+00,0.000000e+00,0.000000e+00,0.000000e+00,0.000000e+00,0.000000e+00,0.000000e+00,0.000000e+00,0.000000e+00,0.000000e+00,0.000000e+00,0.000000e+00,0.000000e+00,0.000000e+00,0.000000e+00,0.000000e+00,0.000000e+00,0.000000e+00,0.000000e+00,0.000000e+00,0.000000e+00,0.000000e+00,0.000000e+00,0.000000e+00,0.000000e+00,0.000000e+00,0.000000e+00,0.000000e+00,0.000000e+00,0.000000e+00,0.000000e+00,0.000000e+00,0.000000e+00,0.000000e+00,0.000000e+00,0.000000e+00,0.000000e+00,0.000000e+00,0.000000e+00,0.000000e+00,0.000000e+00,0.000000e+00,0.000000e+00,0.000000e+00,0.000000e+00,0.000000e+00,0.000000e+00,0.000000e+00,0.000000e+00,0.000000e+00,0.000000e+00,0.000000e+00,0.000000e+00,0.000000e+00,0.000000e+00,0.000000e+00,0.000000e+00,0.000000e+00,0.000000e+00,0.000000e+00,0.000000e+00,0.000000e+00,0.000000e+00,0.000000e+00,0.000000e+00,0.000000e+00,0.000000e+00,0.000000e+00,0.000000e+00,0.000000e+00,0.000000e+00,0.000000e+00,0.000000e+00,0.000000e+00,0.000000e+00,0.000000e+00,0.000000e+00,0.000000e+00,0.000000e+00,0.000000e+00,0.000000e+00,0.000000e+00,0.000000e+00,0.000000e+00,0.000000e+00,0.000000e+00,0.000000e+00,0.000000e+00,0.000000e+00,0.000000e+00,0.000000e+00,0.000000e+00,0.000000e+00,0.000000e+00,0.000000e+00,0.000000e+00,0.000000e+00,0.000000e+00,0.000000e+00,0.000000e+00,0.000000e+00,0.000000e+00,0.000000e+00,0.000000e+00,0.000000e+00,0.000000e+00,0.000000e+00,0.000000e+00,0.000000e+00,0.000000e+00,0.000000e+00,0.000000e+00,0.000000e+00,0.000000e+00,0.000000e+00,0.000000e+00,0.000000e+00,0.000000e+00,0.000000e+00,0.000000e+00,0.000000e+00,0.000000e+00,0.000000e+00,0.000000e+00,0.000000e+00,0.000000e+00,0.000000e+00,0.000000e+00,0.000000e+00,0.000000e+00,0.000000e+00,0.000000e+00,0.000000e+00,0.000000e+00,0.000000e+00,0.000000e+00,0.000000e+00,0.000000e+00,0.000000e+00,0.000000e+00,0.000000e+00,0.000000e+00,0.000000e+00,0.000000e+00,0.000000e+00,0.000000e+00,0.000000e+00,0.000000e+00,0.000000e+00,0.000000e+00,0.000000e+00,0.000000e+00,0.000000e+00,0.000000e+00,0.000000e+00,0.000000e+00,0.000000e+00,0.000000e+00,0.000000e+00,0.000000e+00,0.000000e+00,0.000000e+00,0.000000e+00,0.000000e+00,0.000000e+00,0.000000e+00,0.000000e+00,0.000000e+00,0.000000e+00,0.000000e+00,0.000000e+00,0.000000e+00,0.000000e+00,0.000000e+00,0.000000e+00,0.000000e+00,0.000000e+00,0.000000e+00,0.000000e+00,0.000000e+00,0.000000e+00,0.000000e+00,0.000000e+00,0.000000e+00,0.000000e+00,0.000000e+00,0.000000e+00,0.000000e+00,0.000000e+00,0.000000e+00,0.000000e+00,0.000000e+00,0.000000e+00,0.000000e+00,0.000000e+00,0.000000e+00,0.000000e+00,0.000000e+00,0.000000e+00,0.000000e+00,0.000000e+00,0.000000e+00,0.000000e+00,0.000000e+00,0.000000e+00,0.000000e+00,0.000000e+00,0.000000e+00,0.000000e+00,0.000000e+00,0.000000e+00,0.000000e+00,0.000000e+00,0.000000e+00,0.000000e+00,0.000000e+00,0.000000e+00,0.000000e+00,0.000000e+00,0.000000e+00,0.000000e+00,0.000000e+00,0.000000e+00,0.000000e+00,0.000000e+00,0.000000e+00,0.000000e+00,0.000000e+00,0.000000e+00,0.000000e+00,0.000000e+00,0.000000e+00,0.000000e+00,0.000000e+00,0.000000e+00,0.000000e+00,0.000000e+00,0.000000e+00,0.000000e+00,0.000000e+00,0.000000e+00,0.000000e+00,0.000000e+00,0.000000e+00,0.000000e+00,0.000000e+00,0.000000e+00,0.000000e+00,0.000000e+00,0.000000e+00,0.000000e+00,0.000000e+00,0.000000e+00,0.000000e+00,0.000000e+00,0.000000e+00,0.000000e+00,0.000000e+00,0.000000e+00,0.000000e+00,0.000000e+00,0.000000e+00,0.000000e+00,0.000000e+00,0.000000e+00,0.000000e+00,0.000000e+00,0.000000e+00,0.000000e+00,0.000000e+00,0.000000e+00,0.000000e+00,0.000000e+00,0.000000e+00,0.000000e+00,0.000000e+00,0.000000e+00,0.000000e+00,0.000000e+00,0.000000e+00,0.000000e+00,0.000000e+00,0.000000e+00,0.000000e+00,0.000000e+00,0.000000e+00,0.000000e+00,0.000000e+00,0.000000e+00,0.000000e+00,0.000000e+00,0.000000e+00,0.000000e+00,0.000000e+00,0.000000e+00,0.000000e+00,0.000000e+00,0.000000e+00,0.000000e+00,0.000000e+00,0.000000e+00,0.000000e+00,0.000000e+00,0.000000e+00,0.000000e+00,0.000000e+00,0.000000e+00,0.000000e+00,0.000000e+00,0.000000e+00,0.000000e+00,0.000000e+00,0.000000e+00,0.000000e+00,0.000000e+00,0.000000e+00,0.000000e+00,0.000000e+00,0.000000e+00,0.000000e+00,0.000000e+00,0.000000e+00,0.000000e+00,0.000000e+00,0.000000e+00,0.000000e+00,0.000000e+00,0.000000e+00,0.000000e+00,0.000000e+00,0.000000e+00,0.000000e+00,0.000000e+00,0.000000e+00,0.000000e+00,0.000000e+00,0.000000e+00,0.000000e+00,0.000000e+00,0.000000e+00,0.000000e+00,0.000000e+00,0.000000e+00,0.000000e+00,0.000000e+00,0.000000e+00,0.000000e+00,0.000000e+00,0.000000e+00,0.000000e+00,0.000000e+00,0.000000e+00,0.000000e+00,0.000000e+00,0.000000e+00,0.000000e+00,0.000000e+00,0.000000e+00,0.000000e+00,0.000000e+00,0.000000e+00,0.000000e+00,0.000000e+00,0.000000e+00,0.000000e+00,0.000000e+00,0.000000e+00,0.000000e+00,0.000000e+00,0.000000e+00,0.000000e+00,0.000000e+00,0.000000e+00,0.000000e+00,0.000000e+00,0.000000e+00,0.000000e+00,0.000000e+00,0.000000e+00,0.000000e+00,0.000000e+00,0.000000e+00,0.000000e+00,0.000000e+00,0.000000e+00,0.000000e+00,0.000000e+00,0.000000e+00,0.000000e+00,0.000000e+00,0.000000e+00,0.000000e+00,0.000000e+00,0.000000e+00,0.000000e+00,0.000000e+00,0.000000e+00,0.000000e+00,0.000000e+00,0.000000e+00,0.000000e+00,0.000000e+00,0.000000e+00,0.000000e+00,0.000000e+00,0.000000e+00,0.000000e+00,0.000000e+00,0.000000e+00,0.000000e+00,0.000000e+00,0.000000e+00,0.000000e+00,0.000000e+00,0.000000e+00,0.000000e+00,0.000000e+00,0.000000e+00,0.000000e+00,0.000000e+00,0.000000e+00,0.000000e+00,0.000000e+00,0.000000e+00,0.000000e+00,0.000000e+00,0.000000e+00,0.000000e+00,0.000000e+00,0.000000e+00,0.000000e+00,0.000000e+00,0.000000e+00,0.000000e+00,0.000000e+00,0.000000e+00,0.000000e+00,0.000000e+00,0.000000e+00,0.000000e+00,0.000000e+00,0.000000e+00,0.000000e+00,0.000000e+00,0.000000e+00,0.000000e+00,0.000000e+00,0.000000e+00,0.000000e+00,0.000000e+00,0.000000e+00,0.000000e+00,0.000000e+00,0.000000e+00,0.000000e+00,0.000000e+00,0.000000e+00,0.000000e+00,0.000000e+00,0.000000e+00,0.000000e+00,0.000000e+00,0.000000e+00,0.000000e+00,0.000000e+00,0.000000e+00,0.000000e+00,0.000000e+00,0.000000e+00,0.000000e+00,0.000000e+00,0.000000e+00,0.000000e+00,0.000000e+00,0.000000e+00,0.000000e+00,0.000000e+00,0.000000e+00,0.000000e+00,0.000000e+00,0.000000e+00,0.000000e+00,0.000000e+00,0.000000e+00,0.000000e+00,0.000000e+00,0.000000e+00,0.000000e+00,0.000000e+00,0.000000e+00,0.000000e+00,0.000000e+00,0.000000e+00,0.000000e+00,0.000000e+00,0.000000e+00,0.000000e+00,0.000000e+00,0.000000e+00,0.000000e+00,0.000000e+00,0.000000e+00,0.000000e+00,0.000000e+00,0.000000e+00,0.000000e+00,0.000000e+00,0.000000e+00,0.000000e+00,0.000000e+00,0.000000e+00,0.000000e+00,0.000000e+00,0.000000e+00,0.000000e+00,0.000000e+00,0.000000e+00,0.000000e+00,0.000000e+00,0.000000e+00,0.000000e+00,0.000000e+00,0.000000e+00,0.000000e+00,0.000000e+00,0.000000e+00,0.000000e+00,0.000000e+00,0.000000e+00,0.000000e+00,0.000000e+00,0.000000e+00,0.000000e+00,0.000000e+00,0.000000e+00,0.000000e+00,0.000000e+00,0.000000e+00,0.000000e+00,0.000000e+00,0.000000e+00,0.000000e+00,0.000000e+00,0.000000e+00,0.000000e+00,0.000000e+00,0.000000e+00,0.000000e+00,0.000000e+00,0.000000e+00,0.000000e+00,0.000000e+00,0.000000e+00,0.000000e+00,0.000000e+00,0.000000e+00,0.000000e+00,0.000000e+00,0.000000e+00,0.000000e+00,0.000000e+00,0.000000e+00,0.000000e+00,0.000000e+00,0.000000e+00,0.000000e+00,0.000000e+00,0.000000e+00,0.000000e+00,0.000000e+00,0.000000e+00,0.000000e+00,0.000000e+00,0.000000e+00,0.000000e+00,0.000000e+00,0.000000e+00,0.000000e+00,0.000000e+00,0.000000e+00,0.000000e+00,0.000000e+00,0.000000e+00,0.000000e+00,0.000000e+00,0.000000e+00,0.000000e+00,0.000000e+00,0.000000e+00,0.000000e+00,0.000000e+00,0.000000e+00,0.000000e+00,0.000000e+00,0.000000e+00,0.000000e+00,0.000000e+00,0.000000e+00,0.000000e+00,0.000000e+00,0.000000e+00,0.000000e+00,0.000000e+00,0.000000e+00,0.000000e+00,0.000000e+00,0.000000e+00,0.000000e+00,0.000000e+00,0.000000e+00,0.000000e+00,0.000000e+00,0.000000e+00,0.000000e+00,0.000000e+00,0.000000e+00,0.000000e+00,0.000000e+00,0.000000e+00,0.000000e+00,0.000000e+00,0.000000e+00,0.000000e+00,0.000000e+00,0.000000e+00,0.000000e+00,0.000000e+00,0.000000e+00,0.000000e+00,0.000000e+00,0.000000e+00,0.000000e+00,0.000000e+00,0.000000e+00,0.000000e+00,0.000000e+00,0.000000e+00,0.000000e+00,0.000000e+00,0.000000e+00,0.000000e+00,0.000000e+00,0.000000e+00,0.000000e+00,0.000000e+00,0.000000e+00,0.000000e+00,0.000000e+00,0.000000e+00,0.000000e+00,0.000000e+00,0.000000e+00,0.000000e+00,0.000000e+00,0.000000e+00,0.000000e+00,0.000000e+00,0.000000e+00,0.000000e+00,0.000000e+00,0.000000e+00,0.000000e+00,0.000000e+00,0.000000e+00,0.000000e+00,0.000000e+00,0.000000e+00,0.000000e+00,0.000000e+00,0.000000e+00,0.000000e+00,0.000000e+00,0.000000e+00,0.000000e+00,0.000000e+00,0.000000e+00,0.000000e+00,0.000000e+00,0.000000e+00,0.000000e+00,0.000000e+00,0.000000e+00,0.000000e+00,0.000000e+00,0.000000e+00,0.000000e+00,0.000000e+00,0.000000e+00,0.000000e+00,0.000000e+00,0.000000e+00,0.000000e+00,0.000000e+00,0.000000e+00,0.000000e+00,0.000000e+00,0.000000e+00,0.000000e+00,0.000000e+00,0.000000e+00,0.000000e+00,0.000000e+00,0.000000e+00,0.000000e+00,0.000000e+00,0.000000e+00,0.000000e+00,0.000000e+00,0.000000e+00,0.000000e+00,0.000000e+00,0.000000e+00,0.000000e+00,0.000000e+00,0.000000e+00,0.000000e+00,0.000000e+00,0.000000e+00,0.000000e+00,0.000000e+00,0.000000e+00,0.000000e+00,0.000000e+00,0.000000e+00,0.000000e+00,0.000000e+00,0.000000e+00,0.000000e+00,0.000000e+00,0.000000e+00,0.000000e+00,0.000000e+00,0.000000e+00,0.000000e+00,0.000000e+00,0.000000e+00,0.000000e+00,0.000000e+00,0.000000e+00,0.000000e+00,0.000000e+00,0.000000e+00,0.000000e+00,0.000000e+00,0.000000e+00,0.000000e+00,0.000000e+00,0.000000e+00,0.000000e+00,0.000000e+00,0.000000e+00,0.000000e+00,0.000000e+00,0.000000e+00,0.000000e+00,0.000000e+00,0.000000e+00,0.000000e+00,0.000000e+00,0.000000e+00,0.000000e+00,0.000000e+00,0.000000e+00,0.000000e+00,0.000000e+00,0.000000e+00,0.000000e+00,0.000000e+00,0.000000e+00,0.000000e+00,0.000000e+00,0.000000e+00,0.000000e+00,0.000000e+00,0.000000e+00,0.000000e+00,0.000000e+00,0.000000e+00,0.000000e+00,0.000000e+00,0.000000e+00,0.000000e+00,0.000000e+00,0.000000e+00,0.000000e+00,0.000000e+00,0.000000e+00,0.000000e+00,0.000000e+00,0.000000e+00,0.000000e+00,0.000000e+00,0.000000e+00,0.000000e+00,0.000000e+00,0.000000e+00,0.000000e+00,0.000000e+00,0.000000e+00,0.000000e+00,0.000000e+00,0.000000e+00,0.000000e+00,0.000000e+00,0.000000e+00,0.000000e+00,0.000000e+00,0.000000e+00,0.000000e+00,0.000000e+00,0.000000e+00,0.000000e+00,0.000000e+00,0.000000e+00,0.000000e+00,0.000000e+00,0.000000e+00,0.000000e+00,0.000000e+00,0.000000e+00,0.000000e+00,0.000000e+00,0.000000e+00,0.000000e+00,0.000000e+00,0.000000e+00,0.000000e+00,0.000000e+00,0.000000e+00,0.000000e+00,0.000000e+00,0.000000e+00,0.000000e+00,0.000000e+00,0.000000e+00,0.000000e+00,0.000000e+00,0.000000e+00,0.000000e+00,0.000000e+00,0.000000e+00,0.000000e+00,0.000000e+00,0.000000e+00,0.000000e+00,0.000000e+00,0.000000e+00,0.000000e+00,0.000000e+00,0.000000e+00,0.000000e+00,0.000000e+00,0.000000e+00,0.000000e+00,0.000000e+00,0.000000e+00,0.000000e+00,0.000000e+00,0.000000e+00,0.000000e+00,0.000000e+00,0.000000e+00,0.000000e+00,0.000000e+00,0.000000e+00,0.000000e+00,0.000000e+00,0.000000e+00,0.000000e+00,0.000000e+00,0.000000e+00,0.000000e+00,0.000000e+00,0.000000e+00,0.000000e+00,0.000000e+00,0.000000e+00,0.000000e+00,0.000000e+00,0.000000e+00,0.000000e+00,0.000000e+00,0.000000e+00,0.000000e+00,0.000000e+00,0.000000e+00,0.000000e+00,0.000000e+00,0.000000e+00,0.000000e+00,0.000000e+00,0.000000e+00,0.000000e+00,0.000000e+00,0.000000e+00,0.000000e+00,0.000000e+00,0.000000e+00,0.000000e+00,0.000000e+00,0.000000e+00,0.000000e+00,0.000000e+00,0.000000e+00,0.000000e+00,0.000000e+00,0.000000e+00,0.000000e+00,0.000000e+00,0.000000e+00,0.000000e+00,0.000000e+00,0.000000e+00,0.000000e+00,0.000000e+00,0.000000e+00,0.000000e+00,0.000000e+00,0.000000e+00,0.000000e+00,0.000000e+00,0.000000e+00,0.000000e+00,0.000000e+00,0.000000e+00,0.000000e+00,0.000000e+00,0.000000e+00,0.000000e+00,0.000000e+00,0.000000e+00,0.000000e+00,0.000000e+00,0.000000e+00,0.000000e+00,0.000000e+00,0.000000e+00,0.000000e+00,0.000000e+00,0.000000e+00,0.000000e+00,0.000000e+00,0.000000e+00,0.000000e+00,0.000000e+00,0.000000e+00,0.000000e+00,0.000000e+00,0.000000e+00,0.000000e+00,0.000000e+00,0.000000e+00,0.000000e+00,0.000000e+00,0.000000e+00,0.000000e+00,0.000000e+00,0.000000e+00,0.000000e+00,0.000000e+00,0.000000e+00,0.000000e+00,0.000000e+00,0.000000e+00,0.000000e+00,0.000000e+00,0.000000e+00,0.000000e+00,0.000000e+00,0.000000e+00,0.000000e+00,0.000000e+00,0.000000e+00,0.000000e+00,0.000000e+00,0.000000e+00,0.000000e+00,0.000000e+00,0.000000e+00,0.000000e+00,0.000000e+00,0.000000e+00,0.000000e+00,0.000000e+00,0.000000e+00,0.000000e+00,0.000000e+00,0.000000e+00,0.000000e+00,0.000000e+00,0.000000e+00,0.000000e+00,0.000000e+00,0.000000e+00,0.000000e+00,0.000000e+00,0.000000e+00,0.000000e+00,0.000000e+00,0.000000e+00,0.000000e+00,0.000000e+00,0.000000e+00,0.000000e+00,0.000000e+00,0.000000e+00,0.000000e+00,0.000000e+00,0.000000e+00,0.000000e+00,0.000000e+00,0.000000e+00,0.000000e+00,0.000000e+00,0.000000e+00,0.000000e+00,0.000000e+00,0.000000e+00,0.000000e+00,0.000000e+00,0.000000e+00,0.000000e+00,0.000000e+00,0.000000e+00,0.000000e+00,0.000000e+00,0.000000e+00,0.000000e+00,0.000000e+00,0.000000e+00,0.000000e+00,0.000000e+00,0.000000e+00,0.000000e+00,0.000000e+00,0.000000e+00,0.000000e+00,0.000000e+00,0.000000e+00,0.000000e+00,0.000000e+00,0.000000e+00,0.000000e+00,0.000000e+00,0.000000e+00,0.000000e+00,0.000000e+00,0.000000e+00,0.000000e+00,0.000000e+00,0.000000e+00,0.000000e+00,0.000000e+00,0.000000e+00,0.000000e+00,0.000000e+00,0.000000e+00,0.000000e+00,0.000000e+00,0.000000e+00,0.000000e+00,0.000000e+00,0.000000e+00,0.000000e+00,0.000000e+00,0.000000e+00,0.000000e+00,0.000000e+00,0.000000e+00,0.000000e+00,0.000000e+00,0.000000e+00,0.000000e+00,0.000000e+00,0.000000e+00,0.000000e+00,0.000000e+00,0.000000e+00,0.000000e+00,0.000000e+00,0.000000e+00,0.000000e+00,0.000000e+00,0.000000e+00,0.000000e+00,0.000000e+00,0.000000e+00,0.000000e+00,0.000000e+00,0.000000e+00,0.000000e+00,0.000000e+00,0.000000e+00,0.000000e+00,0.000000e+00,0.000000e+00,0.000000e+00,0.000000e+00,0.000000e+00,0.000000e+00,0.000000e+00,0.000000e+00,0.000000e+00,0.000000e+00,0.000000e+00,0.000000e+00,0.000000e+00,0.000000e+00,0.000000e+00,0.000000e+00,0.000000e+00,0.000000e+00,0.000000e+00,0.000000e+00,0.000000e+00,0.000000e+00,0.000000e+00,0.000000e+00,0.000000e+00,0.000000e+00,0.000000e+00,0.000000e+00,0.000000e+00,0.000000e+00,0.000000e+00,0.000000e+00,0.000000e+00,0.000000e+00,0.000000e+00,0.000000e+00,0.000000e+00,0.000000e+00,0.000000e+00,0.000000e+00,0.000000e+00,0.000000e+00,0.000000e+00,0.000000e+00,0.000000e+00,0.000000e+00,0.000000e+00,0.000000e+00,0.000000e+00,0.000000e+00,0.000000e+00,0.000000e+00,0.000000e+00,0.000000e+00,0.000000e+00,0.000000e+00,0.000000e+00,0.000000e+00,0.000000e+00,0.000000e+00,0.000000e+00,0.000000e+00,0.000000e+00,0.000000e+00,0.000000e+00,0.000000e+00,0.000000e+00,0.000000e+00,0.000000e+00,0.000000e+00,0.000000e+00,0.000000e+00,0.000000e+00,0.000000e+00,0.000000e+00,0.000000e+00,0.000000e+00,0.000000e+00,0.000000e+00,0.000000e+00,0.000000e+00,0.000000e+00,0.000000e+00,0.000000e+00,0.000000e+00,0.000000e+00,0.000000e+00,0.000000e+00,0.000000e+00,0.000000e+00,0.000000e+00,0.000000e+00,0.000000e+00,0.000000e+00,0.000000e+00,0.000000e+00,0.000000e+00,0.000000e+00,0.000000e+00,0.000000e+00,0.000000e+00,0.000000e+00,0.000000e+00,0.000000e+00,0.000000e+00,0.000000e+00,0.000000e+00,0.000000e+00,0.000000e+00,0.000000e+00,0.000000e+00,0.000000e+00,0.000000e+00,0.000000e+00,0.000000e+00,0.000000e+00,0.000000e+00,0.000000e+00,0.000000e+00,0.000000e+00,0.000000e+00,0.000000e+00,0.000000e+00,0.000000e+00,0.000000e+00,0.000000e+00,0.000000e+00,0.000000e+00,0.000000e+00,0.000000e+00,0.000000e+00,0.000000e+00,0.000000e+00,0.000000e+00,0.000000e+00,0.000000e+00,0.000000e+00,0.000000e+00,0.000000e+00,0.000000e+00,0.000000e+00,0.000000e+00,0.000000e+00,0.000000e+00,0.000000e+00,0.000000e+00,0.000000e+00,0.000000e+00,0.000000e+00,0.000000e+00,0.000000e+00,0.000000e+00,0.000000e+00,0.000000e+00,0.000000e+00,0.000000e+00,0.000000e+00,0.000000e+00,0.000000e+00,0.000000e+00,0.000000e+00,0.000000e+00,0.000000e+00,0.000000e+00,0.000000e+00,0.000000e+00,0.000000e+00,0.000000e+00,0.000000e+00,0.000000e+00,0.000000e+00,0.000000e+00,0.000000e+00,0.000000e+00,0.000000e+00,0.000000e+00,0.000000e+00,0.000000e+00,0.000000e+00,0.000000e+00,0.000000e+00,0.000000e+00,0.000000e+00,0.000000e+00,0.000000e+00,0.000000e+00,0.000000e+00,0.000000e+00,0.000000e+00,0.000000e+00,0.000000e+00,0.000000e+00,0.000000e+00,0.000000e+00,0.000000e+00,0.000000e+00,0.000000e+00,0.000000e+00,0.000000e+00,0.000000e+00,0.000000e+00,0.000000e+00,0.000000e+00,0.000000e+00,0.000000e+00,0.000000e+00,0.000000e+00,0.000000e+00,0.000000e+00,0.000000e+00,0.000000e+00,0.000000e+00,0.000000e+00,0.000000e+00,0.000000e+00,0.000000e+00,0.000000e+00,0.000000e+00,0.000000e+00,0.000000e+00,0.000000e+00,0.000000e+00,0.000000e+00,0.000000e+00,0.000000e+00,0.000000e+00,0.000000e+00,0.000000e+00,0.000000e+00,0.000000e+00,0.000000e+00,0.000000e+00,0.000000e+00,0.000000e+00,0.000000e+00,0.000000e+00,0.000000e+00,0.000000e+00,0.000000e+00,0.000000e+00,0.000000e+00,0.000000e+00,0.000000e+00,0.000000e+00,0.000000e+00,0.000000e+00,0.000000e+00,0.000000e+00,0.000000e+00,0.000000e+00,0.000000e+00,0.000000e+00,0.000000e+00,0.000000e+00,0.000000e+00,0.000000e+00,0.000000e+00,0.000000e+00,0.000000e+00,0.000000e+00,0.000000e+00,0.000000e+00,0.000000e+00,0.000000e+00,0.000000e+00,0.000000e+00,0.000000e+00,0.000000e+00,0.000000e+00,0.000000e+00,0.000000e+00,0.000000e+00,0.000000e+00,0.000000e+00,0.000000e+00,0.000000e+00,0.000000e+00,0.000000e+00,0.000000e+00,0.000000e+00,0.000000e+00,0.000000e+00,0.000000e+00,0.000000e+00,0.000000e+00,0.000000e+00,0.000000e+00,0.000000e+00,0.000000e+00,0.000000e+00,0.000000e+00,0.000000e+00,0.000000e+00,0.000000e+00,0.000000e+00,0.000000e+00,0.000000e+00,0.000000e+00,0.000000e+00,0.000000e+00,0.000000e+00,0.000000e+00,0.000000e+00,0.000000e+00,0.000000e+00,0.000000e+00,0.000000e+00,0.000000e+00,0.000000e+00,0.000000e+00,0.000000e+00,0.000000e+00,0.000000e+00,0.000000e+00,0.000000e+00,0.000000e+00,0.000000e+00,0.000000e+00,0.000000e+00,0.000000e+00,0.000000e+00,0.000000e+00,0.000000e+00,0.000000e+00,0.000000e+00,0.000000e+00,0.000000e+00,0.000000e+00,0.000000e+00,0.000000e+00,0.000000e+00,0.000000e+00,0.000000e+00,0.000000e+00,0.000000e+00,0.000000e+00,0.000000e+00,0.000000e+00,0.000000e+00,0.000000e+00,0.000000e+00,0.000000e+00,0.000000e+00,0.000000e+00,0.000000e+00,0.000000e+00,0.000000e+00,0.000000e+00,0.000000e+00,0.000000e+00,0.000000e+00,0.000000e+00,0.000000e+00,0.000000e+00,0.000000e+00,0.000000e+00,0.000000e+00,0.000000e+00,0.000000e+00,0.000000e+00,0.000000e+00,0.000000e+00,0.000000e+00,0.000000e+00,0.000000e+00,0.000000e+00,0.000000e+00,0.000000e+00,0.000000e+00,0.000000e+00,0.000000e+00,0.000000e+00,0.000000e+00,0.000000e+00,0.000000e+00,0.000000e+00,0.000000e+00,0.000000e+00,0.000000e+00,0.000000e+00,0.000000e+00,0.000000e+00,0.000000e+00,0.000000e+00,0.000000e+00,0.000000e+00,0.000000e+00,0.000000e+00,0.000000e+00,0.000000e+00,0.000000e+00,0.000000e+00,0.000000e+00,0.000000e+00,0.000000e+00,0.000000e+00,0.000000e+00,0.000000e+00,0.000000e+00,0.000000e+00,0.000000e+00,0.000000e+00,0.000000e+00,0.000000e+00,0.000000e+00,0.000000e+00,0.000000e+00,0.000000e+00,0.000000e+00,0.000000e+00,0.000000e+00,0.000000e+00,0.000000e+00,0.000000e+00,0.000000e+00,0.000000e+00,0.000000e+00,0.000000e+00,0.000000e+00,0.000000e+00,0.000000e+00,0.000000e+00,0.000000e+00,0.000000e+00,0.000000e+00,0.000000e+00,0.000000e+00,0.000000e+00,0.000000e+00,0.000000e+00,0.000000e+00,0.000000e+00,0.000000e+00,0.000000e+00,0.000000e+00,0.000000e+00,0.000000e+00,0.000000e+00,0.000000e+00,0.000000e+00,0.000000e+00,0.000000e+00,0.000000e+00,0.000000e+00,0.000000e+00,0.000000e+00,0.000000e+00,0.000000e+00,0.000000e+00,0.000000e+00,0.000000e+00,0.000000e+00,0.000000e+00,0.000000e+00,0.000000e+00,0.000000e+00,0.000000e+00,0.000000e+00,0.000000e+00,0.000000e+00,0.000000e+00,0.000000e+00,0.000000e+00,0.000000e+00,0.000000e+00,0.000000e+00,0.000000e+00,0.000000e+00,0.000000e+00,0.000000e+00,0.000000e+00,0.000000e+00,0.000000e+00,0.000000e+00,0.000000e+00,0.000000e+00,0.000000e+00,0.000000e+00,0.000000e+00,0.000000e+00,0.000000e+00,0.000000e+00,0.000000e+00,0.000000e+00,0.000000e+00,0.000000e+00,0.000000e+00,0.000000e+00,0.000000e+00,0.000000e+00,0.000000e+00,0.000000e+00,0.000000e+00,0.000000e+00,0.000000e+00,0.000000e+00,0.000000e+00,0.000000e+00,0.000000e+00,0.000000e+00,0.000000e+00,0.000000e+00,0.000000e+00,0.000000e+00,0.000000e+00,0.000000e+00,0.000000e+00,0.000000e+00,0.000000e+00,0.000000e+00,0.000000e+00,0.000000e+00,0.000000e+00,0.000000e+00,0.000000e+00,0.000000e+00,0.000000e+00,0.000000e+00,0.000000e+00,0.000000e+00,0.000000e+00,0.000000e+00,0.000000e+00,0.000000e+00,0.000000e+00,0.000000e+00,0.000000e+00,0.000000e+00,0.000000e+00,0.000000e+00,0.000000e+00,0.000000e+00,0.000000e+00,0.000000e+00,0.000000e+00,0.000000e+00,0.000000e+00,0.000000e+00,0.000000e+00,0.000000e+00,0.000000e+00,0.000000e+00,0.000000e+00,0.000000e+00,0.000000e+00,0.000000e+00,0.000000e+00,0.000000e+00,0.000000e+00,0.000000e+00,0.000000e+00,0.000000e+00,0.000000e+00,0.000000e+00,0.000000e+00,0.000000e+00,0.000000e+00,0.000000e+00,0.000000e+00,0.000000e+00,0.000000e+00,0.000000e+00,0.000000e+00,0.000000e+00,0.000000e+00,0.000000e+00,0.000000e+00,0.000000e+00,0.000000e+00,0.000000e+00,0.000000e+00,0.000000e+00,0.000000e+00,0.000000e+00,0.000000e+00,0.000000e+00,0.000000e+00,0.000000e+00,0.000000e+00,0.000000e+00,0.000000e+00,0.000000e+00,0.000000e+00,0.000000e+00,0.000000e+00,0.000000e+00,0.000000e+00,0.000000e+00,0.000000e+00,0.000000e+00,0.000000e+00,0.000000e+00,0.000000e+00,0.000000e+00,0.000000e+00,0.000000e+00,0.000000e+00,0.000000e+00,0.000000e+00,0.000000e+00,0.000000e+00,0.000000e+00,0.000000e+00,0.000000e+00,0.000000e+00,0.000000e+00,0.000000e+00,0.000000e+00,0.000000e+00,0.000000e+00,0.000000e+00,0.000000e+00,0.000000e+00,0.000000e+00,0.000000e+00,0.000000e+00,0.000000e+00,0.000000e+00,0.000000e+00,0.000000e+00,0.000000e+00,0.000000e+00,0.000000e+00,0.000000e+00,0.000000e+00,0.000000e+00,0.000000e+00,0.000000e+00,0.000000e+00,0.000000e+00,0.000000e+00,0.000000e+00,0.000000e+00,0.000000e+00,0.000000e+00,0.000000e+00,0.000000e+00,0.000000e+00,0.000000e+00,0.000000e+00,0.000000e+00,0.000000e+00,0.000000e+00,0.000000e+00,0.000000e+00,0.000000e+00,0.000000e+00,0.000000e+00,0.000000e+00,0.000000e+00,0.000000e+00,0.000000e+00,0.000000e+00,0.000000e+00,0.000000e+00,0.000000e+00,0.000000e+00,0.000000e+00,0.000000e+00,0.000000e+00,0.000000e+00,0.000000e+00,0.000000e+00,0.000000e+00,0.000000e+00,0.000000e+00,0.000000e+00,0.000000e+00,0.000000e+00,0.000000e+00,0.000000e+00,0.000000e+00,0.000000e+00,0.000000e+00,0.000000e+00,0.000000e+00,0.000000e+00,0.000000e+00,0.000000e+00,0.000000e+00,0.000000e+00,0.000000e+00,0.000000e+00,0.000000e+00,0.000000e+00,0.000000e+00,0.000000e+00,0.000000e+00,0.000000e+00,0.000000e+00,0.000000e+00,0.000000e+00,0.000000e+00,0.000000e+00,0.000000e+00,0.000000e+00,0.000000e+00,0.000000e+00,0.000000e+00,0.000000e+00,0.000000e+00,0.000000e+00,0.000000e+00,0.000000e+00,0.000000e+00,0.000000e+00,0.000000e+00,0.000000e+00,0.000000e+00,0.000000e+00,0.000000e+00,0.000000e+00,0.000000e+00,0.000000e+00,0.000000e+00,0.000000e+00,0.000000e+00,0.000000e+00,0.000000e+00,0.000000e+00,0.000000e+00,0.000000e+00,0.000000e+00,0.000000e+00,0.000000e+00,0.000000e+00,0.000000e+00,0.000000e+00,0.000000e+00,0.000000e+00,0.000000e+00,0.000000e+00,0.000000e+00,0.000000e+00,0.000000e+00,0.000000e+00,0.000000e+00,0.000000e+00,0.000000e+00,0.000000e+00,0.000000e+00,0.000000e+00,0.000000e+00,0.000000e+00,0.000000e+00,0.000000e+00,0.000000e+00,0.000000e+00,0.000000e+00,0.000000e+00,0.000000e+00,0.000000e+00,0.000000e+00,0.000000e+00,0.000000e+00,0.000000e+00,0.000000e+00,0.000000e+00,0.000000e+00,0.000000e+00,0.000000e+00,0.000000e+00,0.000000e+00,0.000000e+00,0.000000e+00,0.000000e+00,0.000000e+00,0.000000e+00,0.000000e+00,0.000000e+00,0.000000e+00,0.000000e+00,0.000000e+00,0.000000e+00,0.000000e+00,0.000000e+00,0.000000e+00,0.000000e+00,0.000000e+00,0.000000e+00,0.000000e+00,0.000000e+00,0.000000e+00,0.000000e+00,0.000000e+00,0.000000e+00,0.000000e+00,0.000000e+00,0.000000e+00,0.000000e+00,0.000000e+00,0.000000e+00,0.000000e+00,0.000000e+00,0.000000e+00,0.000000e+00,0.000000e+00,0.000000e+00,0.000000e+00,0.000000e+00,0.000000e+00,0.000000e+00,0.000000e+00,0.000000e+00,0.000000e+00,0.000000e+00,0.000000e+00,0.000000e+00,0.000000e+00,0.000000e+00,0.000000e+00,0.000000e+00,0.000000e+00,0.000000e+00,0.000000e+00,0.000000e+00,0.000000e+00,0.000000e+00,0.000000e+00,0.000000e+00,0.000000e+00,0.000000e+00,0.000000e+00,0.000000e+00,0.000000e+00,0.000000e+00,0.000000e+00,0.000000e+00,0.000000e+00,0.000000e+00,0.000000e+00,0.000000e+00,0.000000e+00,0.000000e+00,0.000000e+00,0.000000e+00,0.000000e+00,0.000000e+00,0.000000e+00,0.000000e+00,0.000000e+00,0.000000e+00,0.000000e+00,0.000000e+00,0.000000e+00,0.000000e+00,0.000000e+00,0.000000e+00,0.000000e+00,0.000000e+00,0.000000e+00,0.000000e+00,0.000000e+00,0.000000e+00,0.000000e+00,0.000000e+00,0.000000e+00,0.000000e+00,0.000000e+00,0.000000e+00,0.000000e+00,0.000000e+00,0.000000e+00,0.000000e+00,0.000000e+00,0.000000e+00,0.000000e+00,0.000000e+00,0.000000e+00,0.000000e+00,0.000000e+00,0.000000e+00,0.000000e+00,0.000000e+00,0.000000e+00,0.000000e+00,0.000000e+00,0.000000e+00,0.000000e+00,0.000000e+00,0.000000e+00,0.000000e+00,0.000000e+00,0.000000e+00,0.000000e+00,0.000000e+00,0.000000e+00,0.000000e+00,0.000000e+00,0.000000e+00,0.000000e+00,0.000000e+00,0.000000e+00,0.000000e+00,0.000000e+00,0.000000e+00,0.000000e+00,0.000000e+00,0.000000e+00,0.000000e+00,0.000000e+00,0.000000e+00,0.000000e+00,0.000000e+00,0.000000e+00,0.000000e+00,0.000000e+00,0.000000e+00,0.000000e+00,0.000000e+00,0.000000e+00,0.000000e+00,0.000000e+00,0.000000e+00,0.000000e+00,0.000000e+00,0.000000e+00,0.000000e+00,0.000000e+00,0.000000e+00,0.000000e+00,0.000000e+00,0.000000e+00,0.000000e+00,0.000000e+00,0.000000e+00,0.000000e+00,0.000000e+00,0.000000e+00,0.000000e+00,0.000000e+00,0.000000e+00,0.000000e+00,0.000000e+00,0.000000e+00,0.000000e+00,0.000000e+00,0.000000e+00,0.000000e+00,0.000000e+00,0.000000e+00,0.000000e+00,0.000000e+00,0.000000e+00,0.000000e+00,0.000000e+00,0.000000e+00,0.000000e+00,0.000000e+00,0.000000e+00,0.000000e+00,0.000000e+00,0.000000e+00,0.000000e+00,0.000000e+00,0.000000e+00,0.000000e+00,0.000000e+00,0.000000e+00,0.000000e+00,0.000000e+00,0.000000e+00,0.000000e+00,0.000000e+00,0.000000e+00,0.000000e+00,0.000000e+00,0.000000e+00,0.000000e+00,0.000000e+00,0.000000e+00,0.000000e+00,0.000000e+00,0.000000e+00,0.000000e+00,0.000000e+00,0.000000e+00,0.000000e+00,0.000000e+00,0.000000e+00,0.000000e+00,0.000000e+00,0.000000e+00,0.000000e+00,0.000000e+00,0.000000e+00,0.000000e+00,0.000000e+00,0.000000e+00,0.000000e+00,0.000000e+00,0.000000e+00,0.000000e+00,0.000000e+00,0.000000e+00,0.000000e+00,0.000000e+00,0.000000e+00,0.000000e+00,0.000000e+00,0.000000e+00,0.000000e+00,0.000000e+00,0.000000e+00,0.000000e+00,0.000000e+00,0.000000e+00,0.000000e+00,0.000000e+00,0.000000e+00,0.000000e+00,0.000000e+00,0.000000e+00,0.000000e+00,0.000000e+00,0.000000e+00,0.000000e+00,0.000000e+00,0.000000e+00,0.000000e+00,0.000000e+00,0.000000e+00,0.000000e+00,0.000000e+00,0.000000e+00,0.000000e+00,0.000000e+00,0.000000e+00,0.000000e+00,0.000000e+00,0.000000e+00,0.000000e+00,0.000000e+00,0.000000e+00,0.000000e+00,0.000000e+00,0.000000e+00,0.000000e+00,0.000000e+00,0.000000e+00,0.000000e+00,0.000000e+00,0.000000e+00,0.000000e+00,0.000000e+00,0.000000e+00,0.000000e+00,0.000000e+00,0.000000e+00,0.000000e+00,0.000000e+00,0.000000e+00,0.000000e+00,0.000000e+00,0.000000e+00,0.000000e+00,0.000000e+00,0.000000e+00,0.000000e+00,0.000000e+00,0.000000e+00,0.000000e+00,0.000000e+00,0.000000e+00,0.000000e+00,0.000000e+00,0.000000e+00,0.000000e+00,0.000000e+00,0.000000e+00,0.000000e+00,0.000000e+00,0.000000e+00,0.000000e+00,0.000000e+00,0.000000e+00,0.000000e+00,0.000000e+00,0.000000e+00,0.000000e+00,0.000000e+00,0.000000e+00,0.000000e+00,0.000000e+00,0.000000e+00,0.000000e+00,0.000000e+00,0.000000e+00,0.000000e+00,0.000000e+00,0.000000e+00,0.000000e+00,0.000000e+00,0.000000e+00,0.000000e+00,0.000000e+00,0.000000e+00,0.000000e+00,0.000000e+00,0.000000e+00,0.000000e+00,0.000000e+00,0.000000e+00,0.000000e+00,0.000000e+00,0.000000e+00,0.000000e+00,0.000000e+00,0.000000e+00,0.000000e+00,0.000000e+00,0.000000e+00,0.000000e+00,0.000000e+00,0.000000e+00,0.000000e+00,0.000000e+00,0.000000e+00,0.000000e+00,0.000000e+00,0.000000e+00,0.000000e+00,0.000000e+00,0.000000e+00,0.000000e+00,0.000000e+00,0.000000e+00,0.000000e+00,0.000000e+00,0.000000e+00,0.000000e+00,0.000000e+00,0.000000e+00,0.000000e+00,0.000000e+00,0.000000e+00,0.000000e+00,0.000000e+00,0.000000e+00,0.000000e+00,0.000000e+00,0.000000e+00,0.000000e+00,0.000000e+00,0.000000e+00,0.000000e+00,0.000000e+00,0.000000e+00,0.000000e+00,0.000000e+00,0.000000e+00,0.000000e+00,0.000000e+00,0.000000e+00,0.000000e+00,0.000000e+00,0.000000e+00,0.000000e+00,0.000000e+00,0.000000e+00,0.000000e+00,0.000000e+00,0.000000e+00,0.000000e+00,0.000000e+00,0.000000e+00,0.000000e+00,0.000000e+00,0.000000e+00,0.000000e+00,0.000000e+00,0.000000e+00,0.000000e+00,0.000000e+00,0.000000e+00,0.000000e+00,0.000000e+00,0.000000e+00,0.000000e+00,0.000000e+00,0.000000e+00,0.000000e+00,0.000000e+00,0.000000e+00,0.000000e+00,0.000000e+00,0.000000e+00,0.000000e+00,0.000000e+00,0.000000e+00,0.000000e+00,0.000000e+00,0.000000e+00,0.000000e+00,0.000000e+00,0.000000e+00,0.000000e+00,0.000000e+00,0.000000e+00,0.000000e+00,0.000000e+00,0.000000e+00,0.000000e+00,0.000000e+00,0.000000e+00,0.000000e+00,0.000000e+00,0.000000e+00,0.000000e+00,0.000000e+00,0.000000e+00,0.000000e+00,0.000000e+00,0.000000e+00,0.000000e+00,0.000000e+00,0.000000e+00,0.000000e+00,0.000000e+00,0.000000e+00,0.000000e+00,0.000000e+00,0.000000e+00,0.000000e+00,0.000000e+00,0.000000e+00,0.000000e+00,0.000000e+00,0.000000e+00,0.000000e+00,0.000000e+00,0.000000e+00,0.000000e+00,0.000000e+00,0.000000e+00,0.000000e+00,0.000000e+00,0.000000e+00,0.000000e+00,0.000000e+00,0.000000e+00,0.000000e+00,0.000000e+00,0.000000e+00,0.000000e+00,0.000000e+00,0.000000e+00,0.000000e+00,0.000000e+00,0.000000e+00,0.000000e+00,0.000000e+00,0.000000e+00,0.000000e+00,0.000000e+00,0.000000e+00,0.000000e+00,0.000000e+00,0.000000e+00,0.000000e+00,0.000000e+00,0.000000e+00,0.000000e+00,0.000000e+00,0.000000e+00,0.000000e+00,0.000000e+00,0.000000e+00,0.000000e+00,0.000000e+00,0.000000e+00,0.000000e+00,0.000000e+00,0.000000e+00,0.000000e+00,0.000000e+00,0.000000e+00,0.000000e+00,0.000000e+00,0.000000e+00,0.000000e+00,0.000000e+00,0.000000e+00,0.000000e+00,0.000000e+00,0.000000e+00,0.000000e+00,0.000000e+00,0.000000e+00,0.000000e+00,0.000000e+00,0.000000e+00,0.000000e+00,0.000000e+00,0.000000e+00,0.000000e+00,0.000000e+00,0.000000e+00,0.000000e+00,0.000000e+00,0.000000e+00,0.000000e+00,0.000000e+00,0.000000e+00,0.000000e+00,0.000000e+00,0.000000e+00,0.000000e+00,0.000000e+00,0.000000e+00,0.000000e+00,0.000000e+00,0.000000e+00,0.000000e+00,0.000000e+00,0.000000e+00,0.000000e+00,0.000000e+00,0.000000e+00,0.000000e+00,0.000000e+00,0.000000e+00,0.000000e+00,0.000000e+00,0.000000e+00,0.000000e+00,0.000000e+00,0.000000e+00,0.000000e+00,0.000000e+00,0.000000e+00,0.000000e+00,0.000000e+00,0.000000e+00,0.000000e+00,0.000000e+00,0.000000e+00,0.000000e+00,0.000000e+00,0.000000e+00,0.000000e+00,0.000000e+00,0.000000e+00,0.000000e+00,0.000000e+00,0.000000e+00,0.000000e+00,0.000000e+00,0.000000e+00,0.000000e+00,0.000000e+00,0.000000e+00,0.000000e+00,0.000000e+00,0.000000e+00,0.000000e+00,0.000000e+00,0.000000e+00,0.000000e+00,0.000000e+00,0.000000e+00,0.000000e+00,0.000000e+00,0.000000e+00,0.000000e+00,0.000000e+00,0.000000e+00,0.000000e+00,0.000000e+00,0.000000e+00,0.000000e+00,0.000000e+00,0.000000e+00,0.000000e+00,0.000000e+00,0.000000e+00,0.000000e+00,0.000000e+00,0.000000e+00,0.000000e+00,0.000000e+00,0.000000e+00,0.000000e+00,0.000000e+00,0.000000e+00,0.000000e+00,0.000000e+00,0.000000e+00,0.000000e+00,0.000000e+00,0.000000e+00,0.000000e+00,0.000000e+00,0.000000e+00,0.000000e+00,0.000000e+00,0.000000e+00,0.000000e+00,0.000000e+00,0.000000e+00,0.000000e+00,0.000000e+00,0.000000e+00,0.000000e+00,0.000000e+00,0.000000e+00,0.000000e+00,0.000000e+00,0.000000e+00,0.000000e+00,0.000000e+00,0.000000e+00,0.000000e+00,0.000000e+00,0.000000e+00,0.000000e+00,0.000000e+00,0.000000e+00,0.000000e+00,0.000000e+00,0.000000e+00,0.000000e+00,0.000000e+00,0.000000e+00,0.000000e+00,0.000000e+00,0.000000e+00,0.000000e+00,0.000000e+00,0.000000e+00,0.000000e+00,0.000000e+00,0.000000e+00,0.000000e+00,0.000000e+00,0.000000e+00,0.000000e+00,0.000000e+00,0.000000e+00,0.000000e+00,0.000000e+00,0.000000e+00,0.000000e+00,0.000000e+00,0.000000e+00,0.000000e+00,0.000000e+00,0.000000e+00,0.000000e+00,0.000000e+00,0.000000e+00,0.000000e+00,0.000000e+00,0.000000e+00,0.000000e+00,0.000000e+00,0.000000e+00,0.000000e+00,0.000000e+00,0.000000e+00,0.000000e+00,0.000000e+00,0.000000e+00,0.000000e+00,0.000000e+00,0.000000e+00,0.000000e+00,0.000000e+00,0.000000e+00,0.000000e+00,0.000000e+00,0.000000e+00,0.000000e+00,0.000000e+00,0.000000e+00,0.000000e+00,0.000000e+00,0.000000e+00,0.000000e+00,0.000000e+00,0.000000e+00,0.000000e+00,0.000000e+00,0.000000e+00,0.000000e+00,0.000000e+00,0.000000e+00,0.000000e+00,0.000000e+00,0.000000e+00,0.000000e+00,0.000000e+00,0.000000e+00,0.000000e+00,0.000000e+00,0.000000e+00,0.000000e+00,0.000000e+00,0.000000e+00,0.000000e+00,0.000000e+00,0.000000e+00,0.000000e+00,0.000000e+00,0.000000e+00,0.000000e+00,0.000000e+00,0.000000e+00,0.000000e+00,0.000000e+00,0.000000e+00,0.000000e+00,0.000000e+00,0.000000e+00,0.000000e+00,0.000000e+00,0.000000e+00,0.000000e+00,0.000000e+00,0.000000e+00,0.000000e+00,0.000000e+00,0.000000e+00,0.000000e+00,0.000000e+00,0.000000e+00,0.000000e+00,0.000000e+00,0.000000e+00,0.000000e+00,0.000000e+00,0.000000e+00,0.000000e+00,0.000000e+00,0.000000e+00,0.000000e+00,0.000000e+00,0.000000e+00,0.000000e+00,0.000000e+00,0.000000e+00,0.000000e+00,0.000000e+00,0.000000e+00,0.000000e+00,0.000000e+00,0.000000e+00,0.000000e+00,0.000000e+00,0.000000e+00,0.000000e+00,0.000000e+00,0.000000e+00,0.000000e+00,0.000000e+00,0.000000e+00,0.000000e+00,0.000000e+00,0.000000e+00,0.000000e+00,0.000000e+00,0.000000e+00,0.000000e+00,0.000000e+00,0.000000e+00,0.000000e+00,0.000000e+00,0.000000e+00,0.000000e+00,0.000000e+00,0.000000e+00,0.000000e+00,0.000000e+00,0.000000e+00,0.000000e+00,0.000000e+00,0.000000e+00,0.000000e+00,0.000000e+00,0.000000e+00,0.000000e+00,0.000000e+00,0.000000e+00,0.000000e+00,0.000000e+00,0.000000e+00,0.000000e+00,0.000000e+00,0.000000e+00,0.000000e+00,0.000000e+00,0.000000e+00,0.000000e+00,0.000000e+00,0.000000e+00,0.000000e+00,0.000000e+00,0.000000e+00,0.000000e+00,0.000000e+00,0.000000e+00,0.000000e+00,0.000000e+00,0.000000e+00,0.000000e+00,0.000000e+00,0.000000e+00,0.000000e+00,0.000000e+00,0.000000e+00,0.000000e+00,0.000000e+00,0.000000e+00,0.000000e+00,0.000000e+00,0.000000e+00,0.000000e+00,0.000000e+00,0.000000e+00,0.000000e+00,0.000000e+00,0.000000e+00,0.000000e+00,0.000000e+00,0.000000e+00,0.000000e+00,0.000000e+00,0.000000e+00,0.000000e+00,0.000000e+00,0.000000e+00,0.000000e+00,0.000000e+00,0.000000e+00,0.000000e+00,0.000000e+00,0.000000e+00,0.000000e+00,0.000000e+00,0.000000e+00,0.000000e+00,0.000000e+00,0.000000e+00,0.000000e+00,0.000000e+00,0.000000e+00,0.000000e+00,0.000000e+00,0.000000e+00,0.000000e+00,0.000000e+00,0.000000e+00,0.000000e+00,0.000000e+00,0.000000e+00,0.000000e+00,0.000000e+00,0.000000e+00,0.000000e+00,0.000000e+00,0.000000e+00,0.000000e+00,0.000000e+00,0.000000e+00,0.000000e+00,0.000000e+00,0.000000e+00,0.000000e+00,0.000000e+00,0.000000e+00,0.000000e+00,0.000000e+00,0.000000e+00,0.000000e+00,0.000000e+00,0.000000e+00,0.000000e+00,0.000000e+00,0.000000e+00,0.000000e+00,0.000000e+00,0.000000e+00,0.000000e+00,0.000000e+00,0.000000e+00,0.000000e+00,0.000000e+00,0.000000e+00,0.000000e+00,0.000000e+00,0.000000e+00,0.000000e+00,0.000000e+00,0.000000e+00,0.000000e+00,0.000000e+00,0.000000e+00,0.000000e+00,0.000000e+00,0.000000e+00,0.000000e+00,0.000000e+00,0.000000e+00,0.000000e+00,0.000000e+00,0.000000e+00,0.000000e+00,0.000000e+00,0.000000e+00,0.000000e+00,0.000000e+00,0.000000e+00,0.000000e+00,0.000000e+00,0.000000e+00,0.000000e+00,0.000000e+00,0.000000e+00,0.000000e+00,0.000000e+00,0.000000e+00,0.000000e+00,0.000000e+00,0.000000e+00,0.000000e+00,0.000000e+00,0.000000e+00,0.000000e+00,0.000000e+00,0.000000e+00,0.000000e+00,0.000000e+00,0.000000e+00,0.000000e+00,0.000000e+00,0.000000e+00,0.000000e+00,0.000000e+00,0.000000e+00,0.000000e+00,0.000000e+00,0.000000e+00,0.000000e+00,0.000000e+00,0.000000e+00,0.000000e+00,0.000000e+00,0.000000e+00,0.000000e+00,0.000000e+00,0.000000e+00,0.000000e+00,0.000000e+00,0.000000e+00,0.000000e+00,0.000000e+00,0.000000e+00,0.000000e+00,0.000000e+00,0.000000e+00,0.000000e+00,0.000000e+00,0.000000e+00,0.000000e+00,0.000000e+00,0.000000e+00,0.000000e+00,0.000000e+00,0.000000e+00,0.000000e+00,0.000000e+00,0.000000e+00,0.000000e+00,0.000000e+00,0.000000e+00,0.000000e+00,0.000000e+00,0.000000e+00,0.000000e+00,0.000000e+00,0.000000e+00,0.000000e+00,0.000000e+00,0.000000e+00,0.000000e+00,0.000000e+00,0.000000e+00,0.000000e+00,0.000000e+00,0.000000e+00,0.000000e+00,0.000000e+00,0.000000e+00,0.000000e+00,0.000000e+00,0.000000e+00,0.000000e+00,0.000000e+00,0.000000e+00,0.000000e+00,0.000000e+00,0.000000e+00,0.000000e+00,0.000000e+00,0.000000e+00,0.000000e+00,0.000000e+00,0.000000e+00,0.000000e+00,0.000000e+00,0.000000e+00,0.000000e+00,0.000000e+00,0.000000e+00,0.000000e+00,0.000000e+00,0.000000e+00,0.000000e+00,0.000000e+00,0.000000e+00,0.000000e+00,0.000000e+00,0.000000e+00,0.000000e+00,0.000000e+00,0.000000e+00,0.000000e+00,0.000000e+00,0.000000e+00,0.000000e+00,0.000000e+00,0.000000e+00,0.000000e+00,0.000000e+00,0.000000e+00,0.000000e+00,0.000000e+00,0.000000e+00,0.000000e+00,0.000000e+00,0.000000e+00,0.000000e+00,0.000000e+00,0.000000e+00,0.000000e+00,0.000000e+00,0.000000e+00,0.000000e+00,0.000000e+00,0.000000e+00,0.000000e+00,0.000000e+00,0.000000e+00,0.000000e+00,0.000000e+00,0.000000e+00,0.000000e+00,0.000000e+00,0.000000e+00,0.000000e+00,0.000000e+00,0.000000e+00,0.000000e+00,0.000000e+00,0.000000e+00,0.000000e+00,0.000000e+00,0.000000e+00,0.000000e+00,0.000000e+00,0.000000e+00,0.000000e+00,0.000000e+00,0.000000e+00,0.000000e+00,0.000000e+00,0.000000e+00,0.000000e+00,0.000000e+00,0.000000e+00,0.000000e+00,0.000000e+00,0.000000e+00,0.000000e+00,0.000000e+00,0.000000e+00,0.000000e+00,0.000000e+00,0.000000e+00,0.000000e+00,0.000000e+00,0.000000e+00,0.000000e+00,0.000000e+00,0.000000e+00,0.000000e+00,0.000000e+00,0.000000e+00,0.000000e+00,0.000000e+00,0.000000e+00,0.000000e+00,0.000000e+00,0.000000e+00,0.000000e+00,0.000000e+00,0.000000e+00,0.000000e+00,0.000000e+00,0.000000e+00,0.000000e+00,0.000000e+00,0.000000e+00,0.000000e+00,0.000000e+00,0.000000e+00,0.000000e+00,0.000000e+00,0.000000e+00,0.000000e+00,0.000000e+00,0.000000e+00,0.000000e+00,0.000000e+00,0.000000e+00,0.000000e+00,0.000000e+00,0.000000e+00,0.000000e+00,0.000000e+00,0.000000e+00,0.000000e+00,0.000000e+00,0.000000e+00,0.000000e+00,0.000000e+00,0.000000e+00,0.000000e+00,0.000000e+00,0.000000e+00,0.000000e+00,0.000000e+00,0.000000e+00,0.000000e+00,0.000000e+00,0.000000e+00,0.000000e+00,0.000000e+00,0.000000e+00,0.000000e+00,0.000000e+00,0.000000e+00,0.000000e+00,0.000000e+00,0.000000e+00,0.000000e+00,0.000000e+00,0.000000e+00,0.000000e+00,0.000000e+00,0.000000e+00,0.000000e+00,0.000000e+00,0.000000e+00,0.000000e+00,0.000000e+00,0.000000e+00,0.000000e+00,0.000000e+00,0.000000e+00,0.000000e+00,0.000000e+00,0.000000e+00,0.000000e+00,0.000000e+00,0.000000e+00,0.000000e+00,0.000000e+00,0.000000e+00,0.000000e+00,0.000000e+00,0.000000e+00,0.000000e+00,0.000000e+00,0.000000e+00,0.000000e+00,0.000000e+00,0.000000e+00,0.000000e+00,0.000000e+00,0.000000e+00,0.000000e+00,0.000000e+00,0.000000e+00,0.000000e+00,0.000000e+00,0.000000e+00,0.000000e+00,0.000000e+00,0.000000e+00,0.000000e+00,0.000000e+00,0.000000e+00,0.000000e+00,0.000000e+00,0.000000e+00,0.000000e+00,0.000000e+00,0.000000e+00,0.000000e+00,0.000000e+00,0.000000e+00,0.000000e+00,0.000000e+00,0.000000e+00,0.000000e+00,0.000000e+00,0.000000e+00,0.000000e+00,0.000000e+00,0.000000e+00,0.000000e+00,0.000000e+00,0.000000e+00,0.000000e+00,0.000000e+00,0.000000e+00,0.000000e+00,0.000000e+00,0.000000e+00,0.000000e+00,0.000000e+00,0.000000e+00,0.000000e+00,0.000000e+00,0.000000e+00,0.000000e+00,0.000000e+00,0.000000e+00,0.000000e+00,0.000000e+00,0.000000e+00,0.000000e+00,0.000000e+00,0.000000e+00,0.000000e+00,0.000000e+00,0.000000e+00,0.000000e+00,0.000000e+00,0.000000e+00,0.000000e+00,0.000000e+00,0.000000e+00,0.000000e+00,0.000000e+00,0.000000e+00,0.000000e+00,0.000000e+00,0.000000e+00,0.000000e+00,0.000000e+00,0.000000e+00,0.000000e+00,0.000000e+00,0.000000e+00,0.000000e+00,0.000000e+00,0.000000e+00,0.000000e+00,0.000000e+00,0.000000e+00,0.000000e+00,0.000000e+00,0.000000e+00,0.000000e+00,0.000000e+00,0.000000e+00,0.000000e+00,0.000000e+00,0.000000e+00,0.000000e+00,0.000000e+00,0.000000e+00,0.000000e+00,0.000000e+00,0.000000e+00,0.000000e+00,0.000000e+00,0.000000e+00,0.000000e+00,0.000000e+00,0.000000e+00,0.000000e+00,0.000000e+00,0.000000e+00,0.000000e+00,0.000000e+00,0.000000e+00,0.000000e+00,0.000000e+00,0.000000e+00,0.000000e+00,0.000000e+00,0.000000e+00,0.000000e+00,0.000000e+00,0.000000e+00,0.000000e+00,0.000000e+00,0.000000e+00,0.000000e+00,0.000000e+00,0.000000e+00,0.000000e+00,0.000000e+00,0.000000e+00,0.000000e+00,0.000000e+00,0.000000e+00,0.000000e+00,0.000000e+00,0.000000e+00,0.000000e+00,0.000000e+00,0.000000e+00,0.000000e+00,0.000000e+00,0.000000e+00,0.000000e+00,0.000000e+00,0.000000e+00,0.000000e+00,0.000000e+00,0.000000e+00,0.000000e+00,0.000000e+00,0.000000e+00,0.000000e+00,0.000000e+00,0.000000e+00,0.000000e+00,0.000000e+00,0.000000e+00,0.000000e+00,0.000000e+00,0.000000e+00,0.000000e+00,0.000000e+00,0.000000e+00,0.000000e+00,0.000000e+00,0.000000e+00,0.000000e+00,0.000000e+00,0.000000e+00,0.000000e+00,0.000000e+00,0.000000e+00,0.000000e+00,0.000000e+00,0.000000e+00,0.000000e+00,0.000000e+00,0.000000e+00,0.000000e+00,0.000000e+00,0.000000e+00,0.000000e+00,0.000000e+00,0.000000e+00,0.000000e+00,0.000000e+00,0.000000e+00,0.000000e+00,0.000000e+00,0.000000e+00,0.000000e+00,0.000000e+00,0.000000e+00,0.000000e+00,0.000000e+00,0.000000e+00,0.000000e+00,0.000000e+00,0.000000e+00,0.000000e+00,0.000000e+00,0.000000e+00,0.000000e+00,0.000000e+00,0.000000e+00,0.000000e+00,0.000000e+00,0.000000e+00,0.000000e+00,0.000000e+00,0.000000e+00,0.000000e+00,0.000000e+00,0.000000e+00,0.000000e+00,0.000000e+00,0.000000e+00,0.000000e+00,0.000000e+00,0.000000e+00,0.000000e+00,0.000000e+00,0.000000e+00,0.000000e+00,0.000000e+00,0.000000e+00,0.000000e+00,0.000000e+00,0.000000e+00,0.000000e+00,0.000000e+00,0.000000e+00,0.000000e+00,0.000000e+00,0.000000e+00,0.000000e+00,0.000000e+00,0.000000e+00,0.000000e+00,0.000000e+00,0.000000e+00,0.000000e+00,0.000000e+00,0.000000e+00,0.000000e+00,0.000000e+00,0.000000e+00,0.000000e+00,0.000000e+00,0.000000e+00,0.000000e+00,0.000000e+00,0.000000e+00,0.000000e+00,0.000000e+00,0.000000e+00,0.000000e+00,0.000000e+00,0.000000e+00,0.000000e+00,0.000000e+00,0.000000e+00,0.000000e+00,0.000000e+00,0.000000e+00,0.000000e+00,0.000000e+00,0.000000e+00,0.000000e+00,0.000000e+00,0.000000e+00,0.000000e+00,0.000000e+00,0.000000e+00,0.000000e+00,0.000000e+00,0.000000e+00,0.000000e+00,0.000000e+00,0.000000e+00,0.000000e+00,0.000000e+00,0.000000e+00,0.000000e+00,0.000000e+00,0.000000e+00,0.000000e+00,0.000000e+00,0.000000e+00,0.000000e+00,0.000000e+00,0.000000e+00,0.000000e+00,0.000000e+00,0.000000e+00,0.000000e+00,0.000000e+00,0.000000e+00,0.000000e+00,0.000000e+00,0.000000e+00,0.000000e+00,0.000000e+00,0.000000e+00,0.000000e+00,0.000000e+00,0.000000e+00,0.000000e+00,0.000000e+00,0.000000e+00,0.000000e+00,0.000000e+00,0.000000e+00,0.000000e+00,0.000000e+00,0.000000e+00,0.000000e+00,0.000000e+00,0.000000e+00,0.000000e+00,0.000000e+00,0.000000e+00,0.000000e+00,0.000000e+00,0.000000e+00,0.000000e+00,0.000000e+00,0.000000e+00,0.000000e+00,0.000000e+00,0.000000e+00,0.000000e+00,0.000000e+00,0.000000e+00,0.000000e+00,0.000000e+00,0.000000e+00,0.000000e+00,0.000000e+00,0.000000e+00,0.000000e+00,0.000000e+00,0.000000e+00,0.000000e+00,0.000000e+00,0.000000e+00,0.000000e+00,0.000000e+00,0.000000e+00,0.000000e+00,0.000000e+00,0.000000e+00,0.000000e+00,0.000000e+00,0.000000e+00,0.000000e+00,0.000000e+00,0.000000e+00,0.000000e+00,0.000000e+00,0.000000e+00,0.000000e+00,0.000000e+00,0.000000e+00,0.000000e+00,0.000000e+00,0.000000e+00,0.000000e+00,0.000000e+00,0.000000e+00,0.000000e+00,0.000000e+00,0.000000e+00,0.000000e+00,0.000000e+00,0.000000e+00,0.000000e+00,0.000000e+00,0.000000e+00,0.000000e+00,0.000000e+00,0.000000e+00,0.000000e+00,0.000000e+00,0.000000e+00,0.000000e+00,0.000000e+00,0.000000e+00,0.000000e+00,0.000000e+00,0.000000e+00,0.000000e+00,0.000000e+00,0.000000e+00,0.000000e+00,0.000000e+00,0.000000e+00,0.000000e+00,0.000000e+00,0.000000e+00,0.000000e+00,0.000000e+00,0.000000e+00,0.000000e+00,0.000000e+00,0.000000e+00,0.000000e+00,0.000000e+00,0.000000e+00,0.000000e+00,0.000000e+00,0.000000e+00,0.000000e+00,0.000000e+00,0.000000e+00,0.000000e+00,0.000000e+00,0.000000e+00,0.000000e+00,0.000000e+00,0.000000e+00,0.000000e+00,0.000000e+00,0.000000e+00,0.000000e+00,0.000000e+00,0.000000e+00,0.000000e+00,0.000000e+00,0.000000e+00,0.000000e+00,0.000000e+00,0.000000e+00,0.000000e+00,0.000000e+00,0.000000e+00,0.000000e+00,0.000000e+00,0.000000e+00,0.000000e+00,0.000000e+00,0.000000e+00,0.000000e+00,0.000000e+00,0.000000e+00,0.000000e+00,0.000000e+00,0.000000e+00,0.000000e+00,0.000000e+00,0.000000e+00,0.000000e+00,0.000000e+00,0.000000e+00,0.000000e+00,0.000000e+00,0.000000e+00,0.000000e+00,0.000000e+00,0.000000e+00,0.000000e+00,0.000000e+00,0.000000e+00,0.000000e+00,0.000000e+00,0.000000e+00,0.000000e+00,0.000000e+00,0.000000e+00,0.000000e+00,0.000000e+00,0.000000e+00,0.000000e+00,0.000000e+00,0.000000e+00,0.000000e+00,0.000000e+00,0.000000e+00,0.000000e+00,0.000000e+00,0.000000e+00,0.000000e+00,0.000000e+00,0.000000e+00,0.000000e+00,0.000000e+00,0.000000e+00,0.000000e+00,0.000000e+00,0.000000e+00,0.000000e+00,0.000000e+00,0.000000e+00,0.000000e+00,0.000000e+00,0.000000e+00,0.000000e+00,0.000000e+00,0.000000e+00,0.000000e+00,0.000000e+00,0.000000e+00,0.000000e+00,0.000000e+00,0.000000e+00,0.000000e+00,0.000000e+00,0.000000e+00,0.000000e+00,0.000000e+00,0.000000e+00,0.000000e+00,0.000000e+00,0.000000e+00,0.000000e+00,0.000000e+00,0.000000e+00,0.000000e+00,0.000000e+00,0.000000e+00,0.000000e+00,0.000000e+00,0.000000e+00,0.000000e+00,0.000000e+00,0.000000e+00,0.000000e+00,0.000000e+00,0.000000e+00,0.000000e+00,0.000000e+00,0.000000e+00,0.000000e+00,0.000000e+00,0.000000e+00,0.000000e+00,0.000000e+00,0.000000e+00,0.000000e+00,0.000000e+00,0.000000e+00,0.000000e+00,0.000000e+00,0.000000e+00,0.000000e+00,0.000000e+00,0.000000e+00,0.000000e+00,0.000000e+00,0.000000e+00,0.000000e+00,0.000000e+00,0.000000e+00,0.000000e+00,0.000000e+00,0.000000e+00,0.000000e+00,0.000000e+00,0.000000e+00,0.000000e+00,0.000000e+00,0.000000e+00,0.000000e+00,0.000000e+00,0.000000e+00,0.000000e+00,0.000000e+00,0.000000e+00,0.000000e+00,0.000000e+00,0.000000e+00,0.000000e+00,0.000000e+00,0.000000e+00,0.000000e+00,0.000000e+00,0.000000e+00,0.000000e+00,0.000000e+00,0.000000e+00,0.000000e+00,0.000000e+00,0.000000e+00,0.000000e+00,0.000000e+00,0.000000e+00,0.000000e+00,0.000000e+00,0.000000e+00,0.000000e+00,0.000000e+00,0.000000e+00,0.000000e+00,0.000000e+00,0.000000e+00,0.000000e+00,0.000000e+00,0.000000e+00,0.000000e+00,0.000000e+00,0.000000e+00,0.000000e+00,0.000000e+00,0.000000e+00,0.000000e+00,0.000000e+00,0.000000e+00,0.000000e+00,0.000000e+00,0.000000e+00,0.000000e+00,0.000000e+00,0.000000e+00,0.000000e+00,0.000000e+00,0.000000e+00,0.000000e+00,0.000000e+00,0.000000e+00,0.000000e+00,0.000000e+00,0.000000e+00,0.000000e+00,0.000000e+00,0.000000e+00,0.000000e+00,0.000000e+00,0.000000e+00,0.000000e+00,0.000000e+00,0.000000e+00,0.000000e+00,0.000000e+00,0.000000e+00,0.000000e+00,0.000000e+00,0.000000e+00,0.000000e+00,0.000000e+00,0.000000e+00,0.000000e+00,0.000000e+00,0.000000e+00,0.000000e+00,0.000000e+00,0.000000e+00,0.000000e+00,0.000000e+00,0.000000e+00,0.000000e+00,0.000000e+00,0.000000e+00,0.000000e+00,0.000000e+00,0.000000e+00,0.000000e+00,0.000000e+00,0.000000e+00,0.000000e+00,0.000000e+00,0.000000e+00,0.000000e+00,0.000000e+00,0.000000e+00,0.000000e+00,0.000000e+00,0.000000e+00,0.000000e+00,0.000000e+00,0.000000e+00,0.000000e+00,0.000000e+00,0.000000e+00,0.000000e+00,0.000000e+00,0.000000e+00,0.000000e+00,0.000000e+00,0.000000e+00,0.000000e+00,0.000000e+00,0.000000e+00,0.000000e+00,0.000000e+00,0.000000e+00,0.000000e+00,0.000000e+00,0.000000e+00,0.000000e+00,0.000000e+00,0.000000e+00,0.000000e+00,0.000000e+00,0.000000e+00,0.000000e+00,0.000000e+00,0.000000e+00,0.000000e+00,0.000000e+00,0.000000e+00,0.000000e+00,0.000000e+00,0.000000e+00,0.000000e+00,0.000000e+00,0.000000e+00,0.000000e+00,0.000000e+00,0.000000e+00,0.000000e+00,0.000000e+00,0.000000e+00,0.000000e+00,0.000000e+00,0.000000e+00,0.000000e+00,0.000000e+00,0.000000e+00,0.000000e+00,0.000000e+00,0.000000e+00,0.000000e+00,0.000000e+00,0.000000e+00,0.000000e+00,0.000000e+00,0.000000e+00,0.000000e+00,0.000000e+00,0.000000e+00,0.000000e+00,0.000000e+00,0.000000e+00,0.000000e+00,0.000000e+00,0.000000e+00,0.000000e+00,0.000000e+00,0.000000e+00,0.000000e+00,0.000000e+00,0.000000e+00,0.000000e+00,0.000000e+00,0.000000e+00,0.000000e+00,0.000000e+00,0.000000e+00,0.000000e+00,0.000000e+00,0.000000e+00,0.000000e+00,0.000000e+00,0.000000e+00,0.000000e+00,0.000000e+00,0.000000e+00,0.000000e+00,0.000000e+00,0.000000e+00,0.000000e+00,0.000000e+00,0.000000e+00,0.000000e+00,0.000000e+00,0.000000e+00,0.000000e+00,0.000000e+00,0.000000e+00,0.000000e+00,0.000000e+00,0.000000e+00,0.000000e+00,0.000000e+00,0.000000e+00,0.000000e+00,0.000000e+00,0.000000e+00,0.000000e+00,0.000000e+00,0.000000e+00,0.000000e+00,0.000000e+00,0.000000e+00,0.000000e+00,0.000000e+00,0.000000e+00,0.000000e+00,0.000000e+00,0.000000e+00,0.000000e+00,0.000000e+00,0.000000e+00,0.000000e+00,0.000000e+00,0.000000e+00,0.000000e+00,0.000000e+00,0.000000e+00,0.000000e+00,0.000000e+00,0.000000e+00,0.000000e+00,0.000000e+00,0.000000e+00,0.000000e+00,0.000000e+00,0.000000e+00,0.000000e+00,0.000000e+00,0.000000e+00,0.000000e+00,0.000000e+00,0.000000e+00,0.000000e+00,0.000000e+00,0.000000e+00,0.000000e+00,0.000000e+00,0.000000e+00,0.000000e+00,0.000000e+00,0.000000e+00,0.000000e+00,0.000000e+00,0.000000e+00,0.000000e+00,0.000000e+00,0.000000e+00,0.000000e+00,0.000000e+00,0.000000e+00,0.000000e+00,0.000000e+00,0.000000e+00,0.000000e+00,0.000000e+00,0.000000e+00,0.000000e+00,0.000000e+00,0.000000e+00,0.000000e+00,0.000000e+00,0.000000e+00,0.000000e+00,0.000000e+00,0.000000e+00,0.000000e+00,0.000000e+00,0.000000e+00,0.000000e+00,0.000000e+00,0.000000e+00,0.000000e+00,0.000000e+00,0.000000e+00,0.000000e+00,0.000000e+00,0.000000e+00,0.000000e+00,0.000000e+00,0.000000e+00,0.000000e+00,0.000000e+00,0.000000e+00,0.000000e+00,0.000000e+00,0.000000e+00,0.000000e+00,0.000000e+00,0.000000e+00,0.000000e+00,0.000000e+00,0.000000e+00,0.000000e+00,0.000000e+00,0.000000e+00,0.000000e+00,0.000000e+00,0.000000e+00,0.000000e+00,0.000000e+00,0.000000e+00,0.000000e+00,0.000000e+00,0.000000e+00,0.000000e+00,0.000000e+00,0.000000e+00,0.000000e+00,0.000000e+00,0.000000e+00,0.000000e+00,0.000000e+00,0.000000e+00,0.000000e+00,0.000000e+00,0.000000e+00,0.000000e+00,0.000000e+00,0.000000e+00,0.000000e+00,0.000000e+00,0.000000e+00,0.000000e+00,0.000000e+00,0.000000e+00,0.000000e+00,0.000000e+00,0.000000e+00,0.000000e+00,0.000000e+00,0.000000e+00,0.000000e+00,0.000000e+00,0.000000e+00,0.000000e+00,0.000000e+00,0.000000e+00,0.000000e+00,0.000000e+00,0.000000e+00,0.000000e+00,0.000000e+00,0.000000e+00,0.000000e+00,0.000000e+00,0.000000e+00,0.000000e+00,0.000000e+00,0.000000e+00,0.000000e+00,0.000000e+00,0.000000e+00,0.000000e+00,0.000000e+00,0.000000e+00,0.000000e+00,0.000000e+00,0.000000e+00,0.000000e+00,0.000000e+00,0.000000e+00,0.000000e+00,0.000000e+00,0.000000e+00,0.000000e+00,0.000000e+00,0.000000e+00,0.000000e+00,0.000000e+00,0.000000e+00,0.000000e+00,0.000000e+00,0.000000e+00,0.000000e+00,0.000000e+00,0.000000e+00,0.000000e+00,0.000000e+00,0.000000e+00,0.000000e+00,0.000000e+00,0.000000e+00,0.000000e+00,0.000000e+00,0.000000e+00,0.000000e+00,0.000000e+00,0.000000e+00,0.000000e+00,0.000000e+00,0.000000e+00,0.000000e+00,0.000000e+00,0.000000e+00,0.000000e+00,0.000000e+00,0.000000e+00,0.000000e+00,0.000000e+00,0.000000e+00,0.000000e+00,0.000000e+00,0.000000e+00,0.000000e+00,0.000000e+00,0.000000e+00,0.000000e+00,0.000000e+00,0.000000e+00,0.000000e+00,0.000000e+00,0.000000e+00,0.000000e+00,0.000000e+00,0.000000e+00,0.000000e+00,0.000000e+00,0.000000e+00,0.000000e+00,0.000000e+00,0.000000e+00,0.000000e+00,0.000000e+00,0.000000e+00,0.000000e+00,0.000000e+00,0.000000e+00,0.000000e+00,0.000000e+00,0.000000e+00,0.000000e+00,0.000000e+00,0.000000e+00,0.000000e+00,0.000000e+00,0.000000e+00,0.000000e+00,0.000000e+00,0.000000e+00,0.000000e+00,0.000000e+00,0.000000e+00,0.000000e+00,0.000000e+00,0.000000e+00,0.000000e+00,0.000000e+00,0.000000e+00,0.000000e+00,0.000000e+00,0.000000e+00,0.000000e+00,0.000000e+00,0.000000e+00,0.000000e+00,0.000000e+00,0.000000e+00,0.000000e+00,0.000000e+00,0.000000e+00,0.000000e+00,0.000000e+00,0.000000e+00,0.000000e+00,0.000000e+00,0.000000e+00,0.000000e+00,0.000000e+00,0.000000e+00,0.000000e+00,0.000000e+00,0.000000e+00,0.000000e+00,0.000000e+00,0.000000e+00,0.000000e+00,0.000000e+00,0.000000e+00,0.000000e+00,0.000000e+00,0.000000e+00,0.000000e+00,0.000000e+00,0.000000e+00,0.000000e+00,0.000000e+00,0.000000e+00,0.000000e+00,0.000000e+00,0.000000e+00,0.000000e+00,0.000000e+00,0.000000e+00,0.000000e+00,0.000000e+00,0.000000e+00,0.000000e+00,0.000000e+00,0.000000e+00,0.000000e+00,0.000000e+00,0.000000e+00,0.000000e+00,0.000000e+00,0.000000e+00,0.000000e+00,0.000000e+00,0.000000e+00,0.000000e+00,0.000000e+00,0.000000e+00,0.000000e+00,0.000000e+00,0.000000e+00,0.000000e+00,0.000000e+00,0.000000e+00,0.000000e+00,0.000000e+00,0.000000e+00,0.000000e+00,0.000000e+00,0.000000e+00,0.000000e+00,0.000000e+00,0.000000e+00,0.000000e+00,0.000000e+00,0.000000e+00,0.000000e+00,0.000000e+00,0.000000e+00,0.000000e+00,0.000000e+00,0.000000e+00,0.000000e+00,0.000000e+00,0.000000e+00,0.000000e+00,0.000000e+00,0.000000e+00,0.000000e+00,0.000000e+00,0.000000e+00,0.000000e+00,0.000000e+00,0.000000e+00,0.000000e+00,0.000000e+00,0.000000e+00,0.000000e+00,0.000000e+00,0.000000e+00,0.000000e+00,0.000000e+00,0.000000e+00,0.000000e+00,0.000000e+00,0.000000e+00,0.000000e+00,0.000000e+00,0.000000e+00,0.000000e+00,0.000000e+00,0.000000e+00,0.000000e+00,0.000000e+00,0.000000e+00,0.000000e+00,0.000000e+00,0.000000e+00,0.000000e+00,0.000000e+00,0.000000e+00,0.000000e+00,0.000000e+00,0.000000e+00,0.000000e+00,0.000000e+00,0.000000e+00,0.000000e+00,0.000000e+00,0.000000e+00,0.000000e+00,0.000000e+00,0.000000e+00,0.000000e+00,0.000000e+00,0.000000e+00,0.000000e+00,0.000000e+00,0.000000e+00,0.000000e+00,0.000000e+00,0.000000e+00,0.000000e+00,0.000000e+00,0.000000e+00,0.000000e+00,0.000000e+00,0.000000e+00,0.000000e+00,0.000000e+00,0.000000e+00,0.000000e+00,0.000000e+00,0.000000e+00,0.000000e+00,0.000000e+00,0.000000e+00,0.000000e+00,0.000000e+00,0.000000e+00,0.000000e+00,0.000000e+00,0.000000e+00,0.000000e+00,0.000000e+00,0.000000e+00,0.000000e+00,0.000000e+00,0.000000e+00,0.000000e+00,0.000000e+00,0.000000e+00,0.000000e+00,0.000000e+00,0.000000e+00,0.000000e+00,0.000000e+00,0.000000e+00,0.000000e+00,0.000000e+00,0.000000e+00,0.000000e+00,0.000000e+00,0.000000e+00,0.000000e+00,0.000000e+00,0.000000e+00,0.000000e+00,0.000000e+00,0.000000e+00,0.000000e+00,0.000000e+00,0.000000e+00,0.000000e+00,0.000000e+00,0.000000e+00,0.000000e+00,0.000000e+00,0.000000e+00,0.000000e+00,0.000000e+00,0.000000e+00,0.000000e+00,0.000000e+00,0.000000e+00,0.000000e+00,0.000000e+00,0.000000e+00,0.000000e+00,0.000000e+00,0.000000e+00,0.000000e+00,0.000000e+00,0.000000e+00,0.000000e+00,0.000000e+00,0.000000e+00,0.000000e+00,0.000000e+00,0.000000e+00,0.000000e+00,0.000000e+00,0.000000e+00,0.000000e+00,0.000000e+00,0.000000e+00,0.000000e+00,0.000000e+00,0.000000e+00,0.000000e+00,0.000000e+00,0.000000e+00,0.000000e+00,0.000000e+00,0.000000e+00,0.000000e+00,0.000000e+00,0.000000e+00,0.000000e+00,0.000000e+00,0.000000e+00,0.000000e+00,0.000000e+00,0.000000e+00,0.000000e+00,0.000000e+00,0.000000e+00,0.000000e+00,0.000000e+00,0.000000e+00,0.000000e+00,0.000000e+00,0.000000e+00,0.000000e+00,0.000000e+00,0.000000e+00,0.000000e+00,0.000000e+00,0.000000e+00,0.000000e+00,0.000000e+00,0.000000e+00,0.000000e+00,0.000000e+00,0.000000e+00,0.000000e+00,0.000000e+00,0.000000e+00,0.000000e+00,0.000000e+00,0.000000e+00,0.000000e+00,0.000000e+00,0.000000e+00,0.000000e+00,0.000000e+00,0.000000e+00,0.000000e+00,0.000000e+00,0.000000e+00,0.000000e+00,0.000000e+00,0.000000e+00,0.000000e+00,0.000000e+00,0.000000e+00,0.000000e+00,0.000000e+00,0.000000e+00,0.000000e+00,0.000000e+00,0.000000e+00,0.000000e+00,0.000000e+00,0.000000e+00,0.000000e+00,0.000000e+00,0.000000e+00,0.000000e+00,0.000000e+00,0.000000e+00,0.000000e+00,0.000000e+00,0.000000e+00,0.000000e+00,0.000000e+00,0.000000e+00,0.000000e+00,0.000000e+00,0.000000e+00,0.000000e+00,0.000000e+00,0.000000e+00,0.000000e+00,0.000000e+00,0.000000e+00,0.000000e+00,0.000000e+00,0.000000e+00,0.000000e+00,0.000000e+00,0.000000e+00,0.000000e+00,0.000000e+00,0.000000e+00,0.000000e+00,0.000000e+00,0.000000e+00,0.000000e+00,0.000000e+00,0.000000e+00,0.000000e+00,0.000000e+00,0.000000e+00,0.000000e+00,0.000000e+00,0.000000e+00,0.000000e+00,0.000000e+00,0.000000e+00,0.000000e+00,0.000000e+00,0.000000e+00,0.000000e+00,0.000000e+00,0.000000e+00,0.000000e+00,0.000000e+00,0.000000e+00,0.000000e+00,0.000000e+00,0.000000e+00,0.000000e+00,0.000000e+00,0.000000e+00,0.000000e+00,0.000000e+00,0.000000e+00,0.000000e+00,0.000000e+00,0.000000e+00,0.000000e+00,0.000000e+00,0.000000e+00,0.000000e+00,0.000000e+00,0.000000e+00,0.000000e+00,0.000000e+00,0.000000e+00,0.000000e+00,0.000000e+00,0.000000e+00,0.000000e+00,0.000000e+00,0.000000e+00,0.000000e+00,0.000000e+00,0.000000e+00,0.000000e+00,0.000000e+00,0.000000e+00,0.000000e+00,0.000000e+00,0.000000e+00,0.000000e+00,0.000000e+00,0.000000e+00,0.000000e+00,0.000000e+00,0.000000e+00,0.000000e+00,0.000000e+00,0.000000e+00,0.000000e+00,0.000000e+00,0.000000e+00,0.000000e+00,0.000000e+00,0.000000e+00,0.000000e+00,0.000000e+00,0.000000e+00,0.000000e+00,0.000000e+00,0.000000e+00,0.000000e+00,0.000000e+00,0.000000e+00,0.000000e+00,0.000000e+00,0.000000e+00,0.000000e+00,0.000000e+00,0.000000e+00,0.000000e+00,0.000000e+00,0.000000e+00,0.000000e+00,0.000000e+00,0.000000e+00,0.000000e+00,0.000000e+00,0.000000e+00,0.000000e+00,0.000000e+00,0.000000e+00,0.000000e+00,0.000000e+00,0.000000e+00,0.000000e+00,0.000000e+00,0.000000e+00,0.000000e+00,0.000000e+00,0.000000e+00,0.000000e+00,0.000000e+00,0.000000e+00,0.000000e+00,0.000000e+00,0.000000e+00,0.000000e+00,0.000000e+00,0.000000e+00,0.000000e+00,0.000000e+00,0.000000e+00,0.000000e+00,0.000000e+00,0.000000e+00,0.000000e+00,0.000000e+00,0.000000e+00,0.000000e+00,0.000000e+00,0.000000e+00,0.000000e+00,0.000000e+00,0.000000e+00,0.000000e+00,0.000000e+00,0.000000e+00,0.000000e+00,0.000000e+00,0.000000e+00,0.000000e+00,0.000000e+00,0.000000e+00,0.000000e+00,0.000000e+00,0.000000e+00,0.000000e+00,0.000000e+00,0.000000e+00,0.000000e+00,0.000000e+00,0.000000e+00,0.000000e+00,0.000000e+00,0.000000e+00,0.000000e+00,0.000000e+00,0.000000e+00,0.000000e+00,0.000000e+00,0.000000e+00,0.000000e+00,0.000000e+00,0.000000e+00,0.000000e+00,0.000000e+00,0.000000e+00,0.000000e+00,0.000000e+00,0.000000e+00,0.000000e+00,0.000000e+00,0.000000e+00,0.000000e+00,0.000000e+00,0.000000e+00,0.000000e+00,0.000000e+00,0.000000e+00,0.000000e+00,0.000000e+00,0.000000e+00,0.000000e+00,0.000000e+00,0.000000e+00,0.000000e+00,0.000000e+00,0.000000e+00,0.000000e+00,0.000000e+00,0.000000e+00,0.000000e+00,0.000000e+00,0.000000e+00,0.000000e+00,0.000000e+00,0.000000e+00,0.000000e+00,0.000000e+00,0.000000e+00,0.000000e+00,0.000000e+00,0.000000e+00,0.000000e+00,0.000000e+00,0.000000e+00,0.000000e+00,0.000000e+00,0.000000e+00,0.000000e+00,0.000000e+00,0.000000e+00,0.000000e+00,0.000000e+00,0.000000e+00,0.000000e+00,0.000000e+00,0.000000e+00,0.000000e+00,0.000000e+00,0.000000e+00,0.000000e+00,0.000000e+00,0.000000e+00,0.000000e+00,0.000000e+00,0.000000e+00,0.000000e+00,0.000000e+00,0.000000e+00,0.000000e+00,0.000000e+00,0.000000e+00,0.000000e+00,0.000000e+00,0.000000e+00,0.000000e+00,0.000000e+00,0.000000e+00,0.000000e+00,0.000000e+00,0.000000e+00,0.000000e+00,0.000000e+00,0.000000e+00,0.000000e+00,0.000000e+00,0.000000e+00,0.000000e+00,0.000000e+00,0.000000e+00,0.000000e+00,0.000000e+00,0.000000e+00,0.000000e+00,0.000000e+00,0.000000e+00,0.000000e+00,0.000000e+00,0.000000e+00,0.000000e+00,0.000000e+00,0.000000e+00,0.000000e+00,0.000000e+00,0.000000e+00,0.000000e+00,0.000000e+00,0.000000e+00,0.000000e+00,0.000000e+00,0.000000e+00,0.000000e+00,0.000000e+00,0.000000e+00,0.000000e+00,0.000000e+00,0.000000e+00,0.000000e+00,0.000000e+00,0.000000e+00,0.000000e+00,0.000000e+00,0.000000e+00,0.000000e+00,0.000000e+00,0.000000e+00,0.000000e+00,0.000000e+00,0.000000e+00,0.000000e+00,0.000000e+00,0.000000e+00,0.000000e+00,0.000000e+00,0.000000e+00,0.000000e+00,0.000000e+00,0.000000e+00,0.000000e+00,0.000000e+00,0.000000e+00,0.000000e+00,0.000000e+00,0.000000e+00,0.000000e+00,0.000000e+00,0.000000e+00,0.000000e+00,0.000000e+00,0.000000e+00,0.000000e+00,0.000000e+00,0.000000e+00,0.000000e+00,0.000000e+00,0.000000e+00,0.000000e+00,0.000000e+00,0.000000e+00,0.000000e+00,0.000000e+00,0.000000e+00,0.000000e+00,0.000000e+00,0.000000e+00,0.000000e+00,0.000000e+00,0.000000e+00,0.000000e+00,0.000000e+00,0.000000e+00,0.000000e+00,0.000000e+00,0.000000e+00,0.000000e+00,0.000000e+00,0.000000e+00,0.000000e+00,0.000000e+00,0.000000e+00,0.000000e+00,0.000000e+00,0.000000e+00,0.000000e+00,0.000000e+00,0.000000e+00,0.000000e+00,0.000000e+00,0.000000e+00,0.000000e+00,0.000000e+00,0.000000e+00,0.000000e+00,0.000000e+00,0.000000e+00,0.000000e+00,0.000000e+00,0.000000e+00,0.000000e+00,0.000000e+00,0.000000e+00,0.000000e+00,0.000000e+00,0.000000e+00,0.000000e+00,0.000000e+00,0.000000e+00,0.000000e+00,0.000000e+00,0.000000e+00,0.000000e+00,0.000000e+00,0.000000e+00,0.000000e+00,0.000000e+00,0.000000e+00,0.000000e+00,0.000000e+00,0.000000e+00,0.000000e+00,0.000000e+00,0.000000e+00,0.000000e+00,0.000000e+00,0.000000e+00,0.000000e+00,0.000000e+00,0.000000e+00,0.000000e+00,0.000000e+00,0.000000e+00,0.000000e+00,0.000000e+00,0.000000e+00,0.000000e+00,0.000000e+00,0.000000e+00,0.000000e+00,0.000000e+00,0.000000e+00,0.000000e+00,0.000000e+00,0.000000e+00,0.000000e+00,0.000000e+00,0.000000e+00,0.000000e+00,0.000000e+00,0.000000e+00,0.000000e+00,0.000000e+00,0.000000e+00,0.000000e+00,0.000000e+00,0.000000e+00,0.000000e+00,0.000000e+00,0.000000e+00,0.000000e+00,0.000000e+00,0.000000e+00,0.000000e+00,0.000000e+00,0.000000e+00,0.000000e+00,0.000000e+00,0.000000e+00,0.000000e+00,0.000000e+00,0.000000e+00,0.000000e+00,0.000000e+00,0.000000e+00,0.000000e+00,0.000000e+00,0.000000e+00,0.000000e+00,0.000000e+00,0.000000e+00,0.000000e+00,0.000000e+00,0.000000e+00,0.000000e+00,0.000000e+00,0.000000e+00,0.000000e+00,0.000000e+00,0.000000e+00,0.000000e+00,0.000000e+00,0.000000e+00,0.000000e+00,0.000000e+00,0.000000e+00,0.000000e+00,0.000000e+00,0.000000e+00,0.000000e+00,0.000000e+00,0.000000e+00,0.000000e+00,0.000000e+00,0.000000e+00,0.000000e+00,0.000000e+00,0.000000e+00,0.000000e+00,0.000000e+00,0.000000e+00,0.000000e+00,0.000000e+00,0.000000e+00,0.000000e+00,0.000000e+00,0.000000e+00,0.000000e+00,0.000000e+00,0.000000e+00,0.000000e+00,0.000000e+00,0.000000e+00,0.000000e+00,0.000000e+00,0.000000e+00,0.000000e+00,0.000000e+00,0.000000e+00,0.000000e+00,0.000000e+00,0.000000e+00,0.000000e+00,0.000000e+00,0.000000e+00,0.000000e+00,0.000000e+00,0.000000e+00,0.000000e+00,0.000000e+00,0.000000e+00,0.000000e+00,0.000000e+00,0.000000e+00,0.000000e+00,0.000000e+00,0.000000e+00,0.000000e+00,0.000000e+00,0.000000e+00,0.000000e+00,0.000000e+00,0.000000e+00,0.000000e+00,0.000000e+00,0.000000e+00,0.000000e+00,0.000000e+00,0.000000e+00,0.000000e+00,0.000000e+00,0.000000e+00,0.000000e+00,0.000000e+00,0.000000e+00,0.000000e+00,0.000000e+00,0.000000e+00,0.000000e+00,0.000000e+00,0.000000e+00,0.000000e+00,0.000000e+00,0.000000e+00,0.000000e+00,0.000000e+00,0.000000e+00,0.000000e+00,0.000000e+00,0.000000e+00,0.000000e+00,0.000000e+00,0.000000e+00,0.000000e+00,0.000000e+00,0.000000e+00,0.000000e+00,0.000000e+00,0.000000e+00,0.000000e+00,0.000000e+00,0.000000e+00,0.000000e+00,0.000000e+00,0.000000e+00,0.000000e+00,0.000000e+00,0.000000e+00,0.000000e+00,0.000000e+00,0.000000e+00,0.000000e+00,0.000000e+00,0.000000e+00,0.000000e+00,0.000000e+00,0.000000e+00,0.000000e+00,0.000000e+00,0.000000e+00,0.000000e+00,0.000000e+00,0.000000e+00,0.000000e+00,0.000000e+00,0.000000e+00,0.000000e+00,0.000000e+00,0.000000e+00,0.000000e+00,0.000000e+00,0.000000e+00,0.000000e+00,0.000000e+00,0.000000e+00,0.000000e+00,0.000000e+00,0.000000e+00,0.000000e+00,0.000000e+00,0.000000e+00,0.000000e+00,0.000000e+00,0.000000e+00,0.000000e+00,0.000000e+00,0.000000e+00,0.000000e+00,0.000000e+00,0.000000e+00,0.000000e+00,0.000000e+00,0.000000e+00,0.000000e+00,0.000000e+00,0.000000e+00,0.000000e+00,0.000000e+00,0.000000e+00,0.000000e+00,0.000000e+00,0.000000e+00,0.000000e+00,0.000000e+00,0.000000e+00,0.000000e+00,0.000000e+00,0.000000e+00,0.000000e+00,0.000000e+00,0.000000e+00,0.000000e+00,0.000000e+00,0.000000e+00,0.000000e+00,0.000000e+00,0.000000e+00,0.000000e+00,0.000000e+00,0.000000e+00,0.000000e+00,0.000000e+00,0.000000e+00,0.000000e+00,0.000000e+00,0.000000e+00,0.000000e+00,0.000000e+00,0.000000e+00,0.000000e+00,0.000000e+00,0.000000e+00,0.000000e+00,0.000000e+00,0.000000e+00,0.000000e+00,0.000000e+00,0.000000e+00,0.000000e+00,0.000000e+00,0.000000e+00,0.000000e+00,0.000000e+00,0.000000e+00,0.000000e+00,0.000000e+00,0.000000e+00,0.000000e+00,0.000000e+00,0.000000e+00,0.000000e+00,0.000000e+00,0.000000e+00,0.000000e+00,0.000000e+00,0.000000e+00,0.000000e+00,0.000000e+00,0.000000e+00,0.000000e+00,0.000000e+00,0.000000e+00,0.000000e+00,0.000000e+00,0.000000e+00,0.000000e+00,0.000000e+00,0.000000e+00,0.000000e+00,0.000000e+00,0.000000e+00,0.000000e+00,0.000000e+00,0.000000e+00,0.000000e+00,0.000000e+00,0.000000e+00,0.000000e+00,0.000000e+00,0.000000e+00,0.000000e+00,0.000000e+00,0.000000e+00,0.000000e+00,0.000000e+00,0.000000e+00,0.000000e+00,0.000000e+00,0.000000e+00,0.000000e+00,0.000000e+00,0.000000e+00,0.000000e+00,0.000000e+00,0.000000e+00,0.000000e+00,0.000000e+00,0.000000e+00,0.000000e+00,0.000000e+00,0.000000e+00,0.000000e+00,0.000000e+00,0.000000e+00,0.000000e+00,0.000000e+00,0.000000e+00,0.000000e+00,0.000000e+00,0.000000e+00,0.000000e+00,0.000000e+00,0.000000e+00,0.000000e+00,0.000000e+00,0.000000e+00,0.000000e+00,0.000000e+00,0.000000e+00,0.000000e+00,0.000000e+00,0.000000e+00,0.000000e+00,0.000000e+00,0.000000e+00,0.000000e+00,0.000000e+00,0.000000e+00,0.000000e+00,0.000000e+00,0.000000e+00,0.000000e+00,0.000000e+00,0.000000e+00,0.000000e+00,0.000000e+00,0.000000e+00,0.000000e+00,0.000000e+00,0.000000e+00,0.000000e+00,0.000000e+00,0.000000e+00,0.000000e+00,0.000000e+00,0.000000e+00,0.000000e+00,0.000000e+00,0.000000e+00,0.000000e+00,0.000000e+00,0.000000e+00,0.000000e+00,0.000000e+00,0.000000e+00,0.000000e+00,0.000000e+00,0.000000e+00,0.000000e+00,0.000000e+00,0.000000e+00,0.000000e+00,0.000000e+00,0.000000e+00,0.000000e+00,0.000000e+00,0.000000e+00,0.000000e+00,0.000000e+00,0.000000e+00,0.000000e+00,0.000000e+00,0.000000e+00,0.000000e+00,0.000000e+00,0.000000e+00,0.000000e+00,0.000000e+00,0.000000e+00,0.000000e+00,0.000000e+00,0.000000e+00,0.000000e+00,0.000000e+00,0.000000e+00,0.000000e+00,0.000000e+00,0.000000e+00,0.000000e+00,0.000000e+00,0.000000e+00,0.000000e+00,0.000000e+00,0.000000e+00,0.000000e+00,0.000000e+00,0.000000e+00,0.000000e+00,0.000000e+00,0.000000e+00,0.000000e+00,0.000000e+00,0.000000e+00,0.000000e+00,0.000000e+00,0.000000e+00,0.000000e+00,0.000000e+00,0.000000e+00,0.000000e+00,0.000000e+00,0.000000e+00,0.000000e+00,0.000000e+00,0.000000e+00,0.000000e+00,0.000000e+00,0.000000e+00,0.000000e+00,0.000000e+00,0.000000e+00,0.000000e+00,0.000000e+00,0.000000e+00,0.000000e+00,0.000000e+00,0.000000e+00,0.000000e+00,0.000000e+00,0.000000e+00,0.000000e+00,0.000000e+00,0.000000e+00,0.000000e+00,0.000000e+00,0.000000e+00,0.000000e+00,0.000000e+00,0.000000e+00,0.000000e+00,0.000000e+00,0.000000e+00,0.000000e+00,0.000000e+00,0.000000e+00,0.000000e+00,0.000000e+00,0.000000e+00,0.000000e+00,0.000000e+00,0.000000e+00,0.000000e+00,0.000000e+00,0.000000e+00,0.000000e+00,0.000000e+00,0.000000e+00,0.000000e+00,0.000000e+00,0.000000e+00,0.000000e+00,0.000000e+00,0.000000e+00,0.000000e+00,0.000000e+00,0.000000e+00,0.000000e+00,0.000000e+00,0.000000e+00,0.000000e+00,0.000000e+00,0.000000e+00,0.000000e+00,0.000000e+00,0.000000e+00,0.000000e+00,0.000000e+00,0.000000e+00,0.000000e+00,0.000000e+00,0.000000e+00,0.000000e+00,0.000000e+00,0.000000e+00,0.000000e+00,0.000000e+00,0.000000e+00,0.000000e+00,0.000000e+00,0.000000e+00,0.000000e+00,0.000000e+00,0.000000e+00,0.000000e+00,0.000000e+00,0.000000e+00,0.000000e+00,0.000000e+00,0.000000e+00,0.000000e+00,0.000000e+00,0.000000e+00,0.000000e+00,0.000000e+00,0.000000e+00,0.000000e+00,0.000000e+00,0.000000e+00,0.000000e+00,0.000000e+00,0.000000e+00,0.000000e+00,0.000000e+00,0.000000e+00,0.000000e+00,0.000000e+00,0.000000e+00,0.000000e+00,0.000000e+00,0.000000e+00,0.000000e+00,0.000000e+00,0.000000e+00,0.000000e+00,0.000000e+00,0.000000e+00,0.000000e+00,0.000000e+00,0.000000e+00,0.000000e+00,0.000000e+00,0.000000e+00,0.000000e+00,0.000000e+00,0.000000e+00,0.000000e+00,0.000000e+00,0.000000e+00,0.000000e+00,0.000000e+00,0.000000e+00,0.000000e+00,0.000000e+00,0.000000e+00,0.000000e+00,0.000000e+00,0.000000e+00,0.000000e+00,0.000000e+00,0.000000e+00,0.000000e+00,0.000000e+00,0.000000e+00,0.000000e+00,0.000000e+00,0.000000e+00,0.000000e+00,0.000000e+00,0.000000e+00,0.000000e+00,0.000000e+00,0.000000e+00,0.000000e+00,0.000000e+00,0.000000e+00,0.000000e+00,0.000000e+00,0.000000e+00,0.000000e+00,0.000000e+00,0.000000e+00,0.000000e+00,0.000000e+00,0.000000e+00,0.000000e+00,0.000000e+00,0.000000e+00,0.000000e+00,0.000000e+00,0.000000e+00,0.000000e+00,0.000000e+00,0.000000e+00,0.000000e+00,0.000000e+00,0.000000e+00,0.000000e+00,0.000000e+00,0.000000e+00,0.000000e+00,0.000000e+00,0.000000e+00,0.000000e+00,0.000000e+00,0.000000e+00,0.000000e+00,0.000000e+00,0.000000e+00,0.000000e+00,0.000000e+00,0.000000e+00,0.000000e+00,0.000000e+00,0.000000e+00,0.000000e+00,0.000000e+00,0.000000e+00,0.000000e+00,0.000000e+00,0.000000e+00,0.000000e+00,0.000000e+00,0.000000e+00,0.000000e+00,0.000000e+00,0.000000e+00,0.000000e+00,0.000000e+00,0.000000e+00,0.000000e+00,0.000000e+00,0.000000e+00,0.000000e+00,0.000000e+00,0.000000e+00,0.000000e+00,0.000000e+00,0.000000e+00,0.000000e+00,0.000000e+00,0.000000e+00,0.000000e+00,0.000000e+00,0.000000e+00,0.000000e+00,0.000000e+00,0.000000e+00,0.000000e+00,0.000000e+00,0.000000e+00,0.000000e+00,0.000000e+00,0.000000e+00,0.000000e+00,0.000000e+00,0.000000e+00,0.000000e+00,0.000000e+00,0.000000e+00,0.000000e+00,0.000000e+00,0.000000e+00,0.000000e+00,0.000000e+00,0.000000e+00,0.000000e+00,0.000000e+00,0.000000e+00,0.000000e+00,0.000000e+00,0.000000e+00,0.000000e+00,0.000000e+00,0.000000e+00,0.000000e+00,0.000000e+00,0.000000e+00,0.000000e+00,0.000000e+00,0.000000e+00,0.000000e+00,0.000000e+00,0.000000e+00,0.000000e+00,0.000000e+00,0.000000e+00,0.000000e+00,0.000000e+00,0.000000e+00,0.000000e+00,0.000000e+00,0.000000e+00,0.000000e+00,0.000000e+00,0.000000e+00,0.000000e+00,0.000000e+00,0.000000e+00,0.000000e+00,0.000000e+00,0.000000e+00,0.000000e+00,0.000000e+00,0.000000e+00,0.000000e+00,0.000000e+00,0.000000e+00,0.000000e+00,0.000000e+00,0.000000e+00,0.000000e+00,0.000000e+00,0.000000e+00,0.000000e+00,0.000000e+00,0.000000e+00,0.000000e+00,0.000000e+00,0.000000e+00,0.000000e+00,0.000000e+00,0.000000e+00,0.000000e+00,0.000000e+00,0.000000e+00,0.000000e+00,0.000000e+00,0.000000e+00,0.000000e+00,0.000000e+00,0.000000e+00,0.000000e+00,0.000000e+00,0.000000e+00,0.000000e+00,0.000000e+00,0.000000e+00,0.000000e+00,0.000000e+00,0.000000e+00,0.000000e+00,0.000000e+00,0.000000e+00,0.000000e+00,0.000000e+00,0.000000e+00,0.000000e+00,0.000000e+00,0.000000e+00,0.000000e+00,0.000000e+00,0.000000e+00,0.000000e+00,0.000000e+00,0.000000e+00,0.000000e+00,0.000000e+00,0.000000e+00,0.000000e+00,0.000000e+00,0.000000e+00,0.000000e+00,0.000000e+00,0.000000e+00,0.000000e+00,0.000000e+00,0.000000e+00,0.000000e+00,0.000000e+00,0.000000e+00,0.000000e+00,0.000000e+00,0.000000e+00,0.000000e+00,0.000000e+00,0.000000e+00,0.000000e+00,0.000000e+00,0.000000e+00,0.000000e+00,0.000000e+00,0.000000e+00,0.000000e+00,0.000000e+00,0.000000e+00,0.000000e+00,0.000000e+00,0.000000e+00,0.000000e+00,0.000000e+00,0.000000e+00,0.000000e+00,0.000000e+00,0.000000e+00,0.000000e+00,0.000000e+00,0.000000e+00,0.000000e+00,0.000000e+00,0.000000e+00,0.000000e+00,0.000000e+00,0.000000e+00,0.000000e+00,0.000000e+00,0.000000e+00,0.000000e+00,0.000000e+00,0.000000e+00,0.000000e+00,0.000000e+00,0.000000e+00,0.000000e+00,0.000000e+00,0.000000e+00,0.000000e+00,0.000000e+00,0.000000e+00,0.000000e+00,0.000000e+00,0.000000e+00,0.000000e+00,0.000000e+00,0.000000e+00,0.000000e+00,0.000000e+00,0.000000e+00,0.000000e+00,0.000000e+00,0.000000e+00,0.000000e+00,0.000000e+00,0.000000e+00,0.000000e+00,0.000000e+00,0.000000e+00,0.000000e+00,0.000000e+00,0.000000e+00,0.000000e+00,0.000000e+00,0.000000e+00,0.000000e+00,0.000000e+00,0.000000e+00,0.000000e+00,0.000000e+00,0.000000e+00,0.000000e+00,0.000000e+00,0.000000e+00,0.000000e+00,0.000000e+00,0.000000e+00,0.000000e+00,0.000000e+00,0.000000e+00,0.000000e+00,0.000000e+00,0.000000e+00,0.000000e+00,0.000000e+00,0.000000e+00,0.000000e+00,0.000000e+00,0.000000e+00,0.000000e+00,0.000000e+00,0.000000e+00,0.000000e+00,0.000000e+00,0.000000e+00,0.000000e+00,0.000000e+00,0.000000e+00,0.000000e+00,0.000000e+00,0.000000e+00,0.000000e+00,0.000000e+00,0.000000e+00,0.000000e+00,0.000000e+00,0.000000e+00,0.000000e+00,0.000000e+00,0.000000e+00,0.000000e+00,0.000000e+00,0.000000e+00,0.000000e+00,0.000000e+00,0.000000e+00,0.000000e+00,0.000000e+00,0.000000e+00,0.000000e+00,0.000000e+00,0.000000e+00,0.000000e+00,0.000000e+00,0.000000e+00,0.000000e+00,0.000000e+00,0.000000e+00,0.000000e+00,0.000000e+00,0.000000e+00,0.000000e+00,0.000000e+00,0.000000e+00,0.000000e+00,0.000000e+00,0.000000e+00,0.000000e+00,0.000000e+00,0.000000e+00,0.000000e+00,0.000000e+00,0.000000e+00,0.000000e+00,0.000000e+00,0.000000e+00,0.000000e+00,0.000000e+00,0.000000e+00,0.000000e+00,0.000000e+00,0.000000e+00,0.000000e+00,0.000000e+00,0.000000e+00,0.000000e+00,0.000000e+00,0.000000e+00,0.000000e+00,0.000000e+00,0.000000e+00,0.000000e+00,0.000000e+00,0.000000e+00,0.000000e+00,0.000000e+00,0.000000e+00,0.000000e+00,0.000000e+00,0.000000e+00,0.000000e+00,0.000000e+00,0.000000e+00,0.000000e+00,0.000000e+00,0.000000e+00,0.000000e+00,0.000000e+00,0.000000e+00,0.000000e+00,0.000000e+00,0.000000e+00,0.000000e+00,0.000000e+00,0.000000e+00,0.000000e+00,0.000000e+00,0.000000e+00,0.000000e+00,0.000000e+00,0.000000e+00,0.000000e+00,0.000000e+00,0.000000e+00,0.000000e+00,0.000000e+00,0.000000e+00,0.000000e+00,0.000000e+00,0.000000e+00,0.000000e+00,0.000000e+00,0.000000e+00,0.000000e+00,0.000000e+00,0.000000e+00,0.000000e+00,0.000000e+00,0.000000e+00,0.000000e+00,0.000000e+00,0.000000e+00,0.000000e+00,0.000000e+00,0.000000e+00,0.000000e+00,0.000000e+00,0.000000e+00,0.000000e+00,0.000000e+00,0.000000e+00,0.000000e+00,0.000000e+00,0.000000e+00,0.000000e+00,0.000000e+00,0.000000e+00,0.000000e+00,0.000000e+00,0.000000e+00,0.000000e+00,0.000000e+00,0.000000e+00,0.000000e+00,0.000000e+00,0.000000e+00,0.000000e+00,0.000000e+00,0.000000e+00,0.000000e+00,0.000000e+00,0.000000e+00,0.000000e+00,0.000000e+00,0.000000e+00,0.000000e+00,0.000000e+00,0.000000e+00,0.000000e+00,0.000000e+00,0.000000e+00,0.000000e+00,0.000000e+00,0.000000e+00,0.000000e+00,0.000000e+00,0.000000e+00,0.000000e+00,0.000000e+00,0.000000e+00,0.000000e+00,0.000000e+00,0.000000e+00,0.000000e+00,0.000000e+00,0.000000e+00,0.000000e+00,0.000000e+00,0.000000e+00,0.000000e+00,0.000000e+00,0.000000e+00,0.000000e+00,0.000000e+00,0.000000e+00,0.000000e+00,0.000000e+00,0.000000e+00,0.000000e+00,0.000000e+00,0.000000e+00,0.000000e+00,0.000000e+00,0.000000e+00,0.000000e+00,0.000000e+00,0.000000e+00,0.000000e+00,0.000000e+00,0.000000e+00,0.000000e+00,0.000000e+00,0.000000e+00,0.000000e+00,0.000000e+00,0.000000e+00,0.000000e+00,0.000000e+00,0.000000e+00,0.000000e+00,0.000000e+00,0.000000e+00,0.000000e+00,0.000000e+00,0.000000e+00,0.000000e+00,0.000000e+00,0.000000e+00,0.000000e+00,0.000000e+00,0.000000e+00,0.000000e+00,0.000000e+00,0.000000e+00,0.000000e+00,0.000000e+00,0.000000e+00,0.000000e+00,0.000000e+00,0.000000e+00,0.000000e+00,0.000000e+00,0.000000e+00,0.000000e+00,0.000000e+00,0.000000e+00,0.000000e+00,0.000000e+00,0.000000e+00,0.000000e+00,0.000000e+00,0.000000e+00,0.000000e+00,0.000000e+00,0.000000e+00,0.000000e+00,0.000000e+00,0.000000e+00,0.000000e+00,0.000000e+00,0.000000e+00,0.000000e+00,0.000000e+00,0.000000e+00,0.000000e+00,0.000000e+00,0.000000e+00,0.000000e+00,0.000000e+00,0.000000e+00,0.000000e+00,0.000000e+00,0.000000e+00,0.000000e+00,0.000000e+00,0.000000e+00,0.000000e+00,0.000000e+00,0.000000e+00,0.000000e+00,0.000000e+00,0.000000e+00,0.000000e+00,0.000000e+00,0.000000e+00,0.000000e+00,0.000000e+00,0.000000e+00,0.000000e+00,0.000000e+00,0.000000e+00,0.000000e+00,0.000000e+00,0.000000e+00,0.000000e+00,0.000000e+00,0.000000e+00,0.000000e+00,0.000000e+00,0.000000e+00,0.000000e+00,0.000000e+00,0.000000e+00,0.000000e+00,0.000000e+00,0.000000e+00,0.000000e+00,0.000000e+00,0.000000e+00,0.000000e+00,0.000000e+00,0.000000e+00,0.000000e+00,0.000000e+00,0.000000e+00,0.000000e+00,0.000000e+00,0.000000e+00,0.000000e+00,0.000000e+00,0.000000e+00,0.000000e+00,0.000000e+00,0.000000e+00,0.000000e+00,0.000000e+00,0.000000e+00,0.000000e+00,0.000000e+00,0.000000e+00,0.000000e+00,0.000000e+00,0.000000e+00,0.000000e+00,0.000000e+00,0.000000e+00,0.000000e+00,0.000000e+00,0.000000e+00,0.000000e+00,0.000000e+00,0.000000e+00,0.000000e+00,0.000000e+00,0.000000e+00,0.000000e+00,0.000000e+00,0.000000e+00,0.000000e+00,0.000000e+00,0.000000e+00,0.000000e+00,0.000000e+00,0.000000e+00,0.000000e+00,0.000000e+00,0.000000e+00,0.000000e+00,0.000000e+00,0.000000e+00,0.000000e+00,0.000000e+00,0.000000e+00,0.000000e+00,0.000000e+00,0.000000e+00,0.000000e+00,0.000000e+00,0.000000e+00,0.000000e+00,0.000000e+00,0.000000e+00,0.000000e+00,0.000000e+00,0.000000e+00,0.000000e+00,0.000000e+00,0.000000e+00,0.000000e+00,0.000000e+00,0.000000e+00,0.000000e+00,0.000000e+00,0.000000e+00,0.000000e+00,0.000000e+00,0.000000e+00,0.000000e+00,0.000000e+00,0.000000e+00,0.000000e+00,0.000000e+00,0.000000e+00,0.000000e+00,0.000000e+00,0.000000e+00,0.000000e+00,0.000000e+00,0.000000e+00,0.000000e+00,0.000000e+00,0.000000e+00,0.000000e+00,0.000000e+00,0.000000e+00,0.000000e+00,0.000000e+00,0.000000e+00,0.000000e+00,0.000000e+00,0.000000e+00,0.000000e+00,0.000000e+00,0.000000e+00,0.000000e+00,0.000000e+00,0.000000e+00,0.000000e+00,0.000000e+00,0.000000e+00,0.000000e+00,0.000000e+00,0.000000e+00,0.000000e+00,0.000000e+00,0.000000e+00,0.000000e+00,0.000000e+00,0.000000e+00,0.000000e+00,0.000000e+00,0.000000e+00,0.000000e+00,0.000000e+00,0.000000e+00,0.000000e+00,0.000000e+00,0.000000e+00,0.000000e+00,0.000000e+00,0.000000e+00,0.000000e+00,0.000000e+00,0.000000e+00,0.000000e+00,0.000000e+00,0.000000e+00,0.000000e+00,0.000000e+00,0.000000e+00,0.000000e+00,0.000000e+00,0.000000e+00,0.000000e+00,0.000000e+00,0.000000e+00,0.000000e+00,0.000000e+00,0.000000e+00,0.000000e+00,0.000000e+00,0.000000e+00,0.000000e+00,0.000000e+00,0.000000e+00,0.000000e+00,0.000000e+00,0.000000e+00,0.000000e+00,0.000000e+00,0.000000e+00,0.000000e+00,0.000000e+00,0.000000e+00,0.000000e+00,0.000000e+00,0.000000e+00,0.000000e+00,0.000000e+00,0.000000e+00,0.000000e+00,0.000000e+00,0.000000e+00,0.000000e+00,0.000000e+00,0.000000e+00,0.000000e+00,0.000000e+00,0.000000e+00,0.000000e+00,0.000000e+00,0.000000e+00,0.000000e+00,0.000000e+00,0.000000e+00,0.000000e+00,0.000000e+00,0.000000e+00,0.000000e+00,0.000000e+00,0.000000e+00,0.000000e+00,0.000000e+00,0.000000e+00,0.000000e+00,0.000000e+00,0.000000e+00,0.000000e+00,0.000000e+00,0.000000e+00,0.000000e+00,0.000000e+00,0.000000e+00,0.000000e+00,0.000000e+00,0.000000e+00,0.000000e+00,0.000000e+00,0.000000e+00,0.000000e+00,0.000000e+00,0.000000e+00,0.000000e+00,0.000000e+00,0.000000e+00,0.000000e+00,0.000000e+00,0.000000e+00,0.000000e+00,0.000000e+00,0.000000e+00,0.000000e+00,0.000000e+00,0.000000e+00,0.000000e+00,0.000000e+00,0.000000e+00,0.000000e+00,0.000000e+00,0.000000e+00,0.000000e+00,0.000000e+00,0.000000e+00,0.000000e+00,0.000000e+00,0.000000e+00,0.000000e+00,0.000000e+00,0.000000e+00,0.000000e+00,0.000000e+00,0.000000e+00,0.000000e+00,0.000000e+00,0.000000e+00,0.000000e+00,0.000000e+00,0.000000e+00,0.000000e+00,0.000000e+00,0.000000e+00,0.000000e+00,0.000000e+00,0.000000e+00,0.000000e+00,0.000000e+00,0.000000e+00,0.000000e+00,0.000000e+00,0.000000e+00,0.000000e+00,0.000000e+00,0.000000e+00,0.000000e+00,0.000000e+00,0.000000e+00,0.000000e+00,0.000000e+00,0.000000e+00,0.000000e+00,0.000000e+00,0.000000e+00,0.000000e+00,0.000000e+00,0.000000e+00,0.000000e+00,0.000000e+00,0.000000e+00,0.000000e+00,0.000000e+00,0.000000e+00,0.000000e+00,0.000000e+00,0.000000e+00,0.000000e+00,0.000000e+00,0.000000e+00,0.000000e+00,0.000000e+00,0.000000e+00,0.000000e+00,0.000000e+00,0.000000e+00,0.000000e+00,0.000000e+00,0.000000e+00,0.000000e+00,0.000000e+00,0.000000e+00,0.000000e+00,0.000000e+00,0.000000e+00,0.000000e+00,0.000000e+00,0.000000e+00,0.000000e+00,0.000000e+00,0.000000e+00,0.000000e+00,0.000000e+00,0.000000e+00,0.000000e+00,0.000000e+00,0.000000e+00,0.000000e+00,0.000000e+00,0.000000e+00,0.000000e+00,0.000000e+00,0.000000e+00,0.000000e+00,0.000000e+00,0.000000e+00,0.000000e+00,0.000000e+00,0.000000e+00,0.000000e+00,0.000000e+00,0.000000e+00,0.000000e+00,0.000000e+00,0.000000e+00,0.000000e+00,0.000000e+00,0.000000e+00,0.000000e+00,0.000000e+00,0.000000e+00,0.000000e+00,0.000000e+00,0.000000e+00,0.000000e+00,0.000000e+00,0.000000e+00,0.000000e+00,0.000000e+00,0.000000e+00,0.000000e+00,0.000000e+00,0.000000e+00,0.000000e+00,0.000000e+00,0.000000e+00,0.000000e+00,0.000000e+00,0.000000e+00,0.000000e+00,0.000000e+00,0.000000e+00,0.000000e+00,0.000000e+00,0.000000e+00,0.000000e+00,0.000000e+00,0.000000e+00,0.000000e+00,0.000000e+00,0.000000e+00,0.000000e+00,0.000000e+00,0.000000e+00,0.000000e+00,0.000000e+00,0.000000e+00,0.000000e+00,0.000000e+00,0.000000e+00,0.000000e+00,0.000000e+00,0.000000e+00,0.000000e+00,0.000000e+00,0.000000e+00,0.000000e+00,0.000000e+00,0.000000e+00,0.000000e+00,0.000000e+00,0.000000e+00,0.000000e+00,0.000000e+00,0.000000e+00,0.000000e+00,0.000000e+00,0.000000e+00,0.000000e+00,0.000000e+00,0.000000e+00,0.000000e+00,0.000000e+00,0.000000e+00,0.000000e+00,0.000000e+00,0.000000e+00,0.000000e+00,0.000000e+00,0.000000e+00,0.000000e+00,0.000000e+00,0.000000e+00,0.000000e+00,0.000000e+00,0.000000e+00,0.000000e+00,0.000000e+00,0.000000e+00,0.000000e+00,0.000000e+00,0.000000e+00,0.000000e+00,0.000000e+00,0.000000e+00,0.000000e+00,0.000000e+00,0.000000e+00,0.000000e+00,0.000000e+00,0.000000e+00,0.000000e+00,0.000000e+00,0.000000e+00,0.000000e+00,0.000000e+00,0.000000e+00,0.000000e+00,0.000000e+00,0.000000e+00,0.000000e+00,0.000000e+00,0.000000e+00,0.000000e+00,0.000000e+00,0.000000e+00,0.000000e+00,0.000000e+00,0.000000e+00,0.000000e+00,0.000000e+00,0.000000e+00,0.000000e+00,0.000000e+00,0.000000e+00,0.000000e+00,0.000000e+00,0.000000e+00,0.000000e+00,0.000000e+00,0.000000e+00,0.000000e+00,0.000000e+00,0.000000e+00,0.000000e+00,0.000000e+00,0.000000e+00,0.000000e+00,0.000000e+00,0.000000e+00,0.000000e+00,0.000000e+00,0.000000e+00,0.000000e+00,0.000000e+00,0.000000e+00,0.000000e+00,0.000000e+00,0.000000e+00,0.000000e+00,0.000000e+00,0.000000e+00,0.000000e+00,0.000000e+00,0.000000e+00,0.000000e+00,0.000000e+00,0.000000e+00,0.000000e+00,0.000000e+00,0.000000e+00,0.000000e+00,0.000000e+00,0.000000e+00,0.000000e+00,0.000000e+00,0.000000e+00,0.000000e+00,0.000000e+00,0.000000e+00,0.000000e+00,0.000000e+00,0.000000e+00,0.000000e+00,0.000000e+00,0.000000e+00,0.000000e+00,0.000000e+00,0.000000e+00,0.000000e+00,0.000000e+00,0.000000e+00,0.000000e+00,0.000000e+00,0.000000e+00,0.000000e+00,0.000000e+00,0.000000e+00,0.000000e+00,0.000000e+00,0.000000e+00,0.000000e+00,0.000000e+00,0.000000e+00,0.000000e+00,0.000000e+00,0.000000e+00,0.000000e+00,0.000000e+00,0.000000e+00,0.000000e+00,0.000000e+00,0.000000e+00,0.000000e+00,0.000000e+00,0.000000e+00,0.000000e+00,0.000000e+00,0.000000e+00,0.000000e+00,0.000000e+00,0.000000e+00,0.000000e+00,0.000000e+00,0.000000e+00,0.000000e+00,0.000000e+00,0.000000e+00,0.000000e+00,0.000000e+00,0.000000e+00,0.000000e+00,0.000000e+00,0.000000e+00,0.000000e+00,0.000000e+00,0.000000e+00,0.000000e+00,0.000000e+00,0.000000e+00,0.000000e+00,0.000000e+00,0.000000e+00,0.000000e+00,0.000000e+00,0.000000e+00,0.000000e+00,0.000000e+00,0.000000e+00,0.000000e+00,0.000000e+00,0.000000e+00,0.000000e+00,0.000000e+00,0.000000e+00,0.000000e+00,0.000000e+00,0.000000e+00,0.000000e+00,0.000000e+00,0.000000e+00,0.000000e+00,0.000000e+00,0.000000e+00,0.000000e+00,0.000000e+00,0.000000e+00,0.000000e+00,0.000000e+00,0.000000e+00,0.000000e+00,0.000000e+00,0.000000e+00,0.000000e+00,0.000000e+00,0.000000e+00,0.000000e+00,0.000000e+00,0.000000e+00,0.000000e+00,0.000000e+00,0.000000e+00,0.000000e+00,0.000000e+00,0.000000e+00,0.000000e+00,0.000000e+00,0.000000e+00,0.000000e+00,0.000000e+00,0.000000e+00,0.000000e+00,0.000000e+00,0.000000e+00,0.000000e+00,0.000000e+00,0.000000e+00,0.000000e+00,0.000000e+00,0.000000e+00,0.000000e+00,0.000000e+00,0.000000e+00,0.000000e+00,0.000000e+00,0.000000e+00,0.000000e+00,0.000000e+00,0.000000e+00,0.000000e+00,0.000000e+00,0.000000e+00,0.000000e+00,0.000000e+00,0.000000e+00,0.000000e+00,0.000000e+00,0.000000e+00,0.000000e+00,0.000000e+00,0.000000e+00,0.000000e+00,0.000000e+00,0.000000e+00,0.000000e+00,0.000000e+00,0.000000e+00,0.000000e+00,0.000000e+00,0.000000e+00,0.000000e+00,0.000000e+00,0.000000e+00,0.000000e+00,0.000000e+00,0.000000e+00,0.000000e+00,0.000000e+00,0.000000e+00,0.000000e+00,0.000000e+00,0.000000e+00,0.000000e+00,0.000000e+00,0.000000e+00,0.000000e+00,0.000000e+00,0.000000e+00,0.000000e+00,0.000000e+00,0.000000e+00,0.000000e+00,0.000000e+00,0.000000e+00,0.000000e+00,0.000000e+00,0.000000e+00,0.000000e+00,0.000000e+00,0.000000e+00,0.000000e+00,0.000000e+00,0.000000e+00,0.000000e+00,0.000000e+00,0.000000e+00,0.000000e+00,0.000000e+00,0.000000e+00,0.000000e+00,0.000000e+00,0.000000e+00,0.000000e+00,0.000000e+00,0.000000e+00,0.000000e+00,0.000000e+00,0.000000e+00,0.000000e+00,0.000000e+00,0.000000e+00,0.000000e+00,0.000000e+00,0.000000e+00,0.000000e+00,0.000000e+00,0.000000e+00,0.000000e+00,0.000000e+00,0.000000e+00,0.000000e+00,0.000000e+00,0.000000e+00,0.000000e+00,0.000000e+00,0.000000e+00,0.000000e+00,0.000000e+00,0.000000e+00,0.000000e+00,0.000000e+00,0.000000e+00,0.000000e+00,0.000000e+00,0.000000e+00,0.000000e+00,0.000000e+00,0.000000e+00,0.000000e+00,0.000000e+00,0.000000e+00,0.000000e+00,0.000000e+00,0.000000e+00,0.000000e+00,0.000000e+00,0.000000e+00,0.000000e+00,0.000000e+00,0.000000e+00,0.000000e+00,0.000000e+00,0.000000e+00,0.000000e+00,0.000000e+00,0.000000e+00,0.000000e+00,0.000000e+00,0.000000e+00,0.000000e+00,0.000000e+00,0.000000e+00,0.000000e+00,0.000000e+00,0.000000e+00,0.000000e+00,0.000000e+00,0.000000e+00,0.000000e+00,0.000000e+00,0.000000e+00,0.000000e+00,0.000000e+00,0.000000e+00,0.000000e+00,0.000000e+00,0.000000e+00,0.000000e+00,0.000000e+00,0.000000e+00,0.000000e+00,0.000000e+00,0.000000e+00,0.000000e+00,0.000000e+00,0.000000e+00,0.000000e+00,0.000000e+00,0.000000e+00,0.000000e+00,0.000000e+00,0.000000e+00,0.000000e+00,0.000000e+00,0.000000e+00,0.000000e+00,0.000000e+00,0.000000e+00,0.000000e+00,0.000000e+00,0.000000e+00,0.000000e+00,0.000000e+00,0.000000e+00,0.000000e+00,0.000000e+00,0.000000e+00,0.000000e+00,0.000000e+00,0.000000e+00,0.000000e+00,0.000000e+00,0.000000e+00,0.000000e+00,0.000000e+00,0.000000e+00,0.000000e+00,0.000000e+00,0.000000e+00,0.000000e+00,0.000000e+00,0.000000e+00,0.000000e+00,0.000000e+00,0.000000e+00,0.000000e+00,0.000000e+00,0.000000e+00,0.000000e+00,0.000000e+00,0.000000e+00,0.000000e+00,0.000000e+00,0.000000e+00,0.000000e+00,0.000000e+00,0.000000e+00,0.000000e+00,0.000000e+00,0.000000e+00,0.000000e+00,0.000000e+00,0.000000e+00,0.000000e+00,0.000000e+00,0.000000e+00,0.000000e+00,0.000000e+00,0.000000e+00,0.000000e+00,0.000000e+00,0.000000e+00,0.000000e+00,0.000000e+00,0.000000e+00,0.000000e+00,0.000000e+00,0.000000e+00,0.000000e+00,0.000000e+00,0.000000e+00,0.000000e+00,0.000000e+00,0.000000e+00,0.000000e+00,0.000000e+00,0.000000e+00,0.000000e+00,0.000000e+00,0.000000e+00,0.000000e+00,0.000000e+00,0.000000e+00,0.000000e+00,0.000000e+00,0.000000e+00,0.000000e+00,0.000000e+00,0.000000e+00,0.000000e+00,0.000000e+00,0.000000e+00,0.000000e+00,0.000000e+00,0.000000e+00,0.000000e+00,0.000000e+00,0.000000e+00,0.000000e+00,0.000000e+00,0.000000e+00,0.000000e+00,0.000000e+00,0.000000e+00,0.000000e+00,0.000000e+00,0.000000e+00,0.000000e+00,0.000000e+00,0.000000e+00,0.000000e+00,0.000000e+00,0.000000e+00,0.000000e+00,0.000000e+00,0.000000e+00,0.000000e+00,0.000000e+00,0.000000e+00,0.000000e+00,0.000000e+00,0.000000e+00,0.000000e+00,0.000000e+00,0.000000e+00,0.000000e+00,0.000000e+00,0.000000e+00,0.000000e+00,0.000000e+00,0.000000e+00,0.000000e+00,0.000000e+00,0.000000e+00,0.000000e+00,0.000000e+00,0.000000e+00,0.000000e+00,0.000000e+00,0.000000e+00,0.000000e+00,0.000000e+00,0.000000e+00,0.000000e+00,0.000000e+00,0.000000e+00,0.000000e+00,0.000000e+00,0.000000e+00,0.000000e+00,0.000000e+00,0.000000e+00,0.000000e+00,0.000000e+00,0.000000e+00,0.000000e+00,0.000000e+00,0.000000e+00,0.000000e+00,0.000000e+00,0.000000e+00,0.000000e+00,0.000000e+00,0.000000e+00,0.000000e+00,0.000000e+00,0.000000e+00,0.000000e+00,0.000000e+00,0.000000e+00,0.000000e+00,0.000000e+00,0.000000e+00,0.000000e+00,0.000000e+00,0.000000e+00,0.000000e+00,0.000000e+00,0.000000e+00,0.000000e+00,0.000000e+00,0.000000e+00,0.000000e+00,0.000000e+00,0.000000e+00,0.000000e+00,0.000000e+00,0.000000e+00,0.000000e+00,0.000000e+00,0.000000e+00,0.000000e+00,0.000000e+00,0.000000e+00,0.000000e+00,0.000000e+00,0.000000e+00,0.000000e+00,0.000000e+00,0.000000e+00,0.000000e+00,0.000000e+00,0.000000e+00,0.000000e+00,0.000000e+00,0.000000e+00,0.000000e+00,0.000000e+00,0.000000e+00,0.000000e+00,0.000000e+00,0.000000e+00,0.000000e+00,0.000000e+00,0.000000e+00,0.000000e+00,0.000000e+00,0.000000e+00,0.000000e+00,0.000000e+00,0.000000e+00,0.000000e+00,0.000000e+00,0.000000e+00,0.000000e+00,0.000000e+00,0.000000e+00,0.000000e+00,0.000000e+00,0.000000e+00,0.000000e+00,0.000000e+00,0.000000e+00,0.000000e+00,0.000000e+00,0.000000e+00,0.000000e+00,0.000000e+00,0.000000e+00,0.000000e+00,0.000000e+00,0.000000e+00,0.000000e+00,0.000000e+00,0.000000e+00,0.000000e+00,0.000000e+00,0.000000e+00,0.000000e+00,0.000000e+00,0.000000e+00,0.000000e+00,0.000000e+00,0.000000e+00,0.000000e+00,0.000000e+00,0.000000e+00,0.000000e+00,0.000000e+00,0.000000e+00,0.000000e+00,0.000000e+00,0.000000e+00,0.000000e+00,0.000000e+00,0.000000e+00,0.000000e+00,0.000000e+00,0.000000e+00,0.000000e+00,0.000000e+00,0.000000e+00,0.000000e+00,0.000000e+00,0.000000e+00,0.000000e+00,0.000000e+00,0.000000e+00,0.000000e+00,0.000000e+00,0.000000e+00,0.000000e+00,0.000000e+00,0.000000e+00,0.000000e+00,0.000000e+00,0.000000e+00,0.000000e+00,0.000000e+00,0.000000e+00,0.000000e+00,0.000000e+00,0.000000e+00,0.000000e+00,0.000000e+00,0.000000e+00,0.000000e+00,0.000000e+00,0.000000e+00,0.000000e+00,0.000000e+00,0.000000e+00,0.000000e+00,0.000000e+00,0.000000e+00,0.000000e+00,0.000000e+00,0.000000e+00,0.000000e+00,0.000000e+00,0.000000e+00,0.000000e+00,0.000000e+00,0.000000e+00,0.000000e+00,0.000000e+00,0.000000e+00,0.000000e+00,0.000000e+00,0.000000e+00,0.000000e+00,0.000000e+00,0.000000e+00,0.000000e+00,0.000000e+00,0.000000e+00,0.000000e+00,0.000000e+00,0.000000e+00,0.000000e+00,0.000000e+00,0.000000e+00,0.000000e+00,0.000000e+00,0.000000e+00,0.000000e+00,0.000000e+00,0.000000e+00,0.000000e+00,0.000000e+00,0.000000e+00,0.000000e+00,0.000000e+00,0.000000e+00,0.000000e+00,0.000000e+00,0.000000e+00,0.000000e+00,0.000000e+00,0.000000e+00,0.000000e+00,0.000000e+00,0.000000e+00,0.000000e+00,0.000000e+00,0.000000e+00,0.000000e+00,0.000000e+00,0.000000e+00,0.000000e+00,0.000000e+00,0.000000e+00,0.000000e+00,0.000000e+00,0.000000e+00,0.000000e+00,0.000000e+00,0.000000e+00,0.000000e+00,0.000000e+00,0.000000e+00,0.000000e+00,0.000000e+00,0.000000e+00,0.000000e+00,0.000000e+00,0.000000e+00,0.000000e+00,0.000000e+00,0.000000e+00,0.000000e+00,0.000000e+00,0.000000e+00,0.000000e+00,0.000000e+00,0.000000e+00,0.000000e+00,0.000000e+00,0.000000e+00,0.000000e+00,0.000000e+00,0.000000e+00,0.000000e+00,0.000000e+00,0.000000e+00,0.000000e+00,0.000000e+00,0.000000e+00,0.000000e+00,0.000000e+00,0.000000e+00,0.000000e+00,0.000000e+00,0.000000e+00,0.000000e+00,0.000000e+00,0.000000e+00,0.000000e+00,0.000000e+00,0.000000e+00,0.000000e+00,0.000000e+00,0.000000e+00,0.000000e+00,0.000000e+00,0.000000e+00,0.000000e+00,0.000000e+00,0.000000e+00,0.000000e+00,0.000000e+00,0.000000e+00,0.000000e+00,0.000000e+00,0.000000e+00,0.000000e+00,0.000000e+00,0.000000e+00,0.000000e+00,0.000000e+00,0.000000e+00,0.000000e+00,0.000000e+00,0.000000e+00,0.000000e+00,0.000000e+00,0.000000e+00,0.000000e+00,0.000000e+00,0.000000e+00,0.000000e+00,0.000000e+00,0.000000e+00,0.000000e+00,0.000000e+00,0.000000e+00,0.000000e+00,0.000000e+00,0.000000e+00,0.000000e+00,0.000000e+00,0.000000e+00,0.000000e+00,0.000000e+00,0.000000e+00,0.000000e+00,0.000000e+00,0.000000e+00,0.000000e+00,0.000000e+00,0.000000e+00,0.000000e+00,0.000000e+00,0.000000e+00,0.000000e+00,0.000000e+00,0.000000e+00,0.000000e+00,0.000000e+00,0.000000e+00,0.000000e+00,0.000000e+00,0.000000e+00,0.000000e+00,0.000000e+00,0.000000e+00,0.000000e+00,0.000000e+00,0.000000e+00,0.000000e+00,0.000000e+00,0.000000e+00,0.000000e+00,0.000000e+00,0.000000e+00,0.000000e+00,0.000000e+00,0.000000e+00,0.000000e+00,0.000000e+00,0.000000e+00,0.000000e+00,0.000000e+00,0.000000e+00,0.000000e+00,0.000000e+00,0.000000e+00,0.000000e+00,0.000000e+00,0.000000e+00,0.000000e+00,0.000000e+00,0.000000e+00,0.000000e+00,0.000000e+00,0.000000e+00,0.000000e+00,0.000000e+00,0.000000e+00,0.000000e+00,0.000000e+00,0.000000e+00,0.000000e+00,0.000000e+00,0.000000e+00,0.000000e+00,0.000000e+00,0.000000e+00,0.000000e+00,0.000000e+00,0.000000e+00,0.000000e+00,0.000000e+00,0.000000e+00,0.000000e+00,0.000000e+00,0.000000e+00,0.000000e+00,0.000000e+00,0.000000e+00,0.000000e+00,0.000000e+00,0.000000e+00,0.000000e+00,0.000000e+00,0.000000e+00,0.000000e+00,0.000000e+00,0.000000e+00,0.000000e+00,0.000000e+00,0.000000e+00,0.000000e+00,0.000000e+00,0.000000e+00,0.000000e+00,0.000000e+00,0.000000e+00,0.000000e+00,0.000000e+00,0.000000e+00,0.000000e+00,0.000000e+00,0.000000e+00,0.000000e+00,0.000000e+00,0.000000e+00,0.000000e+00,0.000000e+00,0.000000e+00,0.000000e+00,0.000000e+00,0.000000e+00,0.000000e+00,0.000000e+00,0.000000e+00,0.000000e+00,0.000000e+00,0.000000e+00,0.000000e+00,0.000000e+00,0.000000e+00,0.000000e+00,0.000000e+00,0.000000e+00,0.000000e+00,0.000000e+00,0.000000e+00,0.000000e+00,0.000000e+00,0.000000e+00,0.000000e+00,0.000000e+00,0.000000e+00,0.000000e+00,0.000000e+00,0.000000e+00,0.000000e+00,0.000000e+00,0.000000e+00,0.000000e+00,0.000000e+00,0.000000e+00,0.000000e+00,0.000000e+00,0.000000e+00,0.000000e+00,0.000000e+00,0.000000e+00,0.000000e+00,0.000000e+00,0.000000e+00,0.000000e+00,0.000000e+00,0.000000e+00,0.000000e+00,0.000000e+00,0.000000e+00,0.000000e+00,0.000000e+00,0.000000e+00,0.000000e+00,0.000000e+00,0.000000e+00,0.000000e+00,0.000000e+00,0.000000e+00,0.000000e+00,0.000000e+00,0.000000e+00,0.000000e+00,0.000000e+00,0.000000e+00,0.000000e+00,0.000000e+00,0.000000e+00,0.000000e+00,0.000000e+00,0.000000e+00,0.000000e+00,0.000000e+00,0.000000e+00,0.000000e+00,0.000000e+00,0.000000e+00,0.000000e+00,0.000000e+00,0.000000e+00,0.000000e+00,0.000000e+00,0.000000e+00,0.000000e+00,0.000000e+00,0.000000e+00,0.000000e+00,0.000000e+00,0.000000e+00,0.000000e+00,0.000000e+00,0.000000e+00,0.000000e+00,0.000000e+00,0.000000e+00,0.000000e+00,0.000000e+00,0.000000e+00,0.000000e+00,0.000000e+00,0.000000e+00,0.000000e+00,0.000000e+00,0.000000e+00,0.000000e+00,0.000000e+00,0.000000e+00,0.000000e+00,0.000000e+00,0.000000e+00,0.000000e+00,0.000000e+00,0.000000e+00,0.000000e+00,0.000000e+00,0.000000e+00,0.000000e+00,0.000000e+00,0.000000e+00,0.000000e+00,0.000000e+00,0.000000e+00,0.000000e+00,0.000000e+00,0.000000e+00,0.000000e+00,0.000000e+00,0.000000e+00,0.000000e+00,0.000000e+00,0.000000e+00,0.000000e+00,0.000000e+00,0.000000e+00,0.000000e+00,0.000000e+00,0.000000e+00,0.000000e+00,0.000000e+00,0.000000e+00,0.000000e+00,0.000000e+00,0.000000e+00,0.000000e+00,0.000000e+00,0.000000e+00,0.000000e+00,0.000000e+00,0.000000e+00,0.000000e+00,0.000000e+00,0.000000e+00,0.000000e+00,0.000000e+00,0.000000e+00,0.000000e+00,0.000000e+00,0.000000e+00,0.000000e+00,0.000000e+00,0.000000e+00,0.000000e+00,0.000000e+00,0.000000e+00,0.000000e+00,0.000000e+00,0.000000e+00,0.000000e+00,0.000000e+00,0.000000e+00,0.000000e+00,0.000000e+00,0.000000e+00,0.000000e+00,0.000000e+00,0.000000e+00,0.000000e+00,0.000000e+00,0.000000e+00,0.000000e+00,0.000000e+00,0.000000e+00,0.000000e+00,0.000000e+00,0.000000e+00,0.000000e+00,0.000000e+00,0.000000e+00,0.000000e+00,0.000000e+00,0.000000e+00,0.000000e+00,0.000000e+00,0.000000e+00,0.000000e+00,0.000000e+00,0.000000e+00,0.000000e+00,0.000000e+00,0.000000e+00,0.000000e+00,0.000000e+00,0.000000e+00,0.000000e+00,0.000000e+00,0.000000e+00,0.000000e+00,0.000000e+00,0.000000e+00,0.000000e+00,0.000000e+00,0.000000e+00,0.000000e+00,0.000000e+00,0.000000e+00,0.000000e+00,0.000000e+00,0.000000e+00,0.000000e+00,0.000000e+00,0.000000e+00,0.000000e+00,0.000000e+00,0.000000e+00,0.000000e+00,0.000000e+00,0.000000e+00,0.000000e+00,0.000000e+00,0.000000e+00,0.000000e+00,0.000000e+00,0.000000e+00,0.000000e+00,0.000000e+00,0.000000e+00,0.000000e+00,0.000000e+00,0.000000e+00,0.000000e+00,0.000000e+00,0.000000e+00,0.000000e+00,0.000000e+00,0.000000e+00,0.000000e+00,0.000000e+00,0.000000e+00,0.000000e+00,0.000000e+00,0.000000e+00,0.000000e+00,0.000000e+00,0.000000e+00,0.000000e+00,0.000000e+00,0.000000e+00,0.000000e+00,0.000000e+00,0.000000e+00,0.000000e+00,0.000000e+00,0.000000e+00,0.000000e+00,0.000000e+00,0.000000e+00,0.000000e+00,0.000000e+00,0.000000e+00,0.000000e+00,0.000000e+00,0.000000e+00,0.000000e+00,0.000000e+00,0.000000e+00,0.000000e+00,0.000000e+00,0.000000e+00,0.000000e+00,0.000000e+00,0.000000e+00,0.000000e+00,0.000000e+00,0.000000e+00,0.000000e+00,0.000000e+00,0.000000e+00,0.000000e+00,0.000000e+00,0.000000e+00,0.000000e+00,0.000000e+00,0.000000e+00,0.000000e+00,0.000000e+00,0.000000e+00,0.000000e+00,0.000000e+00,0.000000e+00,0.000000e+00,0.000000e+00,0.000000e+00,0.000000e+00,0.000000e+00,0.000000e+00,0.000000e+00,0.000000e+00,0.000000e+00,0.000000e+00,0.000000e+00,0.000000e+00,0.000000e+00,0.000000e+00,0.000000e+00,0.000000e+00,0.000000e+00,0.000000e+00,0.000000e+00,0.000000e+00,0.000000e+00,0.000000e+00,0.000000e+00,0.000000e+00,0.000000e+00,0.000000e+00,0.000000e+00,0.000000e+00,0.000000e+00,0.000000e+00,0.000000e+00,0.000000e+00,0.000000e+00,0.000000e+00,0.000000e+00,0.000000e+00,0.000000e+00,0.000000e+00,0.000000e+00,0.000000e+00,0.000000e+00,0.000000e+00,0.000000e+00,0.000000e+00,0.000000e+00,0.000000e+00,0.000000e+00,0.000000e+00,0.000000e+00,0.000000e+00,0.000000e+00,0.000000e+00,0.000000e+00,0.000000e+00,0.000000e+00,0.000000e+00,0.000000e+00,0.000000e+00,0.000000e+00,0.000000e+00,0.000000e+00,0.000000e+00,0.000000e+00,0.000000e+00,0.000000e+00,0.000000e+00,0.000000e+00,0.000000e+00,0.000000e+00,0.000000e+00,0.000000e+00,0.000000e+00,0.000000e+00,0.000000e+00,0.000000e+00,0.000000e+00,0.000000e+00,0.000000e+00,0.000000e+00,0.000000e+00,0.000000e+00,0.000000e+00,0.000000e+00,0.000000e+00,0.000000e+00,0.000000e+00,0.000000e+00,0.000000e+00,0.000000e+00,0.000000e+00,0.000000e+00,0.000000e+00,0.000000e+00,0.000000e+00,0.000000e+00,0.000000e+00,0.000000e+00,0.000000e+00,0.000000e+00,0.000000e+00,0.000000e+00,0.000000e+00,0.000000e+00,0.000000e+00,0.000000e+00,0.000000e+00,0.000000e+00,0.000000e+00,0.000000e+00,0.000000e+00,0.000000e+00,0.000000e+00,0.000000e+00,0.000000e+00,0.000000e+00,0.000000e+00,0.000000e+00,0.000000e+00,0.000000e+00,0.000000e+00,0.000000e+00,0.000000e+00,0.000000e+00,0.000000e+00,0.000000e+00,0.000000e+00,0.000000e+00,0.000000e+00,0.000000e+00,0.000000e+00,0.000000e+00,0.000000e+00,0.000000e+00,0.000000e+00,0.000000e+00,0.000000e+00,0.000000e+00,0.000000e+00,0.000000e+00,0.000000e+00,0.000000e+00,0.000000e+00,0.000000e+00,0.000000e+00,0.000000e+00,0.000000e+00,0.000000e+00,0.000000e+00,0.000000e+00,0.000000e+00,0.000000e+00,0.000000e+00,0.000000e+00,0.000000e+00,0.000000e+00,0.000000e+00,0.000000e+00,0.000000e+00,0.000000e+00,0.000000e+00,0.000000e+00,0.000000e+00,0.000000e+00,0.000000e+00,0.000000e+00,0.000000e+00,0.000000e+00,0.000000e+00,0.000000e+00,0.000000e+00,0.000000e+00,0.000000e+00,0.000000e+00,0.000000e+00,0.000000e+00,0.000000e+00,0.000000e+00,0.000000e+00,0.000000e+00,0.000000e+00,0.000000e+00,0.000000e+00,0.000000e+00,0.000000e+00,0.000000e+00,0.000000e+00,0.000000e+00,0.000000e+00,0.000000e+00,0.000000e+00,0.000000e+00,0.000000e+00,0.000000e+00,0.000000e+00,0.000000e+00,0.000000e+00,0.000000e+00,0.000000e+00,0.000000e+00,0.000000e+00,0.000000e+00,0.000000e+00,0.000000e+00,0.000000e+00,0.000000e+00,0.000000e+00,0.000000e+00,0.000000e+00,0.000000e+00,0.000000e+00,0.000000e+00,0.000000e+00,0.000000e+00,0.000000e+00,0.000000e+00,0.000000e+00,0.000000e+00,0.000000e+00,0.000000e+00,0.000000e+00,0.000000e+00,0.000000e+00,0.000000e+00,0.000000e+00,0.000000e+00,0.000000e+00,0.000000e+00,0.000000e+00,0.000000e+00,0.000000e+00,0.000000e+00,0.000000e+00,0.000000e+00,0.000000e+00,0.000000e+00,0.000000e+00,0.000000e+00,0.000000e+00,0.000000e+00,0.000000e+00,0.000000e+00,0.000000e+00,0.000000e+00,0.000000e+00,0.000000e+00,0.000000e+00,0.000000e+00,0.000000e+00,0.000000e+00,0.000000e+00,0.000000e+00,0.000000e+00,0.000000e+00,0.000000e+00,0.000000e+00,0.000000e+00,0.000000e+00,0.000000e+00,0.000000e+00,0.000000e+00,0.000000e+00,0.000000e+00,0.000000e+00,0.000000e+00,0.000000e+00,0.000000e+00,0.000000e+00,0.000000e+00,0.000000e+00,0.000000e+00,0.000000e+00,0.000000e+00,0.000000e+00,0.000000e+00,0.000000e+00,0.000000e+00,0.000000e+00,0.000000e+00,0.000000e+00,0.000000e+00,0.000000e+00,0.000000e+00,0.000000e+00,0.000000e+00,0.000000e+00,0.000000e+00,0.000000e+00,0.000000e+00,0.000000e+00,0.000000e+00,0.000000e+00,0.000000e+00,0.000000e+00,0.000000e+00,0.000000e+00,0.000000e+00,0.000000e+00,0.000000e+00,0.000000e+00,0.000000e+00,0.000000e+00,0.000000e+00,0.000000e+00,0.000000e+00,0.000000e+00,0.000000e+00,0.000000e+00,0.000000e+00,0.000000e+00,0.000000e+00,0.000000e+00,0.000000e+00,0.000000e+00,0.000000e+00,0.000000e+00,0.000000e+00,0.000000e+00,0.000000e+00,0.000000e+00,0.000000e+00,0.000000e+00,0.000000e+00,0.000000e+00,0.000000e+00,0.000000e+00,0.000000e+00,0.000000e+00,0.000000e+00,0.000000e+00,0.000000e+00,0.000000e+00,0.000000e+00,0.000000e+00,0.000000e+00,0.000000e+00,0.000000e+00,0.000000e+00,0.000000e+00,0.000000e+00,0.000000e+00,0.000000e+00,0.000000e+00,0.000000e+00,0.000000e+00,0.000000e+00,0.000000e+00,0.000000e+00,0.000000e+00,0.000000e+00,0.000000e+00,0.000000e+00,0.000000e+00,0.000000e+00,0.000000e+00,0.000000e+00,0.000000e+00,0.000000e+00,0.000000e+00,0.000000e+00,0.000000e+00,0.000000e+00,0.000000e+00,0.000000e+00,0.000000e+00,0.000000e+00,0.000000e+00,0.000000e+00,0.000000e+00,0.000000e+00,0.000000e+00,0.000000e+00,0.000000e+00,0.000000e+00,0.000000e+00,0.000000e+00,0.000000e+00,0.000000e+00,0.000000e+00,0.000000e+00,0.000000e+00,0.000000e+00,0.000000e+00,0.000000e+00,0.000000e+00,0.000000e+00,0.000000e+00,0.000000e+00,0.000000e+00,0.000000e+00,0.000000e+00,0.000000e+00,0.000000e+00,0.000000e+00,0.000000e+00,0.000000e+00,0.000000e+00,0.000000e+00,0.000000e+00,0.000000e+00,0.000000e+00,0.000000e+00,0.000000e+00,0.000000e+00,0.000000e+00,0.000000e+00,0.000000e+00,0.000000e+00,0.000000e+00,0.000000e+00,0.000000e+00,0.000000e+00,0.000000e+00,0.000000e+00,0.000000e+00,0.000000e+00,0.000000e+00,0.000000e+00,0.000000e+00,0.000000e+00,0.000000e+00,0.000000e+00,0.000000e+00,0.000000e+00,0.000000e+00,0.000000e+00,0.000000e+00,0.000000e+00,0.000000e+00,0.000000e+00,0.000000e+00,0.000000e+00,0.000000e+00,0.000000e+00,0.000000e+00,0.000000e+00,0.000000e+00,0.000000e+00,0.000000e+00,0.000000e+00,0.000000e+00,0.000000e+00,0.000000e+00,0.000000e+00,0.000000e+00,0.000000e+00,0.000000e+00,0.000000e+00,0.000000e+00,0.000000e+00,0.000000e+00,0.000000e+00,0.000000e+00,0.000000e+00,0.000000e+00,0.000000e+00,0.000000e+00,0.000000e+00,0.000000e+00,0.000000e+00,0.000000e+00,0.000000e+00,0.000000e+00,0.000000e+00,0.000000e+00,0.000000e+00,0.000000e+00,0.000000e+00,0.000000e+00,0.000000e+00,0.000000e+00,0.000000e+00,0.000000e+00,0.000000e+00,0.000000e+00,0.000000e+00,0.000000e+00,0.000000e+00,0.000000e+00,0.000000e+00,0.000000e+00,0.000000e+00,0.000000e+00,0.000000e+00,0.000000e+00,0.000000e+00,0.000000e+00,0.000000e+00,0.000000e+00,0.000000e+00,0.000000e+00,0.000000e+00,0.000000e+00,0.000000e+00,0.000000e+00,0.000000e+00,0.000000e+00,0.000000e+00,0.000000e+00,0.000000e+00,0.000000e+00,0.000000e+00,0.000000e+00,0.000000e+00,0.000000e+00,0.000000e+00,0.000000e+00,0.000000e+00,0.000000e+00,0.000000e+00,0.000000e+00,0.000000e+00,0.000000e+00,0.000000e+00,0.000000e+00,0.000000e+00,0.000000e+00,0.000000e+00,0.000000e+00,0.000000e+00,0.000000e+00,0.000000e+00,0.000000e+00,0.000000e+00,0.000000e+00,0.000000e+00,0.000000e+00,0.000000e+00,0.000000e+00,0.000000e+00,0.000000e+00,0.000000e+00,0.000000e+00,0.000000e+00,0.000000e+00,0.000000e+00,0.000000e+00,0.000000e+00,0.000000e+00,0.000000e+00,0.000000e+00,0.000000e+00,0.000000e+00,0.000000e+00,0.000000e+00,0.000000e+00,0.000000e+00,0.000000e+00,0.000000e+00,0.000000e+00,0.000000e+00,0.000000e+00,0.000000e+00,0.000000e+00,0.000000e+00,0.000000e+00,0.000000e+00,0.000000e+00,0.000000e+00,0.000000e+00,0.000000e+00,0.000000e+00,0.000000e+00,0.000000e+00,0.000000e+00,0.000000e+00,0.000000e+00,0.000000e+00,0.000000e+00,0.000000e+00,0.000000e+00,0.000000e+00,0.000000e+00,0.000000e+00,0.000000e+00,0.000000e+00,0.000000e+00,0.000000e+00,0.000000e+00,0.000000e+00,0.000000e+00,0.000000e+00,0.000000e+00,0.000000e+00,0.000000e+00,0.000000e+00,0.000000e+00,0.000000e+00,0.000000e+00,0.000000e+00,0.000000e+00,0.000000e+00,0.000000e+00,0.000000e+00,0.000000e+00,0.000000e+00,0.000000e+00,0.000000e+00,0.000000e+00,0.000000e+00,0.000000e+00,0.000000e+00,0.000000e+00,0.000000e+00,0.000000e+00,0.000000e+00,0.000000e+00,0.000000e+00,0.000000e+00,0.000000e+00,0.000000e+00,0.000000e+00,0.000000e+00,0.000000e+00,0.000000e+00,0.000000e+00,0.000000e+00,0.000000e+00,0.000000e+00,0.000000e+00,0.000000e+00,0.000000e+00,0.000000e+00,0.000000e+00,0.000000e+00,0.000000e+00,0.000000e+00,0.000000e+00,0.000000e+00,0.000000e+00,0.000000e+00,0.000000e+00,0.000000e+00,0.000000e+00,0.000000e+00,0.000000e+00,0.000000e+00,0.000000e+00,0.000000e+00,0.000000e+00,0.000000e+00,0.000000e+00,0.000000e+00,0.000000e+00,0.000000e+00,0.000000e+00,0.000000e+00,0.000000e+00,0.000000e+00,0.000000e+00,0.000000e+00,0.000000e+00,0.000000e+00,0.000000e+00,0.000000e+00,0.000000e+00,0.000000e+00,0.000000e+00,0.000000e+00,0.000000e+00,0.000000e+00,0.000000e+00,0.000000e+00,0.000000e+00,0.000000e+00,0.000000e+00,0.000000e+00,0.000000e+00,0.000000e+00,0.000000e+00,0.000000e+00,0.000000e+00,0.000000e+00,0.000000e+00,0.000000e+00,0.000000e+00,0.000000e+00,0.000000e+00,0.000000e+00,0.000000e+00,0.000000e+00,0.000000e+00,0.000000e+00,0.000000e+00,0.000000e+00,0.000000e+00,0.000000e+00,0.000000e+00,0.000000e+00,0.000000e+00,0.000000e+00,0.000000e+00,0.000000e+00,0.000000e+00,0.000000e+00,0.000000e+00,0.000000e+00,0.000000e+00,0.000000e+00,0.000000e+00,0.000000e+00,0.000000e+00,0.000000e+00,0.000000e+00,0.000000e+00,0.000000e+00,0.000000e+00,0.000000e+00,0.000000e+00,0.000000e+00,0.000000e+00,0.000000e+00,0.000000e+00,0.000000e+00,0.000000e+00,0.000000e+00,0.000000e+00,0.000000e+00,0.000000e+00,0.000000e+00,0.000000e+00,0.000000e+00,0.000000e+00,0.000000e+00,0.000000e+00,0.000000e+00,0.000000e+00,0.000000e+00,0.000000e+00,0.000000e+00,0.000000e+00,0.000000e+00,0.000000e+00,0.000000e+00,0.000000e+00,0.000000e+00,0.000000e+00,0.000000e+00,0.000000e+00,0.000000e+00,0.000000e+00,0.000000e+00,0.000000e+00,0.000000e+00,0.000000e+00,0.000000e+00,0.000000e+00,0.000000e+00,0.000000e+00,0.000000e+00,0.000000e+00,0.000000e+00,0.000000e+00,0.000000e+00,0.000000e+00,0.000000e+00,0.000000e+00,0.000000e+00,0.000000e+00,0.000000e+00,0.000000e+00,0.000000e+00,0.000000e+00,0.000000e+00,0.000000e+00,0.000000e+00,0.000000e+00,0.000000e+00,0.000000e+00,0.000000e+00,0.000000e+00,0.000000e+00,0.000000e+00,0.000000e+00,0.000000e+00,0.000000e+00,0.000000e+00,0.000000e+00,0.000000e+00,0.000000e+00,0.000000e+00,0.000000e+00,0.000000e+00,0.000000e+00,0.000000e+00,0.000000e+00,0.000000e+00,0.000000e+00,0.000000e+00,0.000000e+00,0.000000e+00,0.000000e+00,0.000000e+00,0.000000e+00,0.000000e+00,0.000000e+00,0.000000e+00,0.000000e+00,0.000000e+00,0.000000e+00,0.000000e+00,0.000000e+00,0.000000e+00,0.000000e+00,0.000000e+00,0.000000e+00,0.000000e+00,0.000000e+00,0.000000e+00,0.000000e+00,0.000000e+00,0.000000e+00,0.000000e+00,0.000000e+00,0.000000e+00,0.000000e+00,0.000000e+00,0.000000e+00,0.000000e+00,0.000000e+00,0.000000e+00,0.000000e+00,0.000000e+00,0.000000e+00,0.000000e+00,0.000000e+00,0.000000e+00,0.000000e+00,0.000000e+00,0.000000e+00,0.000000e+00,0.000000e+00,0.000000e+00,0.000000e+00,0.000000e+00,0.000000e+00,0.000000e+00,0.000000e+00,0.000000e+00,0.000000e+00,0.000000e+00,0.000000e+00,0.000000e+00,0.000000e+00,0.000000e+00,0.000000e+00,0.000000e+00,0.000000e+00,0.000000e+00,0.000000e+00,0.000000e+00,0.000000e+00,0.000000e+00,0.000000e+00,0.000000e+00,0.000000e+00,0.000000e+00,0.000000e+00,0.000000e+00,0.000000e+00,0.000000e+00,0.000000e+00,0.000000e+00,0.000000e+00,0.000000e+00,0.000000e+00,0.000000e+00,0.000000e+00,0.000000e+00,0.000000e+00,0.000000e+00,0.000000e+00,0.000000e+00,0.000000e+00,0.000000e+00,0.000000e+00,0.000000e+00,0.000000e+00,0.000000e+00,0.000000e+00,0.000000e+00,0.000000e+00,0.000000e+00,0.000000e+00,0.000000e+00,0.000000e+00,0.000000e+00,0.000000e+00,0.000000e+00,0.000000e+00,0.000000e+00,0.000000e+00,0.000000e+00,0.000000e+00,0.000000e+00,0.000000e+00,0.000000e+00,0.000000e+00,0.000000e+00,0.000000e+00,0.000000e+00,0.000000e+00,0.000000e+00,0.000000e+00,0.000000e+00,0.000000e+00,0.000000e+00,0.000000e+00,0.000000e+00,0.000000e+00,0.000000e+00,0.000000e+00,0.000000e+00,0.000000e+00,0.000000e+00,0.000000e+00,0.000000e+00,0.000000e+00,0.000000e+00,0.000000e+00,0.000000e+00,0.000000e+00,0.000000e+00,0.000000e+00,0.000000e+00,0.000000e+00,0.000000e+00,0.000000e+00,0.000000e+00,0.000000e+00,0.000000e+00,0.000000e+00,0.000000e+00,0.000000e+00,0.000000e+00,0.000000e+00,0.000000e+00,0.000000e+00,0.000000e+00,0.000000e+00,0.000000e+00,0.000000e+00,0.000000e+00,0.000000e+00,0.000000e+00,0.000000e+00,0.000000e+00,0.000000e+00,0.000000e+00,0.000000e+00,0.000000e+00,0.000000e+00,0.000000e+00,0.000000e+00,0.000000e+00,0.000000e+00,0.000000e+00,0.000000e+00,0.000000e+00,0.000000e+00,0.000000e+00,0.000000e+00,0.000000e+00,0.000000e+00,0.000000e+00,0.000000e+00,0.000000e+00,0.000000e+00,0.000000e+00,0.000000e+00,0.000000e+00,0.000000e+00,0.000000e+00,0.000000e+00,0.000000e+00,0.000000e+00,0.000000e+00,0.000000e+00,0.000000e+00,0.000000e+00,0.000000e+00,0.000000e+00,0.000000e+00,0.000000e+00,0.000000e+00,0.000000e+00,0.000000e+00,0.000000e+00,0.000000e+00,0.000000e+00,0.000000e+00,0.000000e+00,0.000000e+00,0.000000e+00,0.000000e+00,0.000000e+00,0.000000e+00,0.000000e+00,0.000000e+00,0.000000e+00,0.000000e+00,0.000000e+00,0.000000e+00,0.000000e+00,0.000000e+00,0.000000e+00,0.000000e+00,0.000000e+00,0.000000e+00,0.000000e+00,0.000000e+00,0.000000e+00,0.000000e+00,0.000000e+00,0.000000e+00,0.000000e+00,0.000000e+00,0.000000e+00,0.000000e+00,0.000000e+00,0.000000e+00,0.000000e+00,0.000000e+00,0.000000e+00,0.000000e+00,0.000000e+00,0.000000e+00,0.000000e+00,0.000000e+00,0.000000e+00,0.000000e+00,0.000000e+00,0.000000e+00,0.000000e+00,0.000000e+00,0.000000e+00,0.000000e+00,0.000000e+00,0.000000e+00,0.000000e+00,0.000000e+00,0.000000e+00,0.000000e+00,0.000000e+00,0.000000e+00,0.000000e+00,0.000000e+00,0.000000e+00,0.000000e+00,0.000000e+00,0.000000e+00,0.000000e+00,0.000000e+00,0.000000e+00,0.000000e+00,0.000000e+00,0.000000e+00,0.000000e+00,0.000000e+00,0.000000e+00,0.000000e+00,0.000000e+00,0.000000e+00,0.000000e+00,0.000000e+00,0.000000e+00,0.000000e+00,0.000000e+00,0.000000e+00,0.000000e+00,0.000000e+00,0.000000e+00,0.000000e+00,0.000000e+00,0.000000e+00,0.000000e+00,0.000000e+00,0.000000e+00,0.000000e+00,0.000000e+00,0.000000e+00,0.000000e+00,0.000000e+00,0.000000e+00,0.000000e+00,0.000000e+00,0.000000e+00,0.000000e+00,0.000000e+00,0.000000e+00,0.000000e+00,0.000000e+00,0.000000e+00,0.000000e+00,0.000000e+00,0.000000e+00,0.000000e+00,0.000000e+00,0.000000e+00,0.000000e+00,0.000000e+00,0.000000e+00,0.000000e+00,0.000000e+00,0.000000e+00,0.000000e+00,0.000000e+00,0.000000e+00,0.000000e+00,0.000000e+00,0.000000e+00,0.000000e+00,0.000000e+00,0.000000e+00,0.000000e+00,0.000000e+00,0.000000e+00,0.000000e+00,0.000000e+00,0.000000e+00,0.000000e+00,0.000000e+00,0.000000e+00,0.000000e+00,0.000000e+00,0.000000e+00,0.000000e+00,0.000000e+00,0.000000e+00,0.000000e+00,0.000000e+00,0.000000e+00,0.000000e+00,0.000000e+00,0.000000e+00,0.000000e+00,0.000000e+00,0.000000e+00,0.000000e+00,0.000000e+00,0.000000e+00,0.000000e+00,0.000000e+00,0.000000e+00,0.000000e+00,0.000000e+00,0.000000e+00,0.000000e+00,0.000000e+00,0.000000e+00,0.000000e+00,0.000000e+00,0.000000e+00,0.000000e+00,0.000000e+00,0.000000e+00,0.000000e+00,0.000000e+00,0.000000e+00,0.000000e+00,0.000000e+00,0.000000e+00,0.000000e+00,0.000000e+00,0.000000e+00,0.000000e+00,0.000000e+00,0.000000e+00,0.000000e+00,0.000000e+00,0.000000e+00,0.000000e+00,0.000000e+00,0.000000e+00,0.000000e+00,0.000000e+00,0.000000e+00,0.000000e+00,0.000000e+00,0.000000e+00,0.000000e+00,0.000000e+00,0.000000e+00,0.000000e+00,0.000000e+00,0.000000e+00,0.000000e+00,0.000000e+00,0.000000e+00,0.000000e+00,0.000000e+00,0.000000e+00,0.000000e+00,0.000000e+00,0.000000e+00,0.000000e+00,0.000000e+00,0.000000e+00,0.000000e+00,0.000000e+00,0.000000e+00,0.000000e+00,0.000000e+00,0.000000e+00,0.000000e+00,0.000000e+00,0.000000e+00,0.000000e+00,0.000000e+00,0.000000e+00,0.000000e+00,0.000000e+00,0.000000e+00,0.000000e+00,0.000000e+00,0.000000e+00,0.000000e+00,0.000000e+00,0.000000e+00,0.000000e+00,0.000000e+00,0.000000e+00,0.000000e+00,0.000000e+00,0.000000e+00,0.000000e+00,0.000000e+00,0.000000e+00,0.000000e+00,0.000000e+00,0.000000e+00,0.000000e+00,0.000000e+00,0.000000e+00,0.000000e+00,0.000000e+00,0.000000e+00,0.000000e+00,0.000000e+00,0.000000e+00,0.000000e+00,0.000000e+00,0.000000e+00,0.000000e+00,0.000000e+00,0.000000e+00,0.000000e+00,0.000000e+00,0.000000e+00,0.000000e+00,0.000000e+00,0.000000e+00,0.000000e+00,0.000000e+00,0.000000e+00,0.000000e+00,0.000000e+00,0.000000e+00,0.000000e+00,0.000000e+00,0.000000e+00,0.000000e+00,0.000000e+00,0.000000e+00,0.000000e+00,0.000000e+00,0.000000e+00,0.000000e+00,0.000000e+00,0.000000e+00,0.000000e+00,0.000000e+00,0.000000e+00,0.000000e+00,0.000000e+00,0.000000e+00,0.000000e+00,0.000000e+00,0.000000e+00,0.000000e+00,0.000000e+00,0.000000e+00,0.000000e+00,0.000000e+00,0.000000e+00,0.000000e+00,0.000000e+00,0.000000e+00,0.000000e+00,0.000000e+00,0.000000e+00,0.000000e+00,0.000000e+00,0.000000e+00,0.000000e+00,0.000000e+00,0.000000e+00,0.000000e+00,0.000000e+00,0.000000e+00,0.000000e+00,0.000000e+00,0.000000e+00,0.000000e+00,0.000000e+00,0.000000e+00,0.000000e+00,0.000000e+00,0.000000e+00,0.000000e+00,0.000000e+00,0.000000e+00,0.000000e+00,0.000000e+00,0.000000e+00,0.000000e+00,0.000000e+00,0.000000e+00,0.000000e+00,0.000000e+00,0.000000e+00,0.000000e+00,0.000000e+00,0.000000e+00,0.000000e+00,0.000000e+00,0.000000e+00,0.000000e+00,0.000000e+00,0.000000e+00,0.000000e+00,0.000000e+00,0.000000e+00,0.000000e+00,0.000000e+00,0.000000e+00,0.000000e+00,0.000000e+00,0.000000e+00,0.000000e+00,0.000000e+00,0.000000e+00,0.000000e+00,0.000000e+00,0.000000e+00,0.000000e+00,0.000000e+00,0.000000e+00,0.000000e+00,0.000000e+00,0.000000e+00,0.000000e+00,0.000000e+00,0.000000e+00,0.000000e+00,0.000000e+00,0.000000e+00,0.000000e+00,0.000000e+00,0.000000e+00,0.000000e+00,0.000000e+00,0.000000e+00,0.000000e+00,0.000000e+00,0.000000e+00,0.000000e+00,0.000000e+00,0.000000e+00,0.000000e+00,0.000000e+00,0.000000e+00,0.000000e+00,0.000000e+00,0.000000e+00,0.000000e+00,0.000000e+00,0.000000e+00,0.000000e+00,0.000000e+00,0.000000e+00,0.000000e+00,0.000000e+00,0.000000e+00,0.000000e+00,0.000000e+00,0.000000e+00,0.000000e+00,0.000000e+00,0.000000e+00,0.000000e+00,0.000000e+00,0.000000e+00,0.000000e+00,0.000000e+00,0.000000e+00,0.000000e+00,0.000000e+00,0.000000e+00,0.000000e+00,0.000000e+00,0.000000e+00,0.000000e+00,0.000000e+00,0.000000e+00,0.000000e+00,0.000000e+00,0.000000e+00,0.000000e+00,0.000000e+00,0.000000e+00,0.000000e+00,0.000000e+00,0.000000e+00,0.000000e+00,0.000000e+00,0.000000e+00,0.000000e+00,0.000000e+00,0.000000e+00,0.000000e+00,0.000000e+00,0.000000e+00,0.000000e+00,0.000000e+00,0.000000e+00,0.000000e+00,0.000000e+00,0.000000e+00,0.000000e+00,0.000000e+00,0.000000e+00,0.000000e+00,0.000000e+00,0.000000e+00,0.000000e+00,0.000000e+00,0.000000e+00,0.000000e+00,0.000000e+00,0.000000e+00,0.000000e+00,0.000000e+00,0.000000e+00,0.000000e+00,0.000000e+00,0.000000e+00,0.000000e+00,0.000000e+00,0.000000e+00,0.000000e+00,0.000000e+00,0.000000e+00,0.000000e+00,0.000000e+00,0.000000e+00,0.000000e+00,0.000000e+00,0.000000e+00,0.000000e+00,0.000000e+00,0.000000e+00,0.000000e+00,0.000000e+00,0.000000e+00,0.000000e+00,0.000000e+00,0.000000e+00,0.000000e+00,0.000000e+00,0.000000e+00,0.000000e+00,0.000000e+00,0.000000e+00,0.000000e+00,0.000000e+00,0.000000e+00,0.000000e+00,0.000000e+00,0.000000e+00,0.000000e+00,0.000000e+00,0.000000e+00,0.000000e+00,0.000000e+00,0.000000e+00,0.000000e+00,0.000000e+00,0.000000e+00,0.000000e+00,0.000000e+00,0.000000e+00,0.000000e+00,0.000000e+00,0.000000e+00,0.000000e+00,0.000000e+00,0.000000e+00,0.000000e+00,0.000000e+00,0.000000e+00,0.000000e+00,0.000000e+00,0.000000e+00,0.000000e+00,0.000000e+00,0.000000e+00,0.000000e+00,0.000000e+00,0.000000e+00,0.000000e+00,0.000000e+00,0.000000e+00,0.000000e+00,0.000000e+00,0.000000e+00,0.000000e+00,0.000000e+00,0.000000e+00,0.000000e+00,0.000000e+00,0.000000e+00,0.000000e+00,0.000000e+00,0.000000e+00,0.000000e+00,0.000000e+00,0.000000e+00,0.000000e+00,0.000000e+00,0.000000e+00,0.000000e+00,0.000000e+00,0.000000e+00,0.000000e+00,0.000000e+00,0.000000e+00,0.000000e+00,0.000000e+00,0.000000e+00,0.000000e+00,0.000000e+00,0.000000e+00,0.000000e+00,0.000000e+00,0.000000e+00,0.000000e+00,0.000000e+00,0.000000e+00,0.000000e+00,0.000000e+00,0.000000e+00,0.000000e+00,0.000000e+00,0.000000e+00,0.000000e+00,0.000000e+00,0.000000e+00,0.000000e+00,0.000000e+00,0.000000e+00,0.000000e+00,0.000000e+00,0.000000e+00,0.000000e+00,0.000000e+00,0.000000e+00,0.000000e+00,0.000000e+00,0.000000e+00,0.000000e+00,0.000000e+00,0.000000e+00,0.000000e+00,0.000000e+00,0.000000e+00,0.000000e+00,0.000000e+00,0.000000e+00,0.000000e+00,0.000000e+00,0.000000e+00,0.000000e+00,0.000000e+00,0.000000e+00,0.000000e+00,0.000000e+00,0.000000e+00,0.000000e+00,0.000000e+00,0.000000e+00,0.000000e+00,0.000000e+00,0.000000e+00,0.000000e+00,0.000000e+00,0.000000e+00,0.000000e+00,0.000000e+00,0.000000e+00,0.000000e+00,0.000000e+00,0.000000e+00,0.000000e+00,0.000000e+00,0.000000e+00,0.000000e+00,0.000000e+00,0.000000e+00,0.000000e+00,0.000000e+00,0.000000e+00,0.000000e+00,0.000000e+00,0.000000e+00,0.000000e+00,0.000000e+00,0.000000e+00,0.000000e+00,0.000000e+00,0.000000e+00,0.000000e+00,0.000000e+00,0.000000e+00,0.000000e+00,0.000000e+00,0.000000e+00,0.000000e+00,0.000000e+00,0.000000e+00,0.000000e+00,0.000000e+00,0.000000e+00,0.000000e+00,0.000000e+00,0.000000e+00,0.000000e+00,0.000000e+00,0.000000e+00,0.000000e+00,0.000000e+00,0.000000e+00,0.000000e+00,0.000000e+00,0.000000e+00,0.000000e+00,0.000000e+00,0.000000e+00,0.000000e+00,0.000000e+00,0.000000e+00,0.000000e+00,0.000000e+00,0.000000e+00,0.000000e+00,0.000000e+00,0.000000e+00,0.000000e+00,0.000000e+00,0.000000e+00,0.000000e+00,0.000000e+00,0.000000e+00,0.000000e+00,0.000000e+00,0.000000e+00,0.000000e+00,0.000000e+00,0.000000e+00,0.000000e+00,0.000000e+00,0.000000e+00,0.000000e+00,0.000000e+00,0.000000e+00,0.000000e+00,0.000000e+00,0.000000e+00,0.000000e+00,0.000000e+00,0.000000e+00,0.000000e+00,0.000000e+00,0.000000e+00,0.000000e+00,0.000000e+00,0.000000e+00,0.000000e+00,0.000000e+00,0.000000e+00,0.000000e+00,0.000000e+00,0.000000e+00,0.000000e+00,0.000000e+00,0.000000e+00,0.000000e+00,0.000000e+00,0.000000e+00,0.000000e+00,0.000000e+00,0.000000e+00,0.000000e+00,0.000000e+00,0.000000e+00,0.000000e+00,0.000000e+00,0.000000e+00,0.000000e+00,0.000000e+00,0.000000e+00,0.000000e+00,0.000000e+00,0.000000e+00,0.000000e+00,0.000000e+00,0.000000e+00,0.000000e+00,0.000000e+00,0.000000e+00,0.000000e+00,0.000000e+00,0.000000e+00,0.000000e+00,0.000000e+00,0.000000e+00,0.000000e+00,0.000000e+00,0.000000e+00,0.000000e+00,0.000000e+00,0.000000e+00,0.000000e+00,0.000000e+00,0.000000e+00,0.000000e+00,0.000000e+00,0.000000e+00,0.000000e+00,0.000000e+00,0.000000e+00,0.000000e+00,0.000000e+00,0.000000e+00,0.000000e+00,0.000000e+00,0.000000e+00,0.000000e+00,0.000000e+00,0.000000e+00,0.000000e+00,0.000000e+00,0.000000e+00,0.000000e+00,0.000000e+00,0.000000e+00,0.000000e+00,0.000000e+00,0.000000e+00,0.000000e+00,0.000000e+00,0.000000e+00,0.000000e+00,0.000000e+00,0.000000e+00,0.000000e+00,0.000000e+00,0.000000e+00,0.000000e+00,0.000000e+00,0.000000e+00,0.000000e+00,0.000000e+00,0.000000e+00,0.000000e+00,0.000000e+00,0.000000e+00,0.000000e+00,0.000000e+00,0.000000e+00,0.000000e+00,0.000000e+00,0.000000e+00,0.000000e+00,0.000000e+00,0.000000e+00,0.000000e+00,0.000000e+00,0.000000e+00,0.000000e+00,0.000000e+00,0.000000e+00,0.000000e+00,0.000000e+00,0.000000e+00,0.000000e+00,0.000000e+00,0.000000e+00,0.000000e+00,0.000000e+00,0.000000e+00,0.000000e+00,0.000000e+00,0.000000e+00,0.000000e+00,0.000000e+00,0.000000e+00,0.000000e+00,0.000000e+00,0.000000e+00,0.000000e+00,0.000000e+00,0.000000e+00,0.000000e+00,0.000000e+00,0.000000e+00,0.000000e+00,0.000000e+00,0.000000e+00,0.000000e+00,0.000000e+00,0.000000e+00,0.000000e+00,0.000000e+00,0.000000e+00,0.000000e+00,0.000000e+00,0.000000e+00,0.000000e+00,0.000000e+00,0.000000e+00,0.000000e+00,0.000000e+00,0.000000e+00,0.000000e+00,0.000000e+00,0.000000e+00,0.000000e+00,0.000000e+00,0.000000e+00,0.000000e+00,0.000000e+00,0.000000e+00,0.000000e+00,0.000000e+00,0.000000e+00,0.000000e+00,0.000000e+00,0.000000e+00,0.000000e+00,0.000000e+00,0.000000e+00,0.000000e+00,0.000000e+00,0.000000e+00,0.000000e+00,0.000000e+00,0.000000e+00,0.000000e+00,0.000000e+00,0.000000e+00,0.000000e+00,0.000000e+00,0.000000e+00,0.000000e+00,0.000000e+00,0.000000e+00,0.000000e+00,0.000000e+00,0.000000e+00,0.000000e+00,0.000000e+00,0.000000e+00,0.000000e+00,0.000000e+00,0.000000e+00,0.000000e+00,0.000000e+00,0.000000e+00,0.000000e+00,0.000000e+00,0.000000e+00,0.000000e+00,0.000000e+00,0.000000e+00,0.000000e+00,0.000000e+00,0.000000e+00,0.000000e+00,0.000000e+00,0.000000e+00,0.000000e+00,0.000000e+00,0.000000e+00,0.000000e+00,0.000000e+00,0.000000e+00,0.000000e+00,0.000000e+00,0.000000e+00,0.000000e+00,0.000000e+00,0.000000e+00,0.000000e+00,0.000000e+00,0.000000e+00,0.000000e+00,0.000000e+00,0.000000e+00,0.000000e+00,0.000000e+00,0.000000e+00,0.000000e+00,0.000000e+00,0.000000e+00,0.000000e+00,0.000000e+00,0.000000e+00,0.000000e+00,0.000000e+00,0.000000e+00,0.000000e+00,0.000000e+00,0.000000e+00,0.000000e+00,0.000000e+00,0.000000e+00,0.000000e+00,0.000000e+00,0.000000e+00,0.000000e+00,0.000000e+00,0.000000e+00,0.000000e+00,0.000000e+00,0.000000e+00,0.000000e+00,0.000000e+00,0.000000e+00,0.000000e+00,0.000000e+00,0.000000e+00,0.000000e+00,0.000000e+00,0.000000e+00,0.000000e+00,0.000000e+00,0.000000e+00,0.000000e+00,0.000000e+00,0.000000e+00,0.000000e+00,0.000000e+00,0.000000e+00,0.000000e+00,0.000000e+00,0.000000e+00,0.000000e+00,0.000000e+00,0.000000e+00,0.000000e+00,0.000000e+00,0.000000e+00,0.000000e+00,0.000000e+00,0.000000e+00,0.000000e+00,0.000000e+00,0.000000e+00,0.000000e+00,0.000000e+00,0.000000e+00,0.000000e+00,0.000000e+00,0.000000e+00,0.000000e+00,0.000000e+00,0.000000e+00,0.000000e+00,0.000000e+00,0.000000e+00,0.000000e+00,0.000000e+00,0.000000e+00,0.000000e+00,0.000000e+00,0.000000e+00,0.000000e+00,0.000000e+00,0.000000e+00,0.000000e+00,0.000000e+00,0.000000e+00,0.000000e+00,0.000000e+00,0.000000e+00,0.000000e+00,0.000000e+00,0.000000e+00,0.000000e+00,0.000000e+00,0.000000e+00,0.000000e+00,0.000000e+00,0.000000e+00,0.000000e+00,0.000000e+00,0.000000e+00,0.000000e+00,0.000000e+00,0.000000e+00,0.000000e+00,0.000000e+00,0.000000e+00,0.000000e+00,0.000000e+00,0.000000e+00,0.000000e+00,0.000000e+00,0.000000e+00,0.000000e+00,0.000000e+00,0.000000e+00,0.000000e+00,0.000000e+00,0.000000e+00,0.000000e+00,0.000000e+00,0.000000e+00,0.000000e+00,0.000000e+00,0.000000e+00,0.000000e+00,0.000000e+00,0.000000e+00,0.000000e+00,0.000000e+00,0.000000e+00,0.000000e+00,0.000000e+00,0.000000e+00,0.000000e+00,0.000000e+00,0.000000e+00,0.000000e+00,0.000000e+00,0.000000e+00,0.000000e+00,0.000000e+00,0.000000e+00,0.000000e+00,0.000000e+00,0.000000e+00,0.000000e+00,0.000000e+00,0.000000e+00,0.000000e+00,0.000000e+00,0.000000e+00,0.000000e+00,0.000000e+00,0.000000e+00,0.000000e+00,0.000000e+00,0.000000e+00,0.000000e+00,0.000000e+00,0.000000e+00,0.000000e+00,0.000000e+00,0.000000e+00,0.000000e+00,0.000000e+00,0.000000e+00,0.000000e+00,0.000000e+00,0.000000e+00,0.000000e+00,0.000000e+00,0.000000e+00,0.000000e+00,0.000000e+00,0.000000e+00,0.000000e+00,0.000000e+00,0.000000e+00,0.000000e+00,0.000000e+00,0.000000e+00,0.000000e+00,0.000000e+00,0.000000e+00,0.000000e+00,0.000000e+00,0.000000e+00,0.000000e+00,0.000000e+00,0.000000e+00,0.000000e+00,0.000000e+00,0.000000e+00,0.000000e+00,0.000000e+00,0.000000e+00,0.000000e+00,0.000000e+00,0.000000e+00,0.000000e+00,0.000000e+00,0.000000e+00,0.000000e+00,0.000000e+00,0.000000e+00,0.000000e+00,0.000000e+00,0.000000e+00,0.000000e+00,0.000000e+00,0.000000e+00,0.000000e+00,0.000000e+00,0.000000e+00,0.000000e+00,0.000000e+00,0.000000e+00,0.000000e+00,0.000000e+00,0.000000e+00,0.000000e+00,0.000000e+00,0.000000e+00,0.000000e+00,0.000000e+00,0.000000e+00,0.000000e+00,0.000000e+00,0.000000e+00,0.000000e+00,0.000000e+00,0.000000e+00,0.000000e+00,0.000000e+00,0.000000e+00,0.000000e+00,0.000000e+00,0.000000e+00,0.000000e+00,0.000000e+00,0.000000e+00,0.000000e+00,0.000000e+00,0.000000e+00,0.000000e+00,0.000000e+00,0.000000e+00,0.000000e+00,0.000000e+00,0.000000e+00,0.000000e+00,0.000000e+00,0.000000e+00,0.000000e+00,0.000000e+00,0.000000e+00,0.000000e+00,0.000000e+00,0.000000e+00,0.000000e+00,0.000000e+00,0.000000e+00,0.000000e+00,0.000000e+00,0.000000e+00,0.000000e+00,0.000000e+00,0.000000e+00,0.000000e+00,0.000000e+00,0.000000e+00,0.000000e+00,0.000000e+00,0.000000e+00,0.000000e+00,0.000000e+00,0.000000e+00,0.000000e+00,0.000000e+00,0.000000e+00,0.000000e+00,0.000000e+00,0.000000e+00,0.000000e+00,0.000000e+00,0.000000e+00,0.000000e+00,0.000000e+00,0.000000e+00,0.000000e+00,0.000000e+00,0.000000e+00,0.000000e+00,0.000000e+00,0.000000e+00,0.000000e+00,0.000000e+00,0.000000e+00,0.000000e+00,0.000000e+00,0.000000e+00,0.000000e+00,0.000000e+00,0.000000e+00,0.000000e+00,0.000000e+00,0.000000e+00,0.000000e+00,0.000000e+00,0.000000e+00,0.000000e+00,0.000000e+00,0.000000e+00,0.000000e+00,0.000000e+00,0.000000e+00,0.000000e+00,0.000000e+00,0.000000e+00,0.000000e+00,0.000000e+00,0.000000e+00,0.000000e+00,0.000000e+00,0.000000e+00,0.000000e+00,0.000000e+00,0.000000e+00,0.000000e+00,0.000000e+00,0.000000e+00,0.000000e+00,0.000000e+00,0.000000e+00,0.000000e+00,0.000000e+00,0.000000e+00,0.000000e+00,0.000000e+00,0.000000e+00,0.000000e+00,0.000000e+00,0.000000e+00,0.000000e+00,0.000000e+00,0.000000e+00,0.000000e+00,0.000000e+00,0.000000e+00,0.000000e+00,0.000000e+00,0.000000e+00,0.000000e+00,0.000000e+00,0.000000e+00,0.000000e+00,0.000000e+00,0.000000e+00,0.000000e+00,0.000000e+00,0.000000e+00,0.000000e+00,0.000000e+00,0.000000e+00,0.000000e+00,0.000000e+00,0.000000e+00,0.000000e+00,0.000000e+00,0.000000e+00,0.000000e+00,0.000000e+00,0.000000e+00,0.000000e+00,0.000000e+00,0.000000e+00,0.000000e+00,0.000000e+00,0.000000e+00,0.000000e+00,0.000000e+00,0.000000e+00,0.000000e+00,0.000000e+00,0.000000e+00,0.000000e+00,0.000000e+00,0.000000e+00,0.000000e+00,0.000000e+00,0.000000e+00,0.000000e+00,0.000000e+00,0.000000e+00,0.000000e+00,0.000000e+00,0.000000e+00,0.000000e+00,0.000000e+00,0.000000e+00,0.000000e+00,0.000000e+00,0.000000e+00,0.000000e+00,0.000000e+00,0.000000e+00,0.000000e+00,0.000000e+00,0.000000e+00,0.000000e+00,0.000000e+00,0.000000e+00,0.000000e+00,0.000000e+00,0.000000e+00,0.000000e+00,0.000000e+00,0.000000e+00,0.000000e+00,0.000000e+00,0.000000e+00,0.000000e+00,0.000000e+00,0.000000e+00,0.000000e+00,0.000000e+00,0.000000e+00,0.000000e+00,0.000000e+00,0.000000e+00,0.000000e+00,0.000000e+00,0.000000e+00,0.000000e+00,0.000000e+00,0.000000e+00,0.000000e+00,0.000000e+00,0.000000e+00,0.000000e+00,0.000000e+00,0.000000e+00,0.000000e+00,0.000000e+00,0.000000e+00,0.000000e+00,0.000000e+00,0.000000e+00,0.000000e+00,0.000000e+00,0.000000e+00,0.000000e+00,0.000000e+00,0.000000e+00,0.000000e+00,0.000000e+00,0.000000e+00,0.000000e+00,0.000000e+00,0.000000e+00,0.000000e+00,0.000000e+00,0.000000e+00,0.000000e+00,0.000000e+00,0.000000e+00,0.000000e+00,0.000000e+00,0.000000e+00,0.000000e+00,0.000000e+00,0.000000e+00,0.000000e+00,0.000000e+00,0.000000e+00,0.000000e+00,0.000000e+00,0.000000e+00,0.000000e+00,0.000000e+00,0.000000e+00,0.000000e+00,0.000000e+00,0.000000e+00,0.000000e+00,0.000000e+00,0.000000e+00,0.000000e+00,0.000000e+00,0.000000e+00,0.000000e+00,0.000000e+00,0.000000e+00,0.000000e+00,0.000000e+00,0.000000e+00,0.000000e+00,0.000000e+00,0.000000e+00,0.000000e+00,0.000000e+00,0.000000e+00,0.000000e+00,0.000000e+00,0.000000e+00,0.000000e+00,0.000000e+00,0.000000e+00,0.000000e+00,0.000000e+00,0.000000e+00,0.000000e+00,0.000000e+00,0.000000e+00,0.000000e+00,0.000000e+00,0.000000e+00,0.000000e+00,0.000000e+00,0.000000e+00,0.000000e+00,0.000000e+00,0.000000e+00,0.000000e+00,0.000000e+00,0.000000e+00,0.000000e+00,0.000000e+00,0.000000e+00,0.000000e+00,0.000000e+00,0.000000e+00,0.000000e+00,0.000000e+00,0.000000e+00,0.000000e+00,0.000000e+00,0.000000e+00,0.000000e+00,0.000000e+00,0.000000e+00,0.000000e+00,0.000000e+00,0.000000e+00,0.000000e+00,0.000000e+00,0.000000e+00,0.000000e+00,0.000000e+00,0.000000e+00,0.000000e+00,0.000000e+00,0.000000e+00,0.000000e+00,0.000000e+00,0.000000e+00,0.000000e+00,0.000000e+00,0.000000e+00,0.000000e+00,0.000000e+00,0.000000e+00,0.000000e+00,0.000000e+00,0.000000e+00,0.000000e+00,0.000000e+00,0.000000e+00,0.000000e+00,0.000000e+00,0.000000e+00,0.000000e+00,0.000000e+00,0.000000e+00,0.000000e+00,0.000000e+00,0.000000e+00,0.000000e+00,0.000000e+00,0.000000e+00,0.000000e+00,0.000000e+00,0.000000e+00,0.000000e+00,0.000000e+00,0.000000e+00,0.000000e+00,0.000000e+00,0.000000e+00,0.000000e+00,0.000000e+00,0.000000e+00,0.000000e+00,0.000000e+00,0.000000e+00,0.000000e+00,0.000000e+00,0.000000e+00,0.000000e+00,0.000000e+00,0.000000e+00,0.000000e+00,0.000000e+00,0.000000e+00,0.000000e+00,0.000000e+00,0.000000e+00,0.000000e+00,0.000000e+00,0.000000e+00,0.000000e+00,0.000000e+00,0.000000e+00,0.000000e+00,0.000000e+00,0.000000e+00,0.000000e+00,0.000000e+00,0.000000e+00,0.000000e+00,0.000000e+00,0.000000e+00,0.000000e+00,0.000000e+00,0.000000e+00,0.000000e+00,0.000000e+00,0.000000e+00,0.000000e+00,0.000000e+00,0.000000e+00,0.000000e+00,0.000000e+00,0.000000e+00,0.000000e+00,0.000000e+00,0.000000e+00,0.000000e+00,0.000000e+00,0.000000e+00,0.000000e+00,0.000000e+00,0.000000e+00,0.000000e+00,0.000000e+00,0.000000e+00,0.000000e+00,0.000000e+00,0.000000e+00,0.000000e+00,0.000000e+00,0.000000e+00,0.000000e+00,0.000000e+00,0.000000e+00,0.000000e+00,0.000000e+00,0.000000e+00,0.000000e+00,0.000000e+00,0.000000e+00,0.000000e+00,0.000000e+00,0.000000e+00,0.000000e+00,0.000000e+00,0.000000e+00,0.000000e+00,0.000000e+00,0.000000e+00,0.000000e+00,0.000000e+00,0.000000e+00,0.000000e+00,0.000000e+00,0.000000e+00,0.000000e+00,0.000000e+00,0.000000e+00,0.000000e+00,0.000000e+00,0.000000e+00,0.000000e+00,0.000000e+00,0.000000e+00,0.000000e+00,0.000000e+00,0.000000e+00,0.000000e+00,0.000000e+00,0.000000e+00,0.000000e+00,0.000000e+00,0.000000e+00,0.000000e+00,0.000000e+00,0.000000e+00,0.000000e+00,0.000000e+00,0.000000e+00,0.000000e+00,0.000000e+00,0.000000e+00,0.000000e+00,0.000000e+00,0.000000e+00,0.000000e+00,0.000000e+00,0.000000e+00,0.000000e+00,0.000000e+00,0.000000e+00,0.000000e+00,0.000000e+00,0.000000e+00,0.000000e+00,0.000000e+00,0.000000e+00,0.000000e+00,0.000000e+00,0.000000e+00,0.000000e+00,0.000000e+00,0.000000e+00,0.000000e+00,0.000000e+00,0.000000e+00,0.000000e+00,0.000000e+00,0.000000e+00,0.000000e+00,0.000000e+00,0.000000e+00,0.000000e+00,0.000000e+00,0.000000e+00,0.000000e+00,0.000000e+00,0.000000e+00,0.000000e+00,0.000000e+00,0.000000e+00,0.000000e+00,0.000000e+00,0.000000e+00,0.000000e+00,0.000000e+00,0.000000e+00,0.000000e+00,0.000000e+00,0.000000e+00,0.000000e+00,0.000000e+00,0.000000e+00,0.000000e+00,0.000000e+00,0.000000e+00,0.000000e+00,0.000000e+00,0.000000e+00,0.000000e+00,0.000000e+00,0.000000e+00,0.000000e+00,0.000000e+00,0.000000e+00,0.000000e+00,0.000000e+00,0.000000e+00,0.000000e+00,0.000000e+00,0.000000e+00,0.000000e+00,0.000000e+00,0.000000e+00,0.000000e+00,0.000000e+00,0.000000e+00,0.000000e+00,0.000000e+00,0.000000e+00,0.000000e+00,0.000000e+00,0.000000e+00,0.000000e+00,0.000000e+00,0.000000e+00,0.000000e+00,0.000000e+00,0.000000e+00,0.000000e+00,0.000000e+00,0.000000e+00,0.000000e+00,0.000000e+00,0.000000e+00,0.000000e+00,0.000000e+00,0.000000e+00,0.000000e+00,0.000000e+00,0.000000e+00,0.000000e+00,0.000000e+00,0.000000e+00,0.000000e+00,0.000000e+00,0.000000e+00,0.000000e+00,0.000000e+00,0.000000e+00,0.000000e+00,0.000000e+00,0.000000e+00,0.000000e+00,0.000000e+00,0.000000e+00,0.000000e+00,0.000000e+00,0.000000e+00,0.000000e+00,0.000000e+00,0.000000e+00,0.000000e+00,0.000000e+00,0.000000e+00,0.000000e+00,0.000000e+00,0.000000e+00,0.000000e+00,0.000000e+00,0.000000e+00,0.000000e+00,0.000000e+00,0.000000e+00,0.000000e+00,0.000000e+00,0.000000e+00,0.000000e+00,0.000000e+00,0.000000e+00,0.000000e+00,0.000000e+00,0.000000e+00,0.000000e+00,0.000000e+00,0.000000e+00,0.000000e+00,0.000000e+00,0.000000e+00,0.000000e+00,0.000000e+00,0.000000e+00,0.000000e+00,0.000000e+00,0.000000e+00,0.000000e+00,0.000000e+00,0.000000e+00,0.000000e+00,0.000000e+00,0.000000e+00,0.000000e+00,0.000000e+00,0.000000e+00,0.000000e+00,0.000000e+00,0.000000e+00,0.000000e+00,0.000000e+00,0.000000e+00,0.000000e+00,0.000000e+00,0.000000e+00,0.000000e+00,0.000000e+00,0.000000e+00,0.000000e+00,0.000000e+00,0.000000e+00,0.000000e+00,0.000000e+00,0.000000e+00,0.000000e+00,0.000000e+00,0.000000e+00,0.000000e+00,0.000000e+00,0.000000e+00,0.000000e+00,0.000000e+00,0.000000e+00,0.000000e+00,0.000000e+00,0.000000e+00,0.000000e+00,0.000000e+00,0.000000e+00,0.000000e+00,0.000000e+00,0.000000e+00,0.000000e+00,0.000000e+00,0.000000e+00,0.000000e+00,0.000000e+00,0.000000e+00,0.000000e+00,0.000000e+00,0.000000e+00,0.000000e+00,0.000000e+00,0.000000e+00,0.000000e+00,0.000000e+00,0.000000e+00,0.000000e+00,0.000000e+00,0.000000e+00,0.000000e+00,0.000000e+00,0.000000e+00,0.000000e+00,0.000000e+00,0.000000e+00,0.000000e+00,0.000000e+00,0.000000e+00,0.000000e+00,0.000000e+00,0.000000e+00,0.000000e+00,0.000000e+00,0.000000e+00,0.000000e+00,0.000000e+00,0.000000e+00,0.000000e+00,0.000000e+00,0.000000e+00,0.000000e+00,0.000000e+00,0.000000e+00,0.000000e+00,0.000000e+00,0.000000e+00,0.000000e+00,0.000000e+00,0.000000e+00,0.000000e+00,0.000000e+00,0.000000e+00,0.000000e+00,0.000000e+00,0.000000e+00,0.000000e+00,0.000000e+00,0.000000e+00,0.000000e+00,0.000000e+00,0.000000e+00,0.000000e+00,0.000000e+00,0.000000e+00,0.000000e+00,0.000000e+00,0.000000e+00,0.000000e+00,0.000000e+00,0.000000e+00,0.000000e+00,0.000000e+00,0.000000e+00,0.000000e+00,0.000000e+00,0.000000e+00,0.000000e+00,0.000000e+00,0.000000e+00,0.000000e+00,0.000000e+00,0.000000e+00,0.000000e+00,0.000000e+00,0.000000e+00,0.000000e+00,0.000000e+00,0.000000e+00,0.000000e+00,0.000000e+00,0.000000e+00,0.000000e+00,0.000000e+00,0.000000e+00,0.000000e+00,0.000000e+00,0.000000e+00,0.000000e+00,0.000000e+00,0.000000e+00,0.000000e+00,0.000000e+00,0.000000e+00,0.000000e+00,0.000000e+00,0.000000e+00,0.000000e+00,0.000000e+00,0.000000e+00,0.000000e+00,0.000000e+00,0.000000e+00,0.000000e+00,0.000000e+00,0.000000e+00,0.000000e+00,0.000000e+00,0.000000e+00,0.000000e+00,0.000000e+00,0.000000e+00,0.000000e+00,0.000000e+00,0.000000e+00,0.000000e+00,0.000000e+00,0.000000e+00,0.000000e+00,0.000000e+00,0.000000e+00,0.000000e+00,0.000000e+00,0.000000e+00,0.000000e+00,0.000000e+00,0.000000e+00,0.000000e+00,0.000000e+00,0.000000e+00,0.000000e+00,0.000000e+00,0.000000e+00,0.000000e+00,0.000000e+00,0.000000e+00,0.000000e+00,0.000000e+00,0.000000e+00,0.000000e+00,0.000000e+00,0.000000e+00,0.000000e+00,0.000000e+00,0.000000e+00,0.000000e+00,0.000000e+00,0.000000e+00,0.000000e+00,0.000000e+00,0.000000e+00,0.000000e+00,0.000000e+00,0.000000e+00,0.000000e+00,0.000000e+00,0.000000e+00,0.000000e+00,0.000000e+00,0.000000e+00,0.000000e+00,0.000000e+00,0.000000e+00,0.000000e+00,0.000000e+00,0.000000e+00,0.000000e+00,0.000000e+00,0.000000e+00,0.000000e+00,0.000000e+00,0.000000e+00,0.000000e+00,0.000000e+00,0.000000e+00,0.000000e+00,0.000000e+00,0.000000e+00,0.000000e+00,0.000000e+00,0.000000e+00,0.000000e+00,0.000000e+00,0.000000e+00,0.000000e+00,0.000000e+00,0.000000e+00,0.000000e+00,0.000000e+00,0.000000e+00,0.000000e+00,0.000000e+00,0.000000e+00,0.000000e+00,0.000000e+00,0.000000e+00,0.000000e+00,0.000000e+00,0.000000e+00,0.000000e+00,0.000000e+00,0.000000e+00,0.000000e+00,0.000000e+00,0.000000e+00,0.000000e+00,0.000000e+00,0.000000e+00,0.000000e+00,0.000000e+00,0.000000e+00,0.000000e+00,0.000000e+00,0.000000e+00,0.000000e+00,0.000000e+00,0.000000e+00,0.000000e+00,0.000000e+00,0.000000e+00,0.000000e+00,0.000000e+00,0.000000e+00,0.000000e+00,0.000000e+00,0.000000e+00,0.000000e+00,0.000000e+00,0.000000e+00,0.000000e+00,0.000000e+00,0.000000e+00,0.000000e+00,0.000000e+00,0.000000e+00,0.000000e+00,0.000000e+00,0.000000e+00,0.000000e+00,0.000000e+00,0.000000e+00,0.000000e+00,0.000000e+00,0.000000e+00,0.000000e+00,0.000000e+00,0.000000e+00,0.000000e+00,0.000000e+00,0.000000e+00,0.000000e+00,0.000000e+00,0.000000e+00,0.000000e+00,0.000000e+00,0.000000e+00,0.000000e+00,0.000000e+00,0.000000e+00,0.000000e+00,0.000000e+00,0.000000e+00,0.000000e+00,0.000000e+00,0.000000e+00,0.000000e+00,0.000000e+00,0.000000e+00,0.000000e+00,0.000000e+00,0.000000e+00,0.000000e+00,0.000000e+00,0.000000e+00,0.000000e+00,0.000000e+00,0.000000e+00,0.000000e+00,0.000000e+00,0.000000e+00,0.000000e+00,0.000000e+00,0.000000e+00,0.000000e+00,0.000000e+00,0.000000e+00,0.000000e+00,0.000000e+00,0.000000e+00,0.000000e+00,0.000000e+00,0.000000e+00,0.000000e+00,0.000000e+00,0.000000e+00,0.000000e+00,0.000000e+00,0.000000e+00,0.000000e+00,0.000000e+00,0.000000e+00,0.000000e+00,0.000000e+00,0.000000e+00,0.000000e+00,0.000000e+00,0.000000e+00,0.000000e+00,0.000000e+00,0.000000e+00,0.000000e+00,0.000000e+00,0.000000e+00,0.000000e+00,0.000000e+00,0.000000e+00,0.000000e+00,0.000000e+00,0.000000e+00,0.000000e+00,0.000000e+00,0.000000e+00,0.000000e+00,0.000000e+00,0.000000e+00,0.000000e+00,0.000000e+00,0.000000e+00,0.000000e+00,0.000000e+00,0.000000e+00,0.000000e+00,0.000000e+00,0.000000e+00,0.000000e+00,0.000000e+00,0.000000e+00,0.000000e+00,0.000000e+00,0.000000e+00,0.000000e+00,0.000000e+00,0.000000e+00,0.000000e+00,0.000000e+00,0.000000e+00,0.000000e+00,0.000000e+00,0.000000e+00,0.000000e+00,0.000000e+00,0.000000e+00,0.000000e+00,0.000000e+00,0.000000e+00,0.000000e+00,0.000000e+00,0.000000e+00,0.000000e+00,0.000000e+00,0.000000e+00,0.000000e+00,0.000000e+00,0.000000e+00,0.000000e+00,0.000000e+00,0.000000e+00,0.000000e+00,0.000000e+00,0.000000e+00,0.000000e+00,0.000000e+00,0.000000e+00,0.000000e+00,0.000000e+00,0.000000e+00,0.000000e+00,0.000000e+00,0.000000e+00,0.000000e+00,0.000000e+00,0.000000e+00,0.000000e+00,0.000000e+00,0.000000e+00,0.000000e+00,0.000000e+00,0.000000e+00,0.000000e+00,0.000000e+00,0.000000e+00,0.000000e+00,0.000000e+00,0.000000e+00,0.000000e+00,0.000000e+00,0.000000e+00,0.000000e+00,0.000000e+00,0.000000e+00,0.000000e+00,0.000000e+00,0.000000e+00,0.000000e+00,0.000000e+00,0.000000e+00,0.000000e+00,0.000000e+00,0.000000e+00,0.000000e+00,0.000000e+00,0.000000e+00,0.000000e+00,0.000000e+00,0.000000e+00,0.000000e+00,0.000000e+00,0.000000e+00,0.000000e+00,0.000000e+00,0.000000e+00,0.000000e+00,0.000000e+00,0.000000e+00,0.000000e+00,0.000000e+00,0.000000e+00,0.000000e+00,0.000000e+00,0.000000e+00,0.000000e+00,0.000000e+00,0.000000e+00,0.000000e+00,0.000000e+00,0.000000e+00,0.000000e+00,0.000000e+00,0.000000e+00,0.000000e+00,0.000000e+00,0.000000e+00,0.000000e+00,0.000000e+00,0.000000e+00,0.000000e+00,0.000000e+00,0.000000e+00,0.000000e+00,0.000000e+00,0.000000e+00,0.000000e+00,0.000000e+00,0.000000e+00,0.000000e+00,0.000000e+00,0.000000e+00,0.000000e+00,0.000000e+00,0.000000e+00,0.000000e+00,0.000000e+00,0.000000e+00,0.000000e+00,0.000000e+00,0.000000e+00,0.000000e+00,0.000000e+00,0.000000e+00,0.000000e+00,0.000000e+00,0.000000e+00,0.000000e+00,0.000000e+00,0.000000e+00,0.000000e+00,0.000000e+00,0.000000e+00,0.000000e+00,0.000000e+00,0.000000e+00,0.000000e+00,0.000000e+00,0.000000e+00,0.000000e+00,0.000000e+00,0.000000e+00,0.000000e+00,0.000000e+00,0.000000e+00,0.000000e+00,0.000000e+00,0.000000e+00,0.000000e+00,0.000000e+00,0.000000e+00,0.000000e+00,0.000000e+00,0.000000e+00,0.000000e+00,0.000000e+00,0.000000e+00,0.000000e+00,0.000000e+00,0.000000e+00,0.000000e+00,0.000000e+00,0.000000e+00,0.000000e+00,0.000000e+00,0.000000e+00,0.000000e+00,0.000000e+00,0.000000e+00,0.000000e+00,0.000000e+00,0.000000e+00,0.000000e+00,0.000000e+00,0.000000e+00,0.000000e+00,0.000000e+00,0.000000e+00,0.000000e+00,0.000000e+00,0.000000e+00,0.000000e+00,0.000000e+00,0.000000e+00,0.000000e+00,0.000000e+00,0.000000e+00,0.000000e+00,0.000000e+00,0.000000e+00,0.000000e+00,0.000000e+00,0.000000e+00,0.000000e+00,0.000000e+00,0.000000e+00,0.000000e+00,0.000000e+00,0.000000e+00,0.000000e+00,0.000000e+00,0.000000e+00,0.000000e+00,0.000000e+00,0.000000e+00,0.000000e+00,0.000000e+00,0.000000e+00,0.000000e+00,0.000000e+00,0.000000e+00,0.000000e+00,0.000000e+00,0.000000e+00,0.000000e+00,0.000000e+00,0.000000e+00,0.000000e+00,0.000000e+00,0.000000e+00,0.000000e+00,0.000000e+00,0.000000e+00,0.000000e+00,0.000000e+00,0.000000e+00,0.000000e+00,0.000000e+00,0.000000e+00,0.000000e+00,0.000000e+00,0.000000e+00,0.000000e+00,0.000000e+00,0.000000e+00,0.000000e+00,0.000000e+00,0.000000e+00,0.000000e+00,0.000000e+00,0.000000e+00,0.000000e+00,0.000000e+00,0.000000e+00,0.000000e+00,0.000000e+00,0.000000e+00,0.000000e+00,0.000000e+00,0.000000e+00,0.000000e+00,0.000000e+00,0.000000e+00,0.000000e+00,0.000000e+00,0.000000e+00,0.000000e+00,0.000000e+00,0.000000e+00,0.000000e+00,0.000000e+00,0.000000e+00,0.000000e+00,0.000000e+00,0.000000e+00,0.000000e+00,0.000000e+00,0.000000e+00,0.000000e+00,0.000000e+00,0.000000e+00,0.000000e+00,0.000000e+00,0.000000e+00,0.000000e+00,0.000000e+00,0.000000e+00,0.000000e+00,0.000000e+00,0.000000e+00,0.000000e+00,0.000000e+00,0.000000e+00,0.000000e+00,0.000000e+00,0.000000e+00,0.000000e+00,0.000000e+00,0.000000e+00,0.000000e+00,0.000000e+00,0.000000e+00,0.000000e+00,0.000000e+00,0.000000e+00,0.000000e+00,0.000000e+00,0.000000e+00,0.000000e+00,0.000000e+00,0.000000e+00,0.000000e+00,0.000000e+00,0.000000e+00,0.000000e+00,0.000000e+00,0.000000e+00,0.000000e+00,0.000000e+00,0.000000e+00,0.000000e+00,0.000000e+00,0.000000e+00,0.000000e+00,0.000000e+00,0.000000e+00,0.000000e+00,0.000000e+00,0.000000e+00,0.000000e+00,0.000000e+00,0.000000e+00,0.000000e+00,0.000000e+00,0.000000e+00,0.000000e+00,0.000000e+00,0.000000e+00,0.000000e+00,0.000000e+00,0.000000e+00,0.000000e+00,0.000000e+00,0.000000e+00,0.000000e+00,0.000000e+00,0.000000e+00,0.000000e+00,0.000000e+00,0.000000e+00,0.000000e+00,0.000000e+00,0.000000e+00,0.000000e+00,0.000000e+00,0.000000e+00,0.000000e+00,0.000000e+00,0.000000e+00,0.000000e+00,0.000000e+00,0.000000e+00,0.000000e+00,0.000000e+00,0.000000e+00,0.000000e+00,0.000000e+00,0.000000e+00,0.000000e+00,0.000000e+00,0.000000e+00,0.000000e+00,0.000000e+00,0.000000e+00,0.000000e+00,0.000000e+00,0.000000e+00,0.000000e+00,0.000000e+00,0.000000e+00,0.000000e+00,0.000000e+00,0.000000e+00,0.000000e+00,0.000000e+00,0.000000e+00,0.000000e+00,0.000000e+00,0.000000e+00,0.000000e+00,0.000000e+00,0.000000e+00,0.000000e+00,0.000000e+00,0.000000e+00,0.000000e+00,0.000000e+00,0.000000e+00,0.000000e+00,0.000000e+00,0.000000e+00,0.000000e+00,0.000000e+00,0.000000e+00,0.000000e+00,0.000000e+00,0.000000e+00,0.000000e+00,0.000000e+00,0.000000e+00,0.000000e+00,0.000000e+00,0.000000e+00,0.000000e+00,0.000000e+00,0.000000e+00,0.000000e+00,0.000000e+00,0.000000e+00,0.000000e+00,0.000000e+00,0.000000e+00,0.000000e+00,0.000000e+00,0.000000e+00,0.000000e+00,0.000000e+00,0.000000e+00,0.000000e+00,0.000000e+00,0.000000e+00,0.000000e+00,0.000000e+00,0.000000e+00,0.000000e+00,0.000000e+00,0.000000e+00,0.000000e+00,0.000000e+00,0.000000e+00,0.000000e+00,0.000000e+00,0.000000e+00,0.000000e+00,0.000000e+00,0.000000e+00,0.000000e+00,0.000000e+00,0.000000e+00,0.000000e+00,0.000000e+00,0.000000e+00,0.000000e+00,0.000000e+00,0.000000e+00,0.000000e+00,0.000000e+00,0.000000e+00,0.000000e+00,0.000000e+00,0.000000e+00,0.000000e+00,0.000000e+00,0.000000e+00,0.000000e+00,0.000000e+00,0.000000e+00,0.000000e+00,0.000000e+00,0.000000e+00,0.000000e+00,0.000000e+00,0.000000e+00,0.000000e+00,0.000000e+00,0.000000e+00,0.000000e+00,0.000000e+00,0.000000e+00,0.000000e+00,0.000000e+00,0.000000e+00,0.000000e+00,0.000000e+00,0.000000e+00,0.000000e+00,0.000000e+00,0.000000e+00,0.000000e+00,0.000000e+00,0.000000e+00,0.000000e+00,0.000000e+00,0.000000e+00,0.000000e+00,0.000000e+00,0.000000e+00,0.000000e+00,0.000000e+00,0.000000e+00,0.000000e+00,0.000000e+00,0.000000e+00,0.000000e+00,0.000000e+00,0.000000e+00,0.000000e+00,0.000000e+00,0.000000e+00,0.000000e+00,0.000000e+00,0.000000e+00,0.000000e+00,0.000000e+00,0.000000e+00,0.000000e+00,0.000000e+00,0.000000e+00,0.000000e+00,0.000000e+00,0.000000e+00,0.000000e+00,0.000000e+00,0.000000e+00,0.000000e+00,0.000000e+00,0.000000e+00,0.000000e+00,0.000000e+00,0.000000e+00,0.000000e+00,0.000000e+00,0.000000e+00,0.000000e+00,0.000000e+00,0.000000e+00,0.000000e+00,0.000000e+00,0.000000e+00,0.000000e+00,0.000000e+00,0.000000e+00,0.000000e+00,0.000000e+00,0.000000e+00,0.000000e+00,0.000000e+00,0.000000e+00,0.000000e+00,0.000000e+00,0.000000e+00,0.000000e+00,0.000000e+00,0.000000e+00,0.000000e+00,0.000000e+00,0.000000e+00,0.000000e+00,0.000000e+00,0.000000e+00,0.000000e+00,0.000000e+00,0.000000e+00,0.000000e+00,0.000000e+00,0.000000e+00,0.000000e+00,0.000000e+00,0.000000e+00,0.000000e+00,0.000000e+00,0.000000e+00,0.000000e+00,0.000000e+00,0.000000e+00,0.000000e+00,0.000000e+00,0.000000e+00,0.000000e+00,0.000000e+00,0.000000e+00,0.000000e+00,0.000000e+00,0.000000e+00,0.000000e+00,0.000000e+00,0.000000e+00,0.000000e+00,0.000000e+00,0.000000e+00,0.000000e+00,0.000000e+00,0.000000e+00,0.000000e+00,0.000000e+00,0.000000e+00,0.000000e+00,0.000000e+00,0.000000e+00,0.000000e+00,0.000000e+00,0.000000e+00,0.000000e+00,0.000000e+00,0.000000e+00,0.000000e+00,0.000000e+00,0.000000e+00,0.000000e+00,0.000000e+00,0.000000e+00,0.000000e+00,0.000000e+00,0.000000e+00,0.000000e+00,0.000000e+00,0.000000e+00,0.000000e+00,0.000000e+00,0.000000e+00,0.000000e+00,0.000000e+00,0.000000e+00,0.000000e+00,0.000000e+00,0.000000e+00,0.000000e+00,0.000000e+00,0.000000e+00,0.000000e+00,0.000000e+00,0.000000e+00,0.000000e+00,0.000000e+00,0.000000e+00,0.000000e+00,0.000000e+00,0.000000e+00,0.000000e+00,0.000000e+00,0.000000e+00,0.000000e+00,0.000000e+00,0.000000e+00,0.000000e+00,0.000000e+00,0.000000e+00,0.000000e+00,0.000000e+00,0.000000e+00,0.000000e+00,0.000000e+00,0.000000e+00,0.000000e+00,0.000000e+00,0.000000e+00,0.000000e+00,0.000000e+00,0.000000e+00,0.000000e+00,0.000000e+00,0.000000e+00,0.000000e+00,0.000000e+00,0.000000e+00,0.000000e+00,0.000000e+00,0.000000e+00,0.000000e+00,0.000000e+00,0.000000e+00,0.000000e+00,0.000000e+00,0.000000e+00,0.000000e+00,0.000000e+00,0.000000e+00,0.000000e+00,0.000000e+00,0.000000e+00,0.000000e+00,0.000000e+00,0.000000e+00,0.000000e+00,0.000000e+00,0.000000e+00,0.000000e+00,0.000000e+00,0.000000e+00,0.000000e+00,0.000000e+00,0.000000e+00,0.000000e+00,0.000000e+00,0.000000e+00,0.000000e+00,0.000000e+00,0.000000e+00,0.000000e+00,0.000000e+00,0.000000e+00,0.000000e+00,0.000000e+00,0.000000e+00,0.000000e+00,0.000000e+00,0.000000e+00,0.000000e+00,0.000000e+00,0.000000e+00,0.000000e+00,0.000000e+00,0.000000e+00,0.000000e+00,0.000000e+00,0.000000e+00,0.000000e+00,0.000000e+00,0.000000e+00,0.000000e+00,0.000000e+00,0.000000e+00,0.000000e+00,0.000000e+00,0.000000e+00,0.000000e+00,0.000000e+00,0.000000e+00,0.000000e+00,0.000000e+00,0.000000e+00,0.000000e+00,0.000000e+00,0.000000e+00,0.000000e+00,0.000000e+00,0.000000e+00,0.000000e+00,0.000000e+00,0.000000e+00,0.000000e+00,0.000000e+00,0.000000e+00,0.000000e+00,0.000000e+00,0.000000e+00,0.000000e+00,0.000000e+00,0.000000e+00,0.000000e+00,0.000000e+00,0.000000e+00,0.000000e+00,0.000000e+00,0.000000e+00,0.000000e+00,0.000000e+00,0.000000e+00,0.000000e+00,0.000000e+00,0.000000e+00,0.000000e+00,0.000000e+00,0.000000e+00,0.000000e+00,0.000000e+00,0.000000e+00,0.000000e+00,0.000000e+00,0.000000e+00,0.000000e+00,0.000000e+00,0.000000e+00,0.000000e+00,0.000000e+00,0.000000e+00,0.000000e+00,0.000000e+00,0.000000e+00,0.000000e+00,0.000000e+00,0.000000e+00,0.000000e+00,0.000000e+00,0.000000e+00,0.000000e+00,0.000000e+00,0.000000e+00,0.000000e+00,0.000000e+00,0.000000e+00,0.000000e+00,0.000000e+00,0.000000e+00,0.000000e+00,0.000000e+00,0.000000e+00,0.000000e+00,0.000000e+00,0.000000e+00,0.000000e+00,0.000000e+00,0.000000e+00,0.000000e+00,0.000000e+00,0.000000e+00,0.000000e+00,0.000000e+00,0.000000e+00,0.000000e+00,0.000000e+00,0.000000e+00,0.000000e+00,0.000000e+00,0.000000e+00,0.000000e+00,0.000000e+00,0.000000e+00,0.000000e+00,0.000000e+00,0.000000e+00,0.000000e+00,0.000000e+00,0.000000e+00,0.000000e+00,0.000000e+00,0.000000e+00,0.000000e+00,0.000000e+00,0.000000e+00,0.000000e+00,0.000000e+00,0.000000e+00,0.000000e+00,0.000000e+00,0.000000e+00,0.000000e+00,0.000000e+00,0.000000e+00,0.000000e+00,0.000000e+00,0.000000e+00,0.000000e+00,0.000000e+00,0.000000e+00,0.000000e+00,0.000000e+00,0.000000e+00,0.000000e+00,0.000000e+00,0.000000e+00,0.000000e+00,0.000000e+00,0.000000e+00,0.000000e+00,0.000000e+00,0.000000e+00,0.000000e+00,0.000000e+00,0.000000e+00,0.000000e+00,0.000000e+00,0.000000e+00,0.000000e+00,0.000000e+00,0.000000e+00,0.000000e+00,0.000000e+00,0.000000e+00,0.000000e+00,0.000000e+00,0.000000e+00,0.000000e+00,0.000000e+00,0.000000e+00,0.000000e+00,0.000000e+00,0.000000e+00,0.000000e+00,0.000000e+00,0.000000e+00,0.000000e+00,0.000000e+00,0.000000e+00,0.000000e+00,0.000000e+00,0.000000e+00,0.000000e+00,0.000000e+00,0.000000e+00,0.000000e+00,0.000000e+00,0.000000e+00,0.000000e+00,0.000000e+00,0.000000e+00,0.000000e+00,0.000000e+00,0.000000e+00,0.000000e+00,0.000000e+00,0.000000e+00,0.000000e+00,0.000000e+00,0.000000e+00,0.000000e+00,0.000000e+00,0.000000e+00,0.000000e+00,0.000000e+00,0.000000e+00,0.000000e+00,0.000000e+00,0.000000e+00,0.000000e+00,0.000000e+00,0.000000e+00,0.000000e+00,0.000000e+00,0.000000e+00,0.000000e+00,0.000000e+00,0.000000e+00,0.000000e+00,0.000000e+00,0.000000e+00,0.000000e+00,0.000000e+00,0.000000e+00,0.000000e+00,0.000000e+00,0.000000e+00,0.000000e+00,0.000000e+00,0.000000e+00,0.000000e+00,0.000000e+00,0.000000e+00,0.000000e+00,0.000000e+00,0.000000e+00,0.000000e+00,0.000000e+00,0.000000e+00,0.000000e+00,0.000000e+00,0.000000e+00,0.000000e+00,0.000000e+00,0.000000e+00,0.000000e+00,0.000000e+00,0.000000e+00,0.000000e+00,0.000000e+00,0.000000e+00,0.000000e+00,0.000000e+00,0.000000e+00,0.000000e+00,0.000000e+00,0.000000e+00,0.000000e+00,0.000000e+00,0.000000e+00,0.000000e+00,0.000000e+00,0.000000e+00,0.000000e+00,0.000000e+00,0.000000e+00,0.000000e+00,0.000000e+00,0.000000e+00,0.000000e+00,0.000000e+00,0.000000e+00,0.000000e+00,0.000000e+00,0.000000e+00,0.000000e+00,0.000000e+00,0.000000e+00,0.000000e+00,0.000000e+00,0.000000e+00,0.000000e+00,0.000000e+00,0.000000e+00,0.000000e+00,0.000000e+00,0.000000e+00,0.000000e+00,0.000000e+00,0.000000e+00,0.000000e+00,0.000000e+00,0.000000e+00,0.000000e+00,0.000000e+00,0.000000e+00,0.000000e+00,0.000000e+00,0.000000e+00,0.000000e+00,0.000000e+00,0.000000e+00,0.000000e+00,0.000000e+00,0.000000e+00,0.000000e+00,0.000000e+00,0.000000e+00,0.000000e+00,0.000000e+00,0.000000e+00,0.000000e+00,0.000000e+00,0.000000e+00,0.000000e+00,0.000000e+00,0.000000e+00,0.000000e+00,0.000000e+00,0.000000e+00,0.000000e+00,0.000000e+00,0.000000e+00,0.000000e+00,0.000000e+00,0.000000e+00,0.000000e+00,0.000000e+00,0.000000e+00,0.000000e+00,0.000000e+00,0.000000e+00,0.000000e+00,0.000000e+00,0.000000e+00,0.000000e+00,0.000000e+00,0.000000e+00,0.000000e+00,0.000000e+00,0.000000e+00,0.000000e+00,0.000000e+00,0.000000e+00,0.000000e+00,0.000000e+00,0.000000e+00,0.000000e+00,0.000000e+00,0.000000e+00,0.000000e+00,0.000000e+00,0.000000e+00,0.000000e+00,0.000000e+00,0.000000e+00,0.000000e+00,0.000000e+00,0.000000e+00,0.000000e+00,0.000000e+00,0.000000e+00,0.000000e+00,0.000000e+00,0.000000e+00,0.000000e+00,0.000000e+00,0.000000e+00,0.000000e+00,0.000000e+00,0.000000e+00,0.000000e+00,0.000000e+00,0.000000e+00,0.000000e+00,0.000000e+00,0.000000e+00,0.000000e+00,0.000000e+00,0.000000e+00,0.000000e+00,0.000000e+00,0.000000e+00,0.000000e+00,0.000000e+00,0.000000e+00,0.000000e+00,0.000000e+00,0.000000e+00,0.000000e+00,0.000000e+00,0.000000e+00,0.000000e+00,0.000000e+00,0.000000e+00,0.000000e+00,0.000000e+00,0.000000e+00,0.000000e+00,0.000000e+00,0.000000e+00,0.000000e+00,0.000000e+00,0.000000e+00,0.000000e+00,0.000000e+00,0.000000e+00,0.000000e+00,0.000000e+00,0.000000e+00,0.000000e+00,0.000000e+00,0.000000e+00,0.000000e+00,0.000000e+00,0.000000e+00,0.000000e+00,0.000000e+00,0.000000e+00,0.000000e+00,0.000000e+00,0.000000e+00,0.000000e+00,0.000000e+00,0.000000e+00,0.000000e+00,0.000000e+00,0.000000e+00,0.000000e+00,0.000000e+00,0.000000e+00,0.000000e+00,0.000000e+00,0.000000e+00,0.000000e+00,0.000000e+00,0.000000e+00,0.000000e+00,0.000000e+00,0.000000e+00,0.000000e+00,0.000000e+00,0.000000e+00,0.000000e+00,0.000000e+00,0.000000e+00,0.000000e+00,0.000000e+00,0.000000e+00,0.000000e+00,0.000000e+00,0.000000e+00,0.000000e+00,0.000000e+00,0.000000e+00,0.000000e+00,0.000000e+00,0.000000e+00,0.000000e+00,0.000000e+00,0.000000e+00,0.000000e+00,0.000000e+00,0.000000e+00,0.000000e+00,0.000000e+00,0.000000e+00,0.000000e+00,0.000000e+00,0.000000e+00,0.000000e+00,0.000000e+00,0.000000e+00,0.000000e+00,0.000000e+00,0.000000e+00,0.000000e+00,0.000000e+00,0.000000e+00,0.000000e+00,0.000000e+00,0.000000e+00,0.000000e+00,0.000000e+00,0.000000e+00,0.000000e+00,0.000000e+00,0.000000e+00,0.000000e+00,0.000000e+00,0.000000e+00,0.000000e+00,0.000000e+00,0.000000e+00,0.000000e+00,0.000000e+00,0.000000e+00,0.000000e+00,0.000000e+00,0.000000e+00,0.000000e+00,0.000000e+00,0.000000e+00,0.000000e+00,0.000000e+00,0.000000e+00,0.000000e+00,0.000000e+00,0.000000e+00,0.000000e+00,0.000000e+00,0.000000e+00,0.000000e+00,0.000000e+00,0.000000e+00,0.000000e+00,0.000000e+00,0.000000e+00,0.000000e+00,0.000000e+00,0.000000e+00,0.000000e+00,0.000000e+00,0.000000e+00,0.000000e+00,0.000000e+00,0.000000e+00,0.000000e+00,0.000000e+00,0.000000e+00,0.000000e+00,0.000000e+00,0.000000e+00,0.000000e+00,0.000000e+00,0.000000e+00,0.000000e+00,0.000000e+00,0.000000e+00,0.000000e+00,0.000000e+00,0.000000e+00,0.000000e+00,0.000000e+00,0.000000e+00,0.000000e+00,0.000000e+00,0.000000e+00,0.000000e+00,0.000000e+00,0.000000e+00,0.000000e+00,0.000000e+00,0.000000e+00,0.000000e+00,0.000000e+00,0.000000e+00,0.000000e+00,0.000000e+00,0.000000e+00,0.000000e+00,0.000000e+00,0.000000e+00,0.000000e+00,0.000000e+00,0.000000e+00,0.000000e+00,0.000000e+00,0.000000e+00,0.000000e+00,0.000000e+00,0.000000e+00,0.000000e+00,0.000000e+00,0.000000e+00,0.000000e+00,0.000000e+00,0.000000e+00,0.000000e+00,0.000000e+00,0.000000e+00,0.000000e+00,0.000000e+00,0.000000e+00,0.000000e+00,0.000000e+00,0.000000e+00,0.000000e+00,0.000000e+00,0.000000e+00,0.000000e+00,0.000000e+00,0.000000e+00,0.000000e+00,0.000000e+00,0.000000e+00,0.000000e+00,0.000000e+00,0.000000e+00,0.000000e+00,0.000000e+00,0.000000e+00,0.000000e+00,0.000000e+00,0.000000e+00,0.000000e+00,0.000000e+00,0.000000e+00,0.000000e+00,0.000000e+00,0.000000e+00,0.000000e+00,0.000000e+00,0.000000e+00,0.000000e+00,0.000000e+00,0.000000e+00,0.000000e+00,0.000000e+00,0.000000e+00,0.000000e+00,0.000000e+00,0.000000e+00,0.000000e+00,0.000000e+00,0.000000e+00,0.000000e+00,0.000000e+00,0.000000e+00,0.000000e+00,0.000000e+00,0.000000e+00,0.000000e+00,0.000000e+00,0.000000e+00,0.000000e+00,0.000000e+00,0.000000e+00,0.000000e+00,0.000000e+00,0.000000e+00,0.000000e+00,0.000000e+00,0.000000e+00,0.000000e+00,0.000000e+00,0.000000e+00,0.000000e+00,0.000000e+00,0.000000e+00,0.000000e+00,0.000000e+00,0.000000e+00,0.000000e+00,0.000000e+00,0.000000e+00,0.000000e+00,0.000000e+00,0.000000e+00,0.000000e+00,0.000000e+00,0.000000e+00,0.000000e+00,0.000000e+00,0.000000e+00,0.000000e+00,0.000000e+00,0.000000e+00,0.000000e+00,0.000000e+00,0.000000e+00,0.000000e+00,0.000000e+00,0.000000e+00,0.000000e+00,0.000000e+00,0.000000e+00,0.000000e+00,0.000000e+00,0.000000e+00,0.000000e+00,0.000000e+00,0.000000e+00,0.000000e+00,0.000000e+00,0.000000e+00,0.000000e+00,0.000000e+00,0.000000e+00,0.000000e+00,0.000000e+00,0.000000e+00,0.000000e+00,0.000000e+00,0.000000e+00,0.000000e+00,0.000000e+00,0.000000e+00,0.000000e+00,0.000000e+00,0.000000e+00,0.000000e+00,0.000000e+00,0.000000e+00,0.000000e+00,0.000000e+00,0.000000e+00,0.000000e+00,0.000000e+00,0.000000e+00,0.000000e+00,0.000000e+00,0.000000e+00,0.000000e+00,0.000000e+00,0.000000e+00,0.000000e+00,0.000000e+00,0.000000e+00,0.000000e+00,0.000000e+00,0.000000e+00,0.000000e+00,0.000000e+00,0.000000e+00,0.000000e+00,0.000000e+00,0.000000e+00,0.000000e+00,0.000000e+00,0.000000e+00,0.000000e+00,0.000000e+00,0.000000e+00,0.000000e+00,0.000000e+00,0.000000e+00,0.000000e+00,0.000000e+00,0.000000e+00,0.000000e+00,0.000000e+00,0.000000e+00,0.000000e+00,0.000000e+00,0.000000e+00,0.000000e+00,0.000000e+00,0.000000e+00,0.000000e+00,0.000000e+00,0.000000e+00,0.000000e+00,0.000000e+00,0.000000e+00,0.000000e+00,0.000000e+00,0.000000e+00,0.000000e+00,0.000000e+00,0.000000e+00,0.000000e+00,0.000000e+00,0.000000e+00,0.000000e+00,0.000000e+00,0.000000e+00,0.000000e+00,0.000000e+00,0.000000e+00,0.000000e+00,0.000000e+00,0.000000e+00,0.000000e+00,0.000000e+00,0.000000e+00,0.000000e+00,0.000000e+00,0.000000e+00,0.000000e+00,0.000000e+00,0.000000e+00,0.000000e+00,0.000000e+00,0.000000e+00,0.000000e+00,0.000000e+00,0.000000e+00,0.000000e+00,0.000000e+00,0.000000e+00,0.000000e+00,0.000000e+00,0.000000e+00,0.000000e+00,0.000000e+00,0.000000e+00,0.000000e+00,0.000000e+00,0.000000e+00,0.000000e+00,0.000000e+00,0.000000e+00,0.000000e+00,0.000000e+00,0.000000e+00,0.000000e+00,0.000000e+00,0.000000e+00,0.000000e+00,0.000000e+00,0.000000e+00,0.000000e+00,0.000000e+00,0.000000e+00,0.000000e+00,0.000000e+00,0.000000e+00,0.000000e+00,0.000000e+00,0.000000e+00,0.000000e+00,0.000000e+00,0.000000e+00,0.000000e+00,0.000000e+00,0.000000e+00,0.000000e+00,0.000000e+00,0.000000e+00,0.000000e+00,0.000000e+00,0.000000e+00,0.000000e+00,0.000000e+00,0.000000e+00,0.000000e+00,0.000000e+00,0.000000e+00,0.000000e+00,0.000000e+00,0.000000e+00,0.000000e+00,0.000000e+00,0.000000e+00,0.000000e+00,0.000000e+00,0.000000e+00,0.000000e+00,0.000000e+00,0.000000e+00,0.000000e+00,0.000000e+00,0.000000e+00,0.000000e+00,0.000000e+00,0.000000e+00,0.000000e+00,0.000000e+00,0.000000e+00,0.000000e+00,0.000000e+00,0.000000e+00,0.000000e+00,0.000000e+00,0.000000e+00,0.000000e+00,0.000000e+00,0.000000e+00,0.000000e+00,0.000000e+00,0.000000e+00,0.000000e+00,0.000000e+00,0.000000e+00,0.000000e+00,0.000000e+00,0.000000e+00,0.000000e+00,0.000000e+00,0.000000e+00,0.000000e+00,0.000000e+00,0.000000e+00,0.000000e+00,0.000000e+00,0.000000e+00,0.000000e+00,0.000000e+00,0.000000e+00,0.000000e+00,0.000000e+00,0.000000e+00,0.000000e+00,0.000000e+00,0.000000e+00,0.000000e+00,0.000000e+00,0.000000e+00,0.000000e+00,0.000000e+00,0.000000e+00,0.000000e+00,0.000000e+00,0.000000e+00,0.000000e+00,0.000000e+00,0.000000e+00,0.000000e+00,0.000000e+00,0.000000e+00,0.000000e+00,0.000000e+00,0.000000e+00,0.000000e+00,0.000000e+00,0.000000e+00,0.000000e+00,0.000000e+00,0.000000e+00,0.000000e+00,0.000000e+00,0.000000e+00,0.000000e+00,0.000000e+00,0.000000e+00,0.000000e+00,0.000000e+00,0.000000e+00,0.000000e+00,0.000000e+00,0.000000e+00,0.000000e+00,0.000000e+00,0.000000e+00,0.000000e+00,0.000000e+00,0.000000e+00,0.000000e+00,0.000000e+00,0.000000e+00,0.000000e+00,0.000000e+00,0.000000e+00,0.000000e+00,0.000000e+00,0.000000e+00,0.000000e+00,0.000000e+00,0.000000e+00,0.000000e+00,0.000000e+00,0.000000e+00,0.000000e+00,0.000000e+00,0.000000e+00,0.000000e+00,0.000000e+00,0.000000e+00,0.000000e+00,0.000000e+00,0.000000e+00,0.000000e+00,0.000000e+00,0.000000e+00,0.000000e+00,0.000000e+00,0.000000e+00,0.000000e+00,0.000000e+00,0.000000e+00,0.000000e+00,0.000000e+00,0.000000e+00,0.000000e+00,0.000000e+00,0.000000e+00,0.000000e+00,0.000000e+00,0.000000e+00,0.000000e+00,0.000000e+00,0.000000e+00,0.000000e+00,0.000000e+00,0.000000e+00,0.000000e+00,0.000000e+00,0.000000e+00,0.000000e+00,0.000000e+00,0.000000e+00,0.000000e+00,0.000000e+00,0.000000e+00,0.000000e+00,0.000000e+00,0.000000e+00,0.000000e+00,0.000000e+00,0.000000e+00,0.000000e+00,0.000000e+00,0.000000e+00,0.000000e+00,0.000000e+00,0.000000e+00,0.000000e+00,0.000000e+00,0.000000e+00,0.000000e+00,0.000000e+00,0.000000e+00,0.000000e+00,0.000000e+00,0.000000e+00,0.000000e+00,0.000000e+00,0.000000e+00,0.000000e+00,0.000000e+00,0.000000e+00,0.000000e+00,0.000000e+00,0.000000e+00,0.000000e+00,0.000000e+00,0.000000e+00,0.000000e+00,0.000000e+00,0.000000e+00,0.000000e+00,0.000000e+00,0.000000e+00,0.000000e+00,0.000000e+00,0.000000e+00,0.000000e+00,0.000000e+00,0.000000e+00,0.000000e+00,0.000000e+00,0.000000e+00,0.000000e+00,0.000000e+00,0.000000e+00,0.000000e+00,0.000000e+00,0.000000e+00,0.000000e+00,0.000000e+00,0.000000e+00,0.000000e+00,0.000000e+00,0.000000e+00,0.000000e+00,0.000000e+00,0.000000e+00,0.000000e+00,0.000000e+00,0.000000e+00,0.000000e+00,0.000000e+00,0.000000e+00,0.000000e+00,0.000000e+00,0.000000e+00,0.000000e+00,0.000000e+00,0.000000e+00,0.000000e+00,0.000000e+00,0.000000e+00,0.000000e+00,0.000000e+00,0.000000e+00,0.000000e+00,0.000000e+00,0.000000e+00,0.000000e+00,0.000000e+00,0.000000e+00,0.000000e+00,0.000000e+00,0.000000e+00,0.000000e+00,0.000000e+00,0.000000e+00,0.000000e+00,0.000000e+00,0.000000e+00,0.000000e+00,0.000000e+00,0.000000e+00,0.000000e+00,0.000000e+00,0.000000e+00,0.000000e+00,0.000000e+00,0.000000e+00,0.000000e+00,0.000000e+00,0.000000e+00,0.000000e+00,0.000000e+00,0.000000e+00,0.000000e+00,0.000000e+00,0.000000e+00,0.000000e+00,0.000000e+00,0.000000e+00,0.000000e+00,0.000000e+00,0.000000e+00,0.000000e+00,0.000000e+00,0.000000e+00,0.000000e+00,0.000000e+00,0.000000e+00,0.000000e+00,0.000000e+00,0.000000e+00,0.000000e+00,0.000000e+00,0.000000e+00,0.000000e+00,0.000000e+00,0.000000e+00,0.000000e+00,0.000000e+00,0.000000e+00,0.000000e+00,0.000000e+00,0.000000e+00,0.000000e+00,0.000000e+00,0.000000e+00,0.000000e+00,0.000000e+00,0.000000e+00,0.000000e+00,0.000000e+00,0.000000e+00,0.000000e+00,0.000000e+00,0.000000e+00,0.000000e+00,0.000000e+00,0.000000e+00,0.000000e+00,0.000000e+00,0.000000e+00,0.000000e+00,0.000000e+00,0.000000e+00,0.000000e+00,0.000000e+00,0.000000e+00,0.000000e+00,0.000000e+00,0.000000e+00,0.000000e+00,0.000000e+00,0.000000e+00,0.000000e+00,0.000000e+00,0.000000e+00,0.000000e+00,0.000000e+00,0.000000e+00,0.000000e+00,0.000000e+00,0.000000e+00,0.000000e+00,0.000000e+00,0.000000e+00,0.000000e+00,0.000000e+00,0.000000e+00,0.000000e+00,0.000000e+00,0.000000e+00,0.000000e+00,0.000000e+00,0.000000e+00,0.000000e+00,0.000000e+00,0.000000e+00,0.000000e+00,0.000000e+00,0.000000e+00,0.000000e+00,0.000000e+00,0.000000e+00,0.000000e+00,0.000000e+00,0.000000e+00,0.000000e+00,0.000000e+00,0.000000e+00,0.000000e+00,0.000000e+00,0.000000e+00,0.000000e+00,0.000000e+00,0.000000e+00,0.000000e+00,0.000000e+00,0.000000e+00,0.000000e+00,0.000000e+00,0.000000e+00,0.000000e+00,0.000000e+00,0.000000e+00,0.000000e+00,0.000000e+00,0.000000e+00,0.000000e+00,0.000000e+00,0.000000e+00,0.000000e+00,0.000000e+00,0.000000e+00,0.000000e+00,0.000000e+00,0.000000e+00,0.000000e+00,0.000000e+00,0.000000e+00,0.000000e+00,0.000000e+00,0.000000e+00,0.000000e+00,0.000000e+00,0.000000e+00,0.000000e+00,0.000000e+00,0.000000e+00,0.000000e+00,0.000000e+00,0.000000e+00,0.000000e+00,0.000000e+00,0.000000e+00,0.000000e+00,0.000000e+00,0.000000e+00,0.000000e+00,0.000000e+00,0.000000e+00,0.000000e+00,0.000000e+00,0.000000e+00,0.000000e+00,0.000000e+00,0.000000e+00,0.000000e+00,0.000000e+00,0.000000e+00,0.000000e+00,0.000000e+00,0.000000e+00,0.000000e+00,0.000000e+00,0.000000e+00,0.000000e+00,0.000000e+00,0.000000e+00,0.000000e+00,0.000000e+00,0.000000e+00,0.000000e+00,0.000000e+00,0.000000e+00,0.000000e+00,0.000000e+00,0.000000e+00,0.000000e+00,0.000000e+00,0.000000e+00,0.000000e+00,0.000000e+00,0.000000e+00,0.000000e+00,0.000000e+00,0.000000e+00,0.000000e+00,0.000000e+00,0.000000e+00,0.000000e+00,0.000000e+00,0.000000e+00,0.000000e+00,0.000000e+00,0.000000e+00,0.000000e+00,0.000000e+00,0.000000e+00,0.000000e+00,0.000000e+00,0.000000e+00,0.000000e+00,0.000000e+00,0.000000e+00,0.000000e+00,0.000000e+00,0.000000e+00,0.000000e+00,0.000000e+00,0.000000e+00,0.000000e+00,0.000000e+00,0.000000e+00,0.000000e+00,0.000000e+00,0.000000e+00,0.000000e+00,0.000000e+00,0.000000e+00,0.000000e+00,0.000000e+00,0.000000e+00,0.000000e+00,0.000000e+00,0.000000e+00,0.000000e+00,0.000000e+00,0.000000e+00,0.000000e+00,0.000000e+00,0.000000e+00,0.000000e+00,0.000000e+00,0.000000e+00,0.000000e+00,0.000000e+00,0.000000e+00,0.000000e+00,0.000000e+00,0.000000e+00,0.000000e+00,0.000000e+00,0.000000e+00,0.000000e+00,0.000000e+00,0.000000e+00,0.000000e+00,0.000000e+00,0.000000e+00,0.000000e+00,0.000000e+00,0.000000e+00,0.000000e+00,0.000000e+00,0.000000e+00,0.000000e+00,0.000000e+00,0.000000e+00,0.000000e+00,0.000000e+00,0.000000e+00,0.000000e+00,0.000000e+00,0.000000e+00,0.000000e+00,0.000000e+00,0.000000e+00,0.000000e+00,0.000000e+00,0.000000e+00,0.000000e+00,0.000000e+00,0.000000e+00,0.000000e+00,0.000000e+00,0.000000e+00,0.000000e+00,0.000000e+00,0.000000e+00,0.000000e+00,0.000000e+00,0.000000e+00,0.000000e+00,0.000000e+00,0.000000e+00,0.000000e+00,0.000000e+00,0.000000e+00,0.000000e+00,0.000000e+00,0.000000e+00,0.000000e+00,0.000000e+00,0.000000e+00,0.000000e+00,0.000000e+00,0.000000e+00,0.000000e+00,0.000000e+00,0.000000e+00,0.000000e+00,0.000000e+00,0.000000e+00,0.000000e+00,0.000000e+00,0.000000e+00,0.000000e+00,0.000000e+00,0.000000e+00,0.000000e+00,0.000000e+00,0.000000e+00,0.000000e+00,0.000000e+00,0.000000e+00,0.000000e+00,0.000000e+00,0.000000e+00,0.000000e+00,0.000000e+00,0.000000e+00,0.000000e+00,0.000000e+00,0.000000e+00,0.000000e+00,0.000000e+00,0.000000e+00,0.000000e+00,0.000000e+00,0.000000e+00,0.000000e+00,0.000000e+00,0.000000e+00,0.000000e+00,0.000000e+00,0.000000e+00,0.000000e+00,0.000000e+00,0.000000e+00,0.000000e+00,0.000000e+00,0.000000e+00,0.000000e+00,0.000000e+00,0.000000e+00,0.000000e+00,0.000000e+00,0.000000e+00,0.000000e+00,0.000000e+00,0.000000e+00,0.000000e+00,0.000000e+00,0.000000e+00,0.000000e+00,0.000000e+00,0.000000e+00,0.000000e+00,0.000000e+00,0.000000e+00,0.000000e+00,0.000000e+00,0.000000e+00,0.000000e+00,0.000000e+00,0.000000e+00,0.000000e+00,0.000000e+00,0.000000e+00,0.000000e+00,0.000000e+00,0.000000e+00,0.000000e+00,0.000000e+00,0.000000e+00,0.000000e+00,0.000000e+00,0.000000e+00,0.000000e+00,0.000000e+00,0.000000e+00,0.000000e+00,0.000000e+00,0.000000e+00,0.000000e+00,0.000000e+00,0.000000e+00,0.000000e+00,0.000000e+00,0.000000e+00,0.000000e+00,0.000000e+00,0.000000e+00,0.000000e+00,0.000000e+00,0.000000e+00,0.000000e+00,0.000000e+00,0.000000e+00,0.000000e+00,0.000000e+00,0.000000e+00,0.000000e+00,0.000000e+00,0.000000e+00,0.000000e+00,0.000000e+00,0.000000e+00,0.000000e+00,0.000000e+00,0.000000e+00,0.000000e+00,0.000000e+00,0.000000e+00,0.000000e+00,0.000000e+00,0.000000e+00,0.000000e+00,0.000000e+00,0.000000e+00,0.000000e+00,0.000000e+00,0.000000e+00,0.000000e+00,0.000000e+00,0.000000e+00,0.000000e+00,0.000000e+00,0.000000e+00,0.000000e+00,0.000000e+00,0.000000e+00,0.000000e+00,0.000000e+00,0.000000e+00,0.000000e+00,0.000000e+00,0.000000e+00,0.000000e+00,0.000000e+00,0.000000e+00,0.000000e+00,0.000000e+00,0.000000e+00,0.000000e+00,0.000000e+00,0.000000e+00,0.000000e+00,0.000000e+00,0.000000e+00,0.000000e+00,0.000000e+00,0.000000e+00,0.000000e+00,0.000000e+00,0.000000e+00,0.000000e+00,0.000000e+00,0.000000e+00,0.000000e+00,0.000000e+00,0.000000e+00,0.000000e+00,0.000000e+00,0.000000e+00,0.000000e+00,0.000000e+00,0.000000e+00,0.000000e+00,0.000000e+00,0.000000e+00,0.000000e+00,0.000000e+00,0.000000e+00,0.000000e+00,0.000000e+00,0.000000e+00,0.000000e+00,0.000000e+00,0.000000e+00,0.000000e+00,0.000000e+00,0.000000e+00,0.000000e+00,0.000000e+00,0.000000e+00,0.000000e+00,0.000000e+00,0.000000e+00,0.000000e+00,0.000000e+00,0.000000e+00,0.000000e+00,0.000000e+00,0.000000e+00,0.000000e+00,0.000000e+00,0.000000e+00,0.000000e+00,0.000000e+00,0.000000e+00,0.000000e+00,0.000000e+00,0.000000e+00,0.000000e+00,0.000000e+00,0.000000e+00,0.000000e+00,0.000000e+00,0.000000e+00,0.000000e+00,0.000000e+00,0.000000e+00,0.000000e+00,0.000000e+00,0.000000e+00,0.000000e+00,0.000000e+00,0.000000e+00,0.000000e+00,0.000000e+00,0.000000e+00,0.000000e+00,0.000000e+00,0.000000e+00,0.000000e+00,0.000000e+00,0.000000e+00,0.000000e+00,0.000000e+00,0.000000e+00,0.000000e+00,0.000000e+00,0.000000e+00,0.000000e+00,0.000000e+00,0.000000e+00,0.000000e+00,0.000000e+00,0.000000e+00,0.000000e+00,0.000000e+00,0.000000e+00,0.000000e+00,0.000000e+00,0.000000e+00,0.000000e+00,0.000000e+00,0.000000e+00,0.000000e+00,0.000000e+00,0.000000e+00,0.000000e+00,0.000000e+00,0.000000e+00,0.000000e+00,0.000000e+00,0.000000e+00,0.000000e+00,0.000000e+00,0.000000e+00,0.000000e+00,0.000000e+00,0.000000e+00,0.000000e+00,0.000000e+00,0.000000e+00,0.000000e+00,0.000000e+00,0.000000e+00,0.000000e+00,0.000000e+00,0.000000e+00,0.000000e+00,0.000000e+00,0.000000e+00,0.000000e+00,0.000000e+00,0.000000e+00,0.000000e+00,0.000000e+00,0.000000e+00,0.000000e+00,0.000000e+00,0.000000e+00,0.000000e+00,0.000000e+00,0.000000e+00,0.000000e+00,0.000000e+00,0.000000e+00,0.000000e+00,0.000000e+00,0.000000e+00,0.000000e+00,0.000000e+00,0.000000e+00,0.000000e+00,0.000000e+00,0.000000e+00,0.000000e+00,0.000000e+00,0.000000e+00,0.000000e+00,0.000000e+00,0.000000e+00,0.000000e+00,0.000000e+00,0.000000e+00,0.000000e+00,0.000000e+00,0.000000e+00,0.000000e+00,0.000000e+00,0.000000e+00,0.000000e+00,0.000000e+00,0.000000e+00,0.000000e+00,0.000000e+00,0.000000e+00,0.000000e+00,0.000000e+00,0.000000e+00,0.000000e+00,0.000000e+00,0.000000e+00,0.000000e+00,0.000000e+00,0.000000e+00,0.000000e+00,0.000000e+00,0.000000e+00,0.000000e+00,0.000000e+00,0.000000e+00,0.000000e+00,0.000000e+00,0.000000e+00,0.000000e+00,0.000000e+00,0.000000e+00,0.000000e+00,0.000000e+00,0.000000e+00,0.000000e+00,0.000000e+00,0.000000e+00,0.000000e+00,0.000000e+00,0.000000e+00,0.000000e+00,0.000000e+00,0.000000e+00,0.000000e+00,0.000000e+00,0.000000e+00,0.000000e+00,0.000000e+00,0.000000e+00,0.000000e+00,0.000000e+00,0.000000e+00,0.000000e+00,0.000000e+00,0.000000e+00,0.000000e+00,0.000000e+00,0.000000e+00,0.000000e+00,0.000000e+00,0.000000e+00,0.000000e+00,0.000000e+00,0.000000e+00,0.000000e+00,0.000000e+00,0.000000e+00,0.000000e+00,0.000000e+00,0.000000e+00,0.000000e+00,0.000000e+00,0.000000e+00,0.000000e+00,0.000000e+00,0.000000e+00,0.000000e+00,0.000000e+00,0.000000e+00,0.000000e+00,0.000000e+00,0.000000e+00,0.000000e+00,0.000000e+00,0.000000e+00,0.000000e+00,0.000000e+00,0.000000e+00,0.000000e+00,0.000000e+00,0.000000e+00,0.000000e+00,0.000000e+00,0.000000e+00,0.000000e+00,0.000000e+00,0.000000e+00,0.000000e+00,0.000000e+00,0.000000e+00,0.000000e+00,0.000000e+00,0.000000e+00,0.000000e+00,0.000000e+00,0.000000e+00,0.000000e+00,0.000000e+00,0.000000e+00,0.000000e+00,0.000000e+00,0.000000e+00,0.000000e+00,0.000000e+00,0.000000e+00,0.000000e+00,0.000000e+00,0.000000e+00,0.000000e+00,0.000000e+00,0.000000e+00,0.000000e+00,0.000000e+00,0.000000e+00,0.000000e+00,0.000000e+00,0.000000e+00,0.000000e+00,0.000000e+00,0.000000e+00,0.000000e+00,0.000000e+00,0.000000e+00,0.000000e+00,0.000000e+00,0.000000e+00,0.000000e+00,0.000000e+00,0.000000e+00,0.000000e+00,0.000000e+00,0.000000e+00,0.000000e+00,0.000000e+00,0.000000e+00,0.000000e+00,0.000000e+00,0.000000e+00,0.000000e+00,0.000000e+00,0.000000e+00,0.000000e+00,0.000000e+00,0.000000e+00,0.000000e+00,0.000000e+00,0.000000e+00,0.000000e+00,0.000000e+00,0.000000e+00,0.000000e+00,0.000000e+00,0.000000e+00,0.000000e+00,0.000000e+00,0.000000e+00,0.000000e+00,0.000000e+00,0.000000e+00,0.000000e+00,0.000000e+00,0.000000e+00,0.000000e+00,0.000000e+00,0.000000e+00,0.000000e+00,0.000000e+00,0.000000e+00,0.000000e+00,0.000000e+00,0.000000e+00,0.000000e+00,0.000000e+00,0.000000e+00,0.000000e+00,0.000000e+00,0.000000e+00,0.000000e+00,0.000000e+00,0.000000e+00,0.000000e+00,0.000000e+00,0.000000e+00,0.000000e+00,0.000000e+00,0.000000e+00,0.000000e+00,0.000000e+00,0.000000e+00,0.000000e+00,0.000000e+00,0.000000e+00,0.000000e+00,0.000000e+00,0.000000e+00,0.000000e+00,0.000000e+00,0.000000e+00,0.000000e+00,0.000000e+00,0.000000e+00,0.000000e+00,0.000000e+00,0.000000e+00,0.000000e+00,0.000000e+00,0.000000e+00,0.000000e+00,0.000000e+00,0.000000e+00,0.000000e+00,0.000000e+00,0.000000e+00,0.000000e+00,0.000000e+00,0.000000e+00,0.000000e+00,0.000000e+00,0.000000e+00,0.000000e+00,0.000000e+00,0.000000e+00,0.000000e+00,0.000000e+00,0.000000e+00,0.000000e+00,0.000000e+00,0.000000e+00,0.000000e+00,0.000000e+00,0.000000e+00,0.000000e+00,0.000000e+00,0.000000e+00,0.000000e+00,0.000000e+00,0.000000e+00,0.000000e+00,0.000000e+00,0.000000e+00,0.000000e+00,0.000000e+00,0.000000e+00,0.000000e+00,0.000000e+00,0.000000e+00,0.000000e+00,0.000000e+00,0.000000e+00,0.000000e+00,0.000000e+00,0.000000e+00,0.000000e+00,0.000000e+00,0.000000e+00,0.000000e+00,0.000000e+00,0.000000e+00,0.000000e+00,0.000000e+00,0.000000e+00,0.000000e+00,0.000000e+00,0.000000e+00,0.000000e+00,0.000000e+00,0.000000e+00,0.000000e+00,0.000000e+00,0.000000e+00,0.000000e+00,0.000000e+00,0.000000e+00,0.000000e+00,0.000000e+00,0.000000e+00,0.000000e+00,0.000000e+00,0.000000e+00,0.000000e+00,0.000000e+00,0.000000e+00,0.000000e+00,0.000000e+00,0.000000e+00,0.000000e+00,0.000000e+00,0.000000e+00,0.000000e+00,0.000000e+00,0.000000e+00,0.000000e+00,0.000000e+00,0.000000e+00,0.000000e+00,0.000000e+00,0.000000e+00,0.000000e+00,0.000000e+00,0.000000e+00,0.000000e+00,0.000000e+00,0.000000e+00,0.000000e+00,0.000000e+00,0.000000e+00,0.000000e+00,0.000000e+00,0.000000e+00,0.000000e+00,0.000000e+00,0.000000e+00,0.000000e+00,0.000000e+00,0.000000e+00,0.000000e+00,0.000000e+00,0.000000e+00,0.000000e+00,0.000000e+00,0.000000e+00,0.000000e+00,0.000000e+00,0.000000e+00,0.000000e+00,0.000000e+00,0.000000e+00,0.000000e+00,0.000000e+00,0.000000e+00,0.000000e+00,0.000000e+00,0.000000e+00,0.000000e+00,0.000000e+00,0.000000e+00,0.000000e+00,0.000000e+00,0.000000e+00,0.000000e+00,0.000000e+00,0.000000e+00,0.000000e+00,0.000000e+00,0.000000e+00,0.000000e+00,0.000000e+00,0.000000e+00,0.000000e+00,0.000000e+00,0.000000e+00,0.000000e+00,0.000000e+00,0.000000e+00,0.000000e+00,0.000000e+00,0.000000e+00,0.000000e+00,0.000000e+00,0.000000e+00,0.000000e+00,0.000000e+00,0.000000e+00,0.000000e+00,0.000000e+00,0.000000e+00,0.000000e+00,0.000000e+00,0.000000e+00,0.000000e+00,0.000000e+00,0.000000e+00,0.000000e+00,0.000000e+00,0.000000e+00,0.000000e+00,0.000000e+00,0.000000e+00,0.000000e+00,0.000000e+00,0.000000e+00,0.000000e+00,0.000000e+00,0.000000e+00,0.000000e+00,0.000000e+00,0.000000e+00,0.000000e+00,0.000000e+00,0.000000e+00,0.000000e+00,0.000000e+00,0.000000e+00,0.000000e+00,0.000000e+00,0.000000e+00,0.000000e+00,0.000000e+00,0.000000e+00,0.000000e+00,0.000000e+00,0.000000e+00,0.000000e+00,0.000000e+00,0.000000e+00,0.000000e+00,0.000000e+00,0.000000e+00,0.000000e+00,0.000000e+00,0.000000e+00,0.000000e+00,0.000000e+00,0.000000e+00,0.000000e+00,0.000000e+00,0.000000e+00,0.000000e+00,0.000000e+00,0.000000e+00,0.000000e+00,0.000000e+00,0.000000e+00,0.000000e+00,0.000000e+00,0.000000e+00,0.000000e+00,0.000000e+00,0.000000e+00,0.000000e+00,0.000000e+00,0.000000e+00,0.000000e+00,0.000000e+00,0.000000e+00,0.000000e+00,0.000000e+00,0.000000e+00,0.000000e+00,0.000000e+00,0.000000e+00,0.000000e+00,0.000000e+00,0.000000e+00,0.000000e+00,0.000000e+00,0.000000e+00,0.000000e+00,0.000000e+00,0.000000e+00,0.000000e+00,0.000000e+00,0.000000e+00,0.000000e+00,0.000000e+00,0.000000e+00,0.000000e+00,0.000000e+00,0.000000e+00,0.000000e+00,0.000000e+00,0.000000e+00,0.000000e+00,0.000000e+00,0.000000e+00,0.000000e+00,0.000000e+00,0.000000e+00,0.000000e+00,0.000000e+00,0.000000e+00,0.000000e+00,0.000000e+00,0.000000e+00,0.000000e+00,0.000000e+00,0.000000e+00,0.000000e+00,0.000000e+00,0.000000e+00,0.000000e+00,0.000000e+00,0.000000e+00,0.000000e+00,0.000000e+00,0.000000e+00,0.000000e+00,0.000000e+00,0.000000e+00,0.000000e+00,0.000000e+00,0.000000e+00,0.000000e+00,0.000000e+00,0.000000e+00,0.000000e+00,0.000000e+00,0.000000e+00,0.000000e+00,0.000000e+00,0.000000e+00,0.000000e+00,0.000000e+00,0.000000e+00,0.000000e+00,0.000000e+00,0.000000e+00,0.000000e+00,0.000000e+00,0.000000e+00,0.000000e+00,0.000000e+00,0.000000e+00,0.000000e+00,0.000000e+00,0.000000e+00,0.000000e+00,0.000000e+00,0.000000e+00,0.000000e+00,0.000000e+00,0.000000e+00,0.000000e+00,0.000000e+00,0.000000e+00,0.000000e+00,0.000000e+00,0.000000e+00,0.000000e+00,0.000000e+00,0.000000e+00,0.000000e+00,0.000000e+00,0.000000e+00,0.000000e+00,0.000000e+00,0.000000e+00,0.000000e+00,0.000000e+00,0.000000e+00,0.000000e+00,0.000000e+00,0.000000e+00,0.000000e+00,0.000000e+00,0.000000e+00,0.000000e+00,0.000000e+00,0.000000e+00,0.000000e+00,0.000000e+00,0.000000e+00,0.000000e+00,0.000000e+00,0.000000e+00,0.000000e+00,0.000000e+00,0.000000e+00,0.000000e+00,0.000000e+00,0.000000e+00,0.000000e+00,0.000000e+00,0.000000e+00,0.000000e+00,0.000000e+00,0.000000e+00,0.000000e+00,0.000000e+00,0.000000e+00,0.000000e+00,0.000000e+00,0.000000e+00,0.000000e+00,0.000000e+00,0.000000e+00,0.000000e+00,0.000000e+00,0.000000e+00,0.000000e+00,0.000000e+00,0.000000e+00,0.000000e+00,0.000000e+00,0.000000e+00,0.000000e+00,0.000000e+00,0.000000e+00,0.000000e+00,0.000000e+00,0.000000e+00,0.000000e+00,0.000000e+00,0.000000e+00,0.000000e+00,0.000000e+00,0.000000e+00,0.000000e+00,0.000000e+00,0.000000e+00,0.000000e+00,0.000000e+00,0.000000e+00,0.000000e+00,0.000000e+00,0.000000e+00,0.000000e+00,0.000000e+00,0.000000e+00,0.000000e+00,0.000000e+00,0.000000e+00,0.000000e+00,0.000000e+00,0.000000e+00,0.000000e+00,0.000000e+00,0.000000e+00,0.000000e+00,0.000000e+00,0.000000e+00,0.000000e+00,0.000000e+00,0.000000e+00,0.000000e+00,0.000000e+00,0.000000e+00,0.000000e+00,0.000000e+00,0.000000e+00,0.000000e+00,0.000000e+00,0.000000e+00,0.000000e+00,0.000000e+00,0.000000e+00,0.000000e+00,0.000000e+00,0.000000e+00,0.000000e+00,0.000000e+00,0.000000e+00,0.000000e+00,0.000000e+00,0.000000e+00,0.000000e+00,0.000000e+00,0.000000e+00,0.000000e+00,0.000000e+00,0.000000e+00,0.000000e+00,0.000000e+00,0.000000e+00,0.000000e+00,0.000000e+00,0.000000e+00,0.000000e+00,0.000000e+00,0.000000e+00,0.000000e+00,0.000000e+00,0.000000e+00,0.000000e+00,0.000000e+00,0.000000e+00,0.000000e+00,0.000000e+00,0.000000e+00,0.000000e+00,0.000000e+00,0.000000e+00,0.000000e+00,0.000000e+00,0.000000e+00,0.000000e+00,0.000000e+00,0.000000e+00,0.000000e+00,0.000000e+00,0.000000e+00,0.000000e+00,0.000000e+00,0.000000e+00,0.000000e+00,0.000000e+00,0.000000e+00,0.000000e+00,0.000000e+00,0.000000e+00,0.000000e+00,0.000000e+00,0.000000e+00,0.000000e+00,0.000000e+00,0.000000e+00,0.000000e+00,0.000000e+00,0.000000e+00,0.000000e+00,0.000000e+00,0.000000e+00,0.000000e+00,0.000000e+00,0.000000e+00,0.000000e+00,0.000000e+00,0.000000e+00,0.000000e+00,0.000000e+00,0.000000e+00,0.000000e+00,0.000000e+00,0.000000e+00,0.000000e+00,0.000000e+00,0.000000e+00,0.000000e+00,0.000000e+00,0.000000e+00,0.000000e+00,0.000000e+00,0.000000e+00,0.000000e+00,0.000000e+00,0.000000e+00,0.000000e+00,0.000000e+00,0.000000e+00,0.000000e+00,0.000000e+00,0.000000e+00,0.000000e+00,0.000000e+00,0.000000e+00,0.000000e+00,0.000000e+00,0.000000e+00,0.000000e+00,0.000000e+00,0.000000e+00,0.000000e+00,0.000000e+00,0.000000e+00,0.000000e+00,0.000000e+00,0.000000e+00,0.000000e+00,0.000000e+00,0.000000e+00,0.000000e+00,0.000000e+00,0.000000e+00,0.000000e+00,0.000000e+00,0.000000e+00,0.000000e+00,0.000000e+00,0.000000e+00,0.000000e+00,0.000000e+00,0.000000e+00,0.000000e+00,0.000000e+00,0.000000e+00,0.000000e+00,0.000000e+00,0.000000e+00,0.000000e+00,0.000000e+00,0.000000e+00,0.000000e+00,0.000000e+00,0.000000e+00,0.000000e+00,0.000000e+00,0.000000e+00,0.000000e+00,0.000000e+00,0.000000e+00,0.000000e+00,0.000000e+00,0.000000e+00,0.000000e+00,0.000000e+00,0.000000e+00,0.000000e+00,0.000000e+00,0.000000e+00,0.000000e+00,0.000000e+00,0.000000e+00,0.000000e+00,0.000000e+00,0.000000e+00,0.000000e+00,0.000000e+00,0.000000e+00,0.000000e+00,0.000000e+00,0.000000e+00,0.000000e+00,0.000000e+00,0.000000e+00,0.000000e+00,0.000000e+00,0.000000e+00,0.000000e+00,0.000000e+00,0.000000e+00,0.000000e+00,0.000000e+00,0.000000e+00,0.000000e+00,0.000000e+00,0.000000e+00,0.000000e+00,0.000000e+00,0.000000e+00,0.000000e+00,0.000000e+00,0.000000e+00,0.000000e+00,0.000000e+00,0.000000e+00,0.000000e+00,0.000000e+00,0.000000e+00,0.000000e+00,0.000000e+00,0.000000e+00,0.000000e+00,0.000000e+00,0.000000e+00,0.000000e+00,0.000000e+00,0.000000e+00,0.000000e+00,0.000000e+00,0.000000e+00,0.000000e+00,0.000000e+00,0.000000e+00,0.000000e+00,0.000000e+00,0.000000e+00,0.000000e+00,0.000000e+00,0.000000e+00,0.000000e+00,0.000000e+00,0.000000e+00,0.000000e+00,0.000000e+00,0.000000e+00,0.000000e+00,0.000000e+00,0.000000e+00,0.000000e+00,0.000000e+00,0.000000e+00,0.000000e+00,0.000000e+00,0.000000e+00,0.000000e+00,0.000000e+00,0.000000e+00,0.000000e+00,0.000000e+00,0.000000e+00,0.000000e+00,0.000000e+00,0.000000e+00,0.000000e+00,0.000000e+00,0.000000e+00,0.000000e+00,0.000000e+00,0.000000e+00,0.000000e+00,0.000000e+00,0.000000e+00,0.000000e+00,0.000000e+00,0.000000e+00,0.000000e+00,0.000000e+00,0.000000e+00,0.000000e+00,0.000000e+00,0.000000e+00,0.000000e+00,0.000000e+00,0.000000e+00,0.000000e+00,0.000000e+00,0.000000e+00,0.000000e+00,0.000000e+00,0.000000e+00,0.000000e+00,0.000000e+00,0.000000e+00,0.000000e+00,0.000000e+00,0.000000e+00,0.000000e+00,0.000000e+00,0.000000e+00,0.000000e+00,0.000000e+00,0.000000e+00,0.000000e+00,0.000000e+00,0.000000e+00,0.000000e+00,0.000000e+00,0.000000e+00,0.000000e+00,0.000000e+00,0.000000e+00,0.000000e+00,0.000000e+00,0.000000e+00,0.000000e+00,0.000000e+00,0.000000e+00,0.000000e+00,0.000000e+00,0.000000e+00,0.000000e+00,0.000000e+00,0.000000e+00,0.000000e+00,0.000000e+00,0.000000e+00,0.000000e+00,0.000000e+00,0.000000e+00,0.000000e+00,0.000000e+00,0.000000e+00,0.000000e+00,0.000000e+00,0.000000e+00,0.000000e+00,0.000000e+00,0.000000e+00,0.000000e+00,0.000000e+00,0.000000e+00,0.000000e+00,0.000000e+00,0.000000e+00,0.000000e+00,0.000000e+00,0.000000e+00,0.000000e+00,0.000000e+00,0.000000e+00,0.000000e+00,0.000000e+00,0.000000e+00,0.000000e+00,0.000000e+00,0.000000e+00,0.000000e+00,0.000000e+00,0.000000e+00,0.000000e+00,0.000000e+00,0.000000e+00,0.000000e+00,0.000000e+00,0.000000e+00,0.000000e+00,0.000000e+00,0.000000e+00,0.000000e+00,0.000000e+00,0.000000e+00,0.000000e+00,0.000000e+00,0.000000e+00,0.000000e+00,0.000000e+00,0.000000e+00,0.000000e+00,0.000000e+00,0.000000e+00,0.000000e+00,0.000000e+00,0.000000e+00,0.000000e+00,0.000000e+00,0.000000e+00,0.000000e+00,0.000000e+00,0.000000e+00,0.000000e+00,0.000000e+00,0.000000e+00,0.000000e+00,0.000000e+00,0.000000e+00,0.000000e+00,0.000000e+00,0.000000e+00,0.000000e+00,0.000000e+00,0.000000e+00,0.000000e+00,0.000000e+00,0.000000e+00,0.000000e+00,0.000000e+00,0.000000e+00,0.000000e+00,0.000000e+00,0.000000e+00,0.000000e+00,0.000000e+00,0.000000e+00,0.000000e+00,0.000000e+00,0.000000e+00,0.000000e+00,0.000000e+00,0.000000e+00,0.000000e+00,0.000000e+00,0.000000e+00,0.000000e+00,0.000000e+00,0.000000e+00,0.000000e+00,0.000000e+00,0.000000e+00,0.000000e+00,0.000000e+00,0.000000e+00,0.000000e+00,0.000000e+00,0.000000e+00,0.000000e+00,0.000000e+00,0.000000e+00,0.000000e+00,0.000000e+00,0.000000e+00,0.000000e+00,0.000000e+00,0.000000e+00,0.000000e+00,0.000000e+00,0.000000e+00,0.000000e+00,0.000000e+00,0.000000e+00,0.000000e+00,0.000000e+00,0.000000e+00,0.000000e+00,0.000000e+00,0.000000e+00,0.000000e+00,0.000000e+00,0.000000e+00,0.000000e+00,0.000000e+00,0.000000e+00,0.000000e+00,0.000000e+00,0.000000e+00,0.000000e+00,0.000000e+00,0.000000e+00,0.000000e+00,0.000000e+00,0.000000e+00,0.000000e+00,0.000000e+00,0.000000e+00,0.000000e+00,0.000000e+00,0.000000e+00,0.000000e+00,0.000000e+00,0.000000e+00,0.000000e+00,0.000000e+00,0.000000e+00,0.000000e+00,0.000000e+00,0.000000e+00,0.000000e+00,0.000000e+00,0.000000e+00,0.000000e+00,0.000000e+00,0.000000e+00,0.000000e+00,0.000000e+00,0.000000e+00,0.000000e+00,0.000000e+00,0.000000e+00,0.000000e+00,0.000000e+00,0.000000e+00,0.000000e+00,0.000000e+00,0.000000e+00,0.000000e+00,0.000000e+00,0.000000e+00,0.000000e+00,0.000000e+00,0.000000e+00,0.000000e+00,0.000000e+00,0.000000e+00,0.000000e+00,0.000000e+00,0.000000e+00,0.000000e+00,0.000000e+00,0.000000e+00,0.000000e+00,0.000000e+00,0.000000e+00,0.000000e+00,0.000000e+00,0.000000e+00,0.000000e+00,0.000000e+00,0.000000e+00,0.000000e+00,0.000000e+00,0.000000e+00,0.000000e+00,0.000000e+00,0.000000e+00,0.000000e+00,0.000000e+00,0.000000e+00,0.000000e+00,0.000000e+00,0.000000e+00,0.000000e+00,0.000000e+00,0.000000e+00,0.000000e+00,0.000000e+00,0.000000e+00,0.000000e+00,0.000000e+00,0.000000e+00,0.000000e+00,0.000000e+00,0.000000e+00,0.000000e+00,0.000000e+00,0.000000e+00,0.000000e+00,0.000000e+00,0.000000e+00,0.000000e+00,0.000000e+00,0.000000e+00,0.000000e+00,0.000000e+00,0.000000e+00,0.000000e+00,0.000000e+00,0.000000e+00,0.000000e+00,0.000000e+00,0.000000e+00,0.000000e+00,0.000000e+00,0.000000e+00,0.000000e+00,0.000000e+00,0.000000e+00,0.000000e+00,0.000000e+00,0.000000e+00,0.000000e+00,0.000000e+00,0.000000e+00,0.000000e+00,0.000000e+00,0.000000e+00,0.000000e+00,0.000000e+00,0.000000e+00,0.000000e+00,0.000000e+00,0.000000e+00,0.000000e+00,0.000000e+00,0.000000e+00,0.000000e+00,0.000000e+00,0.000000e+00,0.000000e+00,0.000000e+00,0.000000e+00,0.000000e+00,0.000000e+00,0.000000e+00,0.000000e+00,0.000000e+00,0.000000e+00,0.000000e+00,0.000000e+00,0.000000e+00,0.000000e+00,0.000000e+00,0.000000e+00,0.000000e+00,0.000000e+00,0.000000e+00,0.000000e+00,0.000000e+00,0.000000e+00,0.000000e+00,0.000000e+00,0.000000e+00,0.000000e+00,0.000000e+00,0.000000e+00,0.000000e+00,0.000000e+00,0.000000e+00,0.000000e+00,0.000000e+00,0.000000e+00,0.000000e+00,0.000000e+00,0.000000e+00,0.000000e+00,0.000000e+00,0.000000e+00,0.000000e+00,0.000000e+00,0.000000e+00,0.000000e+00,0.000000e+00,0.000000e+00,0.000000e+00,0.000000e+00,0.000000e+00,0.000000e+00,0.000000e+00,0.000000e+00,0.000000e+00,0.000000e+00,0.000000e+00,0.000000e+00,0.000000e+00,0.000000e+00,0.000000e+00,0.000000e+00,0.000000e+00,0.000000e+00,0.000000e+00,0.000000e+00,0.000000e+00,0.000000e+00,0.000000e+00,0.000000e+00,0.000000e+00,0.000000e+00,0.000000e+00,0.000000e+00,0.000000e+00,0.000000e+00,0.000000e+00,0.000000e+00,0.000000e+00,0.000000e+00,0.000000e+00,0.000000e+00,0.000000e+00,0.000000e+00,0.000000e+00,0.000000e+00,0.000000e+00,0.000000e+00,0.000000e+00,0.000000e+00,0.000000e+00,0.000000e+00,0.000000e+00,0.000000e+00,0.000000e+00,0.000000e+00,0.000000e+00,0.000000e+00,0.000000e+00,0.000000e+00,0.000000e+00,0.000000e+00,0.000000e+00,0.000000e+00,0.000000e+00,0.000000e+00,0.000000e+00,0.000000e+00,0.000000e+00,0.000000e+00,0.000000e+00,0.000000e+00,0.000000e+00,0.000000e+00,0.000000e+00,0.000000e+00,0.000000e+00,0.000000e+00,0.000000e+00,0.000000e+00,0.000000e+00,0.000000e+00,0.000000e+00,0.000000e+00,0.000000e+00,0.000000e+00,0.000000e+00,0.000000e+00,0.000000e+00,0.000000e+00,0.000000e+00,0.000000e+00,0.000000e+00,0.000000e+00,0.000000e+00,0.000000e+00,0.000000e+00,0.000000e+00,0.000000e+00,0.000000e+00,0.000000e+00,0.000000e+00,0.000000e+00,0.000000e+00,0.000000e+00,0.000000e+00,0.000000e+00,0.000000e+00,0.000000e+00,0.000000e+00,0.000000e+00,0.000000e+00,0.000000e+00,0.000000e+00,0.000000e+00,0.000000e+00,0.000000e+00,0.000000e+00,0.000000e+00,0.000000e+00,0.000000e+00,0.000000e+00,0.000000e+00,0.000000e+00,0.000000e+00,0.000000e+00,0.000000e+00,0.000000e+00,0.000000e+00,0.000000e+00,0.000000e+00,0.000000e+00,0.000000e+00,0.000000e+00,0.000000e+00,0.000000e+00,0.000000e+00,0.000000e+00,0.000000e+00,0.000000e+00,0.000000e+00,0.000000e+00,0.000000e+00,0.000000e+00,0.000000e+00,0.000000e+00,0.000000e+00,0.000000e+00,0.000000e+00,0.000000e+00,0.000000e+00,0.000000e+00,0.000000e+00,0.000000e+00,0.000000e+00,0.000000e+00,0.000000e+00,0.000000e+00,0.000000e+00,0.000000e+00,0.000000e+00,0.000000e+00,0.000000e+00,0.000000e+00,0.000000e+00,0.000000e+00,0.000000e+00,0.000000e+00,0.000000e+00,0.000000e+00,0.000000e+00,0.000000e+00,0.000000e+00,0.000000e+00,0.000000e+00,0.000000e+00,0.000000e+00,0.000000e+00,0.000000e+00,0.000000e+00,0.000000e+00,0.000000e+00,0.000000e+00,0.000000e+00,0.000000e+00,0.000000e+00,0.000000e+00,0.000000e+00,0.000000e+00,0.000000e+00,0.000000e+00,0.000000e+00,0.000000e+00,0.000000e+00,0.000000e+00,0.000000e+00,0.000000e+00,0.000000e+00,0.000000e+00,0.000000e+00,0.000000e+00,0.000000e+00,0.000000e+00,0.000000e+00,0.000000e+00,0.000000e+00,0.000000e+00,0.000000e+00,0.000000e+00,0.000000e+00,0.000000e+00,0.000000e+00,0.000000e+00,0.000000e+00,0.000000e+00,0.000000e+00,0.000000e+00,0.000000e+00,0.000000e+00,0.000000e+00,0.000000e+00,0.000000e+00,0.000000e+00,0.000000e+00,0.000000e+00,0.000000e+00,0.000000e+00,0.000000e+00,0.000000e+00,0.000000e+00,0.000000e+00,0.000000e+00,0.000000e+00,0.000000e+00,0.000000e+00,0.000000e+00,0.000000e+00,0.000000e+00,0.000000e+00,0.000000e+00,0.000000e+00,0.000000e+00,0.000000e+00,0.000000e+00,0.000000e+00,0.000000e+00,0.000000e+00,0.000000e+00,0.000000e+00,0.000000e+00,0.000000e+00,0.000000e+00,0.000000e+00,0.000000e+00,0.000000e+00,0.000000e+00,0.000000e+00,0.000000e+00,0.000000e+00,0.000000e+00,0.000000e+00,0.000000e+00,0.000000e+00,0.000000e+00,0.000000e+00,0.000000e+00,0.000000e+00,0.000000e+00,0.000000e+00,0.000000e+00,0.000000e+00,0.000000e+00,0.000000e+00,0.000000e+00,0.000000e+00,0.000000e+00,0.000000e+00,0.000000e+00,0.000000e+00,0.000000e+00,0.000000e+00,0.000000e+00,0.000000e+00,0.000000e+00,0.000000e+00,0.000000e+00,0.000000e+00,0.000000e+00,0.000000e+00,0.000000e+00,0.000000e+00,0.000000e+00,0.000000e+00,0.000000e+00,0.000000e+00,0.000000e+00,0.000000e+00,0.000000e+00,0.000000e+00,0.000000e+00,0.000000e+00,0.000000e+00,0.000000e+00,0.000000e+00,0.000000e+00,0.000000e+00,0.000000e+00,0.000000e+00,0.000000e+00,0.000000e+00,0.000000e+00,0.000000e+00,0.000000e+00,0.000000e+00,0.000000e+00,0.000000e+00,0.000000e+00,0.000000e+00,0.000000e+00,0.000000e+00,0.000000e+00,0.000000e+00,0.000000e+00,0.000000e+00,0.000000e+00,0.000000e+00,0.000000e+00,0.000000e+00,0.000000e+00,0.000000e+00,0.000000e+00,0.000000e+00,0.000000e+00,0.000000e+00,0.000000e+00,0.000000e+00,0.000000e+00,0.000000e+00,0.000000e+00,0.000000e+00,0.000000e+00,0.000000e+00,0.000000e+00,0.000000e+00,0.000000e+00,0.000000e+00,0.000000e+00,0.000000e+00,0.000000e+00,0.000000e+00,0.000000e+00,0.000000e+00,0.000000e+00,0.000000e+00,0.000000e+00,0.000000e+00,0.000000e+00,0.000000e+00,0.000000e+00,0.000000e+00,0.000000e+00,0.000000e+00,0.000000e+00,0.000000e+00,0.000000e+00,0.000000e+00,0.000000e+00,0.000000e+00,0.000000e+00,0.000000e+00,0.000000e+00,0.000000e+00,0.000000e+00,0.000000e+00,0.000000e+00,0.000000e+00,0.000000e+00,0.000000e+00,0.000000e+00,0.000000e+00,0.000000e+00,0.000000e+00,0.000000e+00,0.000000e+00,0.000000e+00,0.000000e+00,0.000000e+00,0.000000e+00,0.000000e+00,0.000000e+00,0.000000e+00,0.000000e+00,0.000000e+00,0.000000e+00,0.000000e+00,0.000000e+00,0.000000e+00,0.000000e+00,0.000000e+00,0.000000e+00,0.000000e+00,0.000000e+00,0.000000e+00,0.000000e+00,0.000000e+00,0.000000e+00,0.000000e+00,0.000000e+00,0.000000e+00,0.000000e+00,0.000000e+00,0.000000e+00,0.000000e+00,0.000000e+00,0.000000e+00,0.000000e+00,0.000000e+00,0.000000e+00,0.000000e+00,0.000000e+00,0.000000e+00,0.000000e+00,0.000000e+00,0.000000e+00,0.000000e+00,0.000000e+00,0.000000e+00,0.000000e+00,0.000000e+00,0.000000e+00,0.000000e+00,0.000000e+00,0.000000e+00,0.000000e+00,0.000000e+00,0.000000e+00,0.000000e+00,0.000000e+00,0.000000e+00,0.000000e+00,0.000000e+00,0.000000e+00,0.000000e+00,0.000000e+00,0.000000e+00,0.000000e+00,0.000000e+00,0.000000e+00,0.000000e+00,0.000000e+00,0.000000e+00,0.000000e+00,0.000000e+00,0.000000e+00,0.000000e+00,0.000000e+00,0.000000e+00,0.000000e+00,0.000000e+00,0.000000e+00,0.000000e+00,0.000000e+00,0.000000e+00,0.000000e+00,0.000000e+00,0.000000e+00,0.000000e+00,0.000000e+00,0.000000e+00,0.000000e+00,0.000000e+00,0.000000e+00,0.000000e+00,0.000000e+00,0.000000e+00,0.000000e+00,0.000000e+00,0.000000e+00,0.000000e+00,0.000000e+00,0.000000e+00,0.000000e+00,0.000000e+00,0.000000e+00,0.000000e+00,0.000000e+00,0.000000e+00,0.000000e+00,0.000000e+00,0.000000e+00,0.000000e+00,0.000000e+00,0.000000e+00,0.000000e+00,0.000000e+00,0.000000e+00,0.000000e+00,0.000000e+00,0.000000e+00,0.000000e+00,0.000000e+00,0.000000e+00,0.000000e+00,0.000000e+00,0.000000e+00,0.000000e+00,0.000000e+00,0.000000e+00,0.000000e+00,0.000000e+00,0.000000e+00,0.000000e+00,0.000000e+00,0.000000e+00,0.000000e+00,0.000000e+00,0.000000e+00,0.000000e+00,0.000000e+00,0.000000e+00,0.000000e+00,0.000000e+00,0.000000e+00,0.000000e+00,0.000000e+00,0.000000e+00,0.000000e+00,0.000000e+00,0.000000e+00,0.000000e+00,0.000000e+00,0.000000e+00,0.000000e+00,0.000000e+00,0.000000e+00,0.000000e+00,0.000000e+00,0.000000e+00,0.000000e+00,0.000000e+00,0.000000e+00,0.000000e+00,0.000000e+00,0.000000e+00,0.000000e+00,0.000000e+00,0.000000e+00,0.000000e+00,0.000000e+00,0.000000e+00,0.000000e+00,0.000000e+00,0.000000e+00,0.000000e+00,0.000000e+00,0.000000e+00,0.000000e+00,0.000000e+00,0.000000e+00,0.000000e+00,0.000000e+00,0.000000e+00,0.000000e+00,0.000000e+00,0.000000e+00,0.000000e+00,0.000000e+00,0.000000e+00,0.000000e+00,0.000000e+00,0.000000e+00,0.000000e+00,0.000000e+00,0.000000e+00,0.000000e+00,0.000000e+00,0.000000e+00,0.000000e+00,0.000000e+00,0.000000e+00,0.000000e+00,0.000000e+00,0.000000e+00,0.000000e+00,0.000000e+00,0.000000e+00,0.000000e+00,0.000000e+00,0.000000e+00,0.000000e+00,0.000000e+00,0.000000e+00,0.000000e+00,0.000000e+00,0.000000e+00,0.000000e+00,0.000000e+00,0.000000e+00,0.000000e+00,0.000000e+00,0.000000e+00,0.000000e+00,0.000000e+00,0.000000e+00,0.000000e+00,0.000000e+00,0.000000e+00,0.000000e+00,0.000000e+00,0.000000e+00,0.000000e+00,0.000000e+00,0.000000e+00,0.000000e+00,0.000000e+00,0.000000e+00,0.000000e+00,0.000000e+00,0.000000e+00,0.000000e+00,0.000000e+00,0.000000e+00,0.000000e+00,0.000000e+00,0.000000e+00,0.000000e+00,0.000000e+00,0.000000e+00,0.000000e+00,0.000000e+00,0.000000e+00,0.000000e+00,0.000000e+00,0.000000e+00,0.000000e+00,0.000000e+00,0.000000e+00,0.000000e+00,0.000000e+00,0.000000e+00,0.000000e+00,0.000000e+00,0.000000e+00,0.000000e+00,0.000000e+00,0.000000e+00,0.000000e+00,0.000000e+00,0.000000e+00,0.000000e+00,0.000000e+00,0.000000e+00,0.000000e+00,0.000000e+00,0.000000e+00,0.000000e+00,0.000000e+00,0.000000e+00,0.000000e+00,0.000000e+00,0.000000e+00,0.000000e+00,0.000000e+00,0.000000e+00,0.000000e+00,0.000000e+00,0.000000e+00,0.000000e+00,0.000000e+00,0.000000e+00,0.000000e+00,0.000000e+00,0.000000e+00,0.000000e+00,0.000000e+00,0.000000e+00,0.000000e+00,0.000000e+00,0.000000e+00,0.000000e+00,0.000000e+00,0.000000e+00,0.000000e+00,0.000000e+00,0.000000e+00,0.000000e+00,0.000000e+00,0.000000e+00,0.000000e+00,0.000000e+00,0.000000e+00,0.000000e+00,0.000000e+00,0.000000e+00,0.000000e+00,0.000000e+00,0.000000e+00,0.000000e+00,0.000000e+00,0.000000e+00,0.000000e+00,0.000000e+00,0.000000e+00,0.000000e+00,0.000000e+00,0.000000e+00,0.000000e+00,0.000000e+00,0.000000e+00,0.000000e+00,0.000000e+00,0.000000e+00,0.000000e+00,0.000000e+00,0.000000e+00,0.000000e+00,0.000000e+00,0.000000e+00,0.000000e+00,0.000000e+00,0.000000e+00,0.000000e+00,0.000000e+00,0.000000e+00,0.000000e+00,0.000000e+00,0.000000e+00,0.000000e+00,0.000000e+00,0.000000e+00,0.000000e+00,0.000000e+00,0.000000e+00,0.000000e+00,0.000000e+00,0.000000e+00,0.000000e+00,0.000000e+00,0.000000e+00,0.000000e+00,0.000000e+00,0.000000e+00,0.000000e+00,0.000000e+00,0.000000e+00,0.000000e+00,0.000000e+00,0.000000e+00,0.000000e+00,0.000000e+00,0.000000e+00,0.000000e+00,0.000000e+00,0.000000e+00,0.000000e+00,0.000000e+00,0.000000e+00,0.000000e+00,0.000000e+00,0.000000e+00,0.000000e+00,0.000000e+00,0.000000e+00,0.000000e+00,0.000000e+00,0.000000e+00,0.000000e+00,0.000000e+00,0.000000e+00,0.000000e+00,0.000000e+00,0.000000e+00,0.000000e+00,0.000000e+00,0.000000e+00,0.000000e+00,0.000000e+00,0.000000e+00,0.000000e+00,0.000000e+00,0.000000e+00,0.000000e+00,0.000000e+00,0.000000e+00,0.000000e+00,0.000000e+00,0.000000e+00,0.000000e+00,0.000000e+00,0.000000e+00,0.000000e+00,0.000000e+00,0.000000e+00,0.000000e+00,0.000000e+00,0.000000e+00,0.000000e+00,0.000000e+00,0.000000e+00,0.000000e+00,0.000000e+00,0.000000e+00,0.000000e+00,0.000000e+00,0.000000e+00,0.000000e+00,0.000000e+00,0.000000e+00,0.000000e+00,0.000000e+00,0.000000e+00,0.000000e+00,0.000000e+00,0.000000e+00,0.000000e+00,0.000000e+00,0.000000e+00,0.000000e+00,0.000000e+00,0.000000e+00,0.000000e+00,0.000000e+00,0.000000e+00,0.000000e+00,0.000000e+00,0.000000e+00,0.000000e+00,0.000000e+00,0.000000e+00,0.000000e+00,0.000000e+00,0.000000e+00,0.000000e+00,0.000000e+00,0.000000e+00,0.000000e+00,0.000000e+00,0.000000e+00,0.000000e+00,0.000000e+00,0.000000e+00,0.000000e+00,0.000000e+00,0.000000e+00,0.000000e+00,0.000000e+00,0.000000e+00,0.000000e+00,0.000000e+00,0.000000e+00,0.000000e+00,0.000000e+00,0.000000e+00,0.000000e+00,0.000000e+00,0.000000e+00,0.000000e+00,0.000000e+00,0.000000e+00,0.000000e+00,0.000000e+00,0.000000e+00,0.000000e+00,0.000000e+00,0.000000e+00,0.000000e+00,0.000000e+00,0.000000e+00,0.000000e+00,0.000000e+00,0.000000e+00,0.000000e+00,0.000000e+00,0.000000e+00,0.000000e+00,0.000000e+00,0.000000e+00,0.000000e+00,0.000000e+00,0.000000e+00,0.000000e+00,0.000000e+00,0.000000e+00,0.000000e+00,0.000000e+00,0.000000e+00,0.000000e+00,0.000000e+00,0.000000e+00,0.000000e+00,0.000000e+00,0.000000e+00,0.000000e+00,0.000000e+00,0.000000e+00,0.000000e+00,0.000000e+00,0.000000e+00,0.000000e+00,0.000000e+00,0.000000e+00,0.000000e+00,0.000000e+00,0.000000e+00,0.000000e+00,0.000000e+00,0.000000e+00,0.000000e+00,0.000000e+00,0.000000e+00,0.000000e+00,0.000000e+00,0.000000e+00,0.000000e+00,0.000000e+00,0.000000e+00,0.000000e+00,0.000000e+00,0.000000e+00,0.000000e+00,0.000000e+00,0.000000e+00,0.000000e+00,0.000000e+00,0.000000e+00,0.000000e+00,0.000000e+00,0.000000e+00,0.000000e+00,0.000000e+00,0.000000e+00,0.000000e+00,0.000000e+00,0.000000e+00,0.000000e+00,0.000000e+00,0.000000e+00,0.000000e+00,0.000000e+00,0.000000e+00,0.000000e+00,0.000000e+00,0.000000e+00,0.000000e+00,0.000000e+00,0.000000e+00,0.000000e+00,0.000000e+00,0.000000e+00,0.000000e+00,0.000000e+00,0.000000e+00,0.000000e+00,0.000000e+00,0.000000e+00,0.000000e+00,0.000000e+00,0.000000e+00,0.000000e+00,0.000000e+00,0.000000e+00,0.000000e+00,0.000000e+00,0.000000e+00,0.000000e+00,0.000000e+00,0.000000e+00,0.000000e+00,0.000000e+00,0.000000e+00,0.000000e+00,0.000000e+00,0.000000e+00,0.000000e+00,0.000000e+00,0.000000e+00,0.000000e+00,0.000000e+00,0.000000e+00,0.000000e+00,0.000000e+00,0.000000e+00,0.000000e+00,0.000000e+00,0.000000e+00,0.000000e+00,0.000000e+00,0.000000e+00,0.000000e+00,0.000000e+00,0.000000e+00,0.000000e+00,0.000000e+00,0.000000e+00,0.000000e+00,0.000000e+00,0.000000e+00,0.000000e+00,0.000000e+00,0.000000e+00,0.000000e+00,0.000000e+00,0.000000e+00,0.000000e+00,0.000000e+00,0.000000e+00,0.000000e+00,0.000000e+00,0.000000e+00,0.000000e+00,0.000000e+00,0.000000e+00,0.000000e+00,0.000000e+00,0.000000e+00,0.000000e+00,0.000000e+00,0.000000e+00,0.000000e+00,0.000000e+00,0.000000e+00,0.000000e+00,0.000000e+00,0.000000e+00,0.000000e+00,0.000000e+00,0.000000e+00,0.000000e+00,0.000000e+00,0.000000e+00,0.000000e+00,0.000000e+00,0.000000e+00,0.000000e+00,0.000000e+00,0.000000e+00,0.000000e+00,0.000000e+00,0.000000e+00,0.000000e+00,0.000000e+00,0.000000e+00,0.000000e+00,0.000000e+00,0.000000e+00,0.000000e+00,0.000000e+00,0.000000e+00,0.000000e+00,0.000000e+00,0.000000e+00,0.000000e+00,0.000000e+00,0.000000e+00,0.000000e+00,0.000000e+00,0.000000e+00,0.000000e+00,0.000000e+00,0.000000e+00,0.000000e+00,0.000000e+00,0.000000e+00,0.000000e+00,0.000000e+00,0.000000e+00,0.000000e+00,0.000000e+00,0.000000e+00,0.000000e+00,0.000000e+00,0.000000e+00,0.000000e+00,0.000000e+00,0.000000e+00,0.000000e+00,0.000000e+00,0.000000e+00,0.000000e+00,0.000000e+00,0.000000e+00,0.000000e+00,0.000000e+00,0.000000e+00,0.000000e+00,0.000000e+00,0.000000e+00,0.000000e+00,0.000000e+00,0.000000e+00,0.000000e+00,0.000000e+00,0.000000e+00,0.000000e+00,0.000000e+00,0.000000e+00,0.000000e+00,0.000000e+00,0.000000e+00,0.000000e+00,0.000000e+00,0.000000e+00,0.000000e+00,0.000000e+00,0.000000e+00,0.000000e+00,0.000000e+00,0.000000e+00,0.000000e+00,0.000000e+00,0.000000e+00,0.000000e+00,0.000000e+00,0.000000e+00,0.000000e+00,0.000000e+00,0.000000e+00,0.000000e+00,0.000000e+00,0.000000e+00,0.000000e+00,0.000000e+00,0.000000e+00,0.000000e+00,0.000000e+00,0.000000e+00,0.000000e+00,0.000000e+00,0.000000e+00,0.000000e+00,0.000000e+00,0.000000e+00,0.000000e+00,0.000000e+00,0.000000e+00,0.000000e+00,0.000000e+00,0.000000e+00,0.000000e+00,0.000000e+00,0.000000e+00,0.000000e+00,0.000000e+00,0.000000e+00,0.000000e+00,0.000000e+00,0.000000e+00,0.000000e+00,0.000000e+00,0.000000e+00,0.000000e+00,0.000000e+00,0.000000e+00,0.000000e+00,0.000000e+00,0.000000e+00,0.000000e+00,0.000000e+00,0.000000e+00,0.000000e+00,0.000000e+00,0.000000e+00,0.000000e+00,0.000000e+00,0.000000e+00,0.000000e+00,0.000000e+00,0.000000e+00,0.000000e+00,0.000000e+00,0.000000e+00,0.000000e+00,0.000000e+00,0.000000e+00,0.000000e+00,0.000000e+00,0.000000e+00,0.000000e+00,0.000000e+00,0.000000e+00,0.000000e+00,0.000000e+00,0.000000e+00,0.000000e+00,0.000000e+00,0.000000e+00,0.000000e+00,0.000000e+00,0.000000e+00,0.000000e+00,0.000000e+00,0.000000e+00,0.000000e+00,0.000000e+00,0.000000e+00,0.000000e+00,0.000000e+00,0.000000e+00,0.000000e+00,0.000000e+00,0.000000e+00,0.000000e+00,0.000000e+00,0.000000e+00,0.000000e+00,0.000000e+00,0.000000e+00,0.000000e+00,0.000000e+00,0.000000e+00,0.000000e+00,0.000000e+00,0.000000e+00,0.000000e+00,0.000000e+00,0.000000e+00,0.000000e+00,0.000000e+00,0.000000e+00,0.000000e+00,0.000000e+00,0.000000e+00,0.000000e+00,0.000000e+00,0.000000e+00,0.000000e+00,0.000000e+00,0.000000e+00,0.000000e+00,0.000000e+00,0.000000e+00,0.000000e+00,0.000000e+00,0.000000e+00,0.000000e+00,0.000000e+00,0.000000e+00,0.000000e+00,0.000000e+00,0.000000e+00,0.000000e+00,0.000000e+00,0.000000e+00,0.000000e+00,0.000000e+00,0.000000e+00,0.000000e+00,0.000000e+00,0.000000e+00,0.000000e+00,0.000000e+00,0.000000e+00,0.000000e+00,0.000000e+00,0.000000e+00,0.000000e+00,0.000000e+00,0.000000e+00,0.000000e+00,0.000000e+00,0.000000e+00,0.000000e+00,0.000000e+00,0.000000e+00,0.000000e+00,0.000000e+00,0.000000e+00,0.000000e+00,0.000000e+00,0.000000e+00,0.000000e+00,0.000000e+00,0.000000e+00,0.000000e+00,0.000000e+00,0.000000e+00,0.000000e+00,0.000000e+00,0.000000e+00,0.000000e+00,0.000000e+00,0.000000e+00,0.000000e+00,0.000000e+00,0.000000e+00,0.000000e+00,0.000000e+00,0.000000e+00,0.000000e+00,0.000000e+00,0.000000e+00,0.000000e+00,0.000000e+00,0.000000e+00,0.000000e+00,0.000000e+00,0.000000e+00,0.000000e+00,0.000000e+00,0.000000e+00,0.000000e+00,0.000000e+00,0.000000e+00,0.000000e+00,0.000000e+00,0.000000e+00,0.000000e+00,0.000000e+00,0.000000e+00,0.000000e+00,0.000000e+00,0.000000e+00,0.000000e+00,0.000000e+00,0.000000e+00,0.000000e+00,0.000000e+00,0.000000e+00,0.000000e+00,0.000000e+00,0.000000e+00,0.000000e+00,0.000000e+00,0.000000e+00,0.000000e+00,0.000000e+00,0.000000e+00,0.000000e+00,0.000000e+00,0.000000e+00,0.000000e+00,0.000000e+00,0.000000e+00,0.000000e+00,0.000000e+00,0.000000e+00,0.000000e+00,0.000000e+00,0.000000e+00,0.000000e+00,0.000000e+00,0.000000e+00,0.000000e+00,0.000000e+00,0.000000e+00,0.000000e+00,0.000000e+00,0.000000e+00,0.000000e+00,0.000000e+00,0.000000e+00,0.000000e+00,0.000000e+00,0.000000e+00,0.000000e+00,0.000000e+00,0.000000e+00,0.000000e+00,0.000000e+00,0.000000e+00,0.000000e+00,0.000000e+00,0.000000e+00,0.000000e+00,0.000000e+00,0.000000e+00,0.000000e+00,0.000000e+00,0.000000e+00,0.000000e+00,0.000000e+00,0.000000e+00,0.000000e+00,0.000000e+00,0.000000e+00,0.000000e+00,0.000000e+00,0.000000e+00,0.000000e+00,0.000000e+00,0.000000e+00,0.000000e+00,0.000000e+00,0.000000e+00,0.000000e+00,0.000000e+00,0.000000e+00,0.000000e+00,0.000000e+00,0.000000e+00,0.000000e+00,0.000000e+00,0.000000e+00,0.000000e+00,0.000000e+00,0.000000e+00,0.000000e+00,0.000000e+00,0.000000e+00,0.000000e+00,0.000000e+00,0.000000e+00,0.000000e+00,0.000000e+00,0.000000e+00,0.000000e+00,0.000000e+00,0.000000e+00,0.000000e+00,0.000000e+00,0.000000e+00,0.000000e+00,0.000000e+00,0.000000e+00,0.000000e+00,0.000000e+00,0.000000e+00,0.000000e+00,0.000000e+00,0.000000e+00,0.000000e+00,0.000000e+00,0.000000e+00,0.000000e+00,0.000000e+00,0.000000e+00,0.000000e+00,0.000000e+00,0.000000e+00,0.000000e+00,0.000000e+00,0.000000e+00,0.000000e+00,0.000000e+00,0.000000e+00,0.000000e+00,0.000000e+00,0.000000e+00,0.000000e+00,0.000000e+00,0.000000e+00,0.000000e+00,0.000000e+00,0.000000e+00,0.000000e+00,0.000000e+00,0.000000e+00,0.000000e+00,0.000000e+00,0.000000e+00,0.000000e+00,0.000000e+00,0.000000e+00,0.000000e+00,0.000000e+00,0.000000e+00,0.000000e+00,0.000000e+00,0.000000e+00,0.000000e+00,0.000000e+00,0.000000e+00,0.000000e+00,0.000000e+00,0.000000e+00,0.000000e+00,0.000000e+00,0.000000e+00,0.000000e+00,0.000000e+00,0.000000e+00,0.000000e+00,0.000000e+00,0.000000e+00,0.000000e+00,0.000000e+00,0.000000e+00,0.000000e+00,0.000000e+00,0.000000e+00,0.000000e+00,0.000000e+00,0.000000e+00,0.000000e+00,0.000000e+00,0.000000e+00,0.000000e+00,0.000000e+00,0.000000e+00,0.000000e+00,0.000000e+00,0.000000e+00,0.000000e+00,0.000000e+00,0.000000e+00,0.000000e+00,0.000000e+00,0.000000e+00,0.000000e+00,0.000000e+00,0.000000e+00,0.000000e+00,0.000000e+00,0.000000e+00,0.000000e+00,0.000000e+00,0.000000e+00,0.000000e+00,0.000000e+00,0.000000e+00,0.000000e+00,0.000000e+00,0.000000e+00,0.000000e+00,0.000000e+00,0.000000e+00,0.000000e+00,0.000000e+00,0.000000e+00,0.000000e+00,0.000000e+00,0.000000e+00,0.000000e+00,0.000000e+00,0.000000e+00,0.000000e+00,0.000000e+00,0.000000e+00,0.000000e+00,0.000000e+00,0.000000e+00,0.000000e+00,0.000000e+00,0.000000e+00,0.000000e+00,0.000000e+00,0.000000e+00,0.000000e+00,0.000000e+00,0.000000e+00,0.000000e+00,0.000000e+00,0.000000e+00,0.000000e+00,0.000000e+00,0.000000e+00,0.000000e+00,0.000000e+00,0.000000e+00,0.000000e+00,0.000000e+00,0.000000e+00,0.000000e+00,0.000000e+00,0.000000e+00,0.000000e+00,0.000000e+00,0.000000e+00,0.000000e+00,0.000000e+00,0.000000e+00,0.000000e+00,0.000000e+00,0.000000e+00,0.000000e+00,0.000000e+00,0.000000e+00,0.000000e+00,0.000000e+00,0.000000e+00,0.000000e+00,0.000000e+00,0.000000e+00,0.000000e+00,0.000000e+00,0.000000e+00,0.000000e+00,0.000000e+00,0.000000e+00,0.000000e+00,0.000000e+00,0.000000e+00,0.000000e+00,0.000000e+00,0.000000e+00,0.000000e+00,0.000000e+00,0.000000e+00,0.000000e+00,0.000000e+00,0.000000e+00,0.000000e+00,0.000000e+00,0.000000e+00,0.000000e+00,0.000000e+00,0.000000e+00,0.000000e+00,0.000000e+00,0.000000e+00,0.000000e+00,0.000000e+00,0.000000e+00,0.000000e+00,0.000000e+00,0.000000e+00,0.000000e+00,0.000000e+00,0.000000e+00,0.000000e+00,0.000000e+00,0.000000e+00,0.000000e+00,0.000000e+00,0.000000e+00,0.000000e+00,0.000000e+00,0.000000e+00,0.000000e+00,0.000000e+00,0.000000e+00,0.000000e+00,0.000000e+00,0.000000e+00,0.000000e+00,0.000000e+00,0.000000e+00,0.000000e+00,0.000000e+00,0.000000e+00,0.000000e+00,0.000000e+00,0.000000e+00,0.000000e+00,0.000000e+00,0.000000e+00,0.000000e+00,0.000000e+00,0.000000e+00,0.000000e+00,0.000000e+00,0.000000e+00,0.000000e+00,0.000000e+00,0.000000e+00,0.000000e+00,0.000000e+00,0.000000e+00,0.000000e+00,0.000000e+00,0.000000e+00,0.000000e+00,0.000000e+00,0.000000e+00,0.000000e+00,0.000000e+00,0.000000e+00,0.000000e+00,0.000000e+00,0.000000e+00,0.000000e+00,0.000000e+00,0.000000e+00,0.000000e+00,0.000000e+00,0.000000e+00,0.000000e+00,0.000000e+00,0.000000e+00,0.000000e+00,0.000000e+00,0.000000e+00,0.000000e+00,0.000000e+00,0.000000e+00,0.000000e+00,0.000000e+00,0.000000e+00,0.000000e+00,0.000000e+00,0.000000e+00,0.000000e+00,0.000000e+00,0.000000e+00,0.000000e+00,0.000000e+00,0.000000e+00,0.000000e+00,0.000000e+00,0.000000e+00,0.000000e+00,0.000000e+00,0.000000e+00,0.000000e+00,0.000000e+00,0.000000e+00,0.000000e+00,0.000000e+00,0.000000e+00,0.000000e+00,0.000000e+00,0.000000e+00,0.000000e+00,0.000000e+00,0.000000e+00,0.000000e+00,0.000000e+00,0.000000e+00,0.000000e+00,0.000000e+00,0.000000e+00,0.000000e+00,0.000000e+00,0.000000e+00,0.000000e+00,0.000000e+00,0.000000e+00,0.000000e+00,0.000000e+00,0.000000e+00,0.000000e+00,0.000000e+00,0.000000e+00,0.000000e+00,0.000000e+00,0.000000e+00,0.000000e+00,0.000000e+00,0.000000e+00,0.000000e+00,0.000000e+00,0.000000e+00,0.000000e+00,0.000000e+00,0.000000e+00,0.000000e+00,0.000000e+00,0.000000e+00,0.000000e+00,0.000000e+00,0.000000e+00,0.000000e+00,0.000000e+00,0.000000e+00,0.000000e+00,0.000000e+00,0.000000e+00,0.000000e+00,0.000000e+00,0.000000e+00,0.000000e+00,0.000000e+00,0.000000e+00,0.000000e+00,0.000000e+00,0.000000e+00,0.000000e+00,0.000000e+00,0.000000e+00,0.000000e+00,0.000000e+00,0.000000e+00,0.000000e+00,0.000000e+00,0.000000e+00,0.000000e+00,0.000000e+00,0.000000e+00,0.000000e+00,0.000000e+00,0.000000e+00,0.000000e+00,0.000000e+00,0.000000e+00,0.000000e+00,0.000000e+00,0.000000e+00,0.000000e+00,0.000000e+00,0.000000e+00,0.000000e+00,0.000000e+00,0.000000e+00,0.000000e+00,0.000000e+00,0.000000e+00,0.000000e+00,0.000000e+00,0.000000e+00,0.000000e+00,0.000000e+00,0.000000e+00,0.000000e+00,0.000000e+00,0.000000e+00,0.000000e+00,0.000000e+00,0.000000e+00,0.000000e+00,0.000000e+00,0.000000e+00,0.000000e+00,0.000000e+00,0.000000e+00,0.000000e+00,0.000000e+00,0.000000e+00,0.000000e+00,0.000000e+00,0.000000e+00,0.000000e+00,0.000000e+00,0.000000e+00,0.000000e+00,0.000000e+00,0.000000e+00,0.000000e+00,0.000000e+00,0.000000e+00,0.000000e+00,0.000000e+00,0.000000e+00,0.000000e+00,0.000000e+00,0.000000e+00,0.000000e+00,0.000000e+00,0.000000e+00,0.000000e+00,0.000000e+00,0.000000e+00,0.000000e+00,0.000000e+00,0.000000e+00,0.000000e+00,0.000000e+00,0.000000e+00,0.000000e+00,0.000000e+00,0.000000e+00,0.000000e+00,0.000000e+00,0.000000e+00,0.000000e+00,0.000000e+00,0.000000e+00,0.000000e+00,0.000000e+00,0.000000e+00,0.000000e+00,0.000000e+00,0.000000e+00,0.000000e+00,0.000000e+00,0.000000e+00,0.000000e+00,0.000000e+00,0.000000e+00,0.000000e+00,0.000000e+00,0.000000e+00,0.000000e+00,0.000000e+00,0.000000e+00,0.000000e+00,0.000000e+00,0.000000e+00,0.000000e+00,0.000000e+00,0.000000e+00,0.000000e+00,0.000000e+00,0.000000e+00,0.000000e+00,0.000000e+00,0.000000e+00,0.000000e+00,0.000000e+00,0.000000e+00,0.000000e+00,0.000000e+00,0.000000e+00,0.000000e+00,0.000000e+00,0.000000e+00,0.000000e+00,0.000000e+00,0.000000e+00,0.000000e+00,0.000000e+00,0.000000e+00,0.000000e+00,0.000000e+00,0.000000e+00,0.000000e+00,0.000000e+00,0.000000e+00,0.000000e+00,0.000000e+00,0.000000e+00,0.000000e+00,0.000000e+00,0.000000e+00,0.000000e+00,0.000000e+00,0.000000e+00,0.000000e+00,0.000000e+00,0.000000e+00,0.000000e+00,0.000000e+00,0.000000e+00,0.000000e+00,0.000000e+00,0.000000e+00,0.000000e+00,0.000000e+00,0.000000e+00,0.000000e+00,0.000000e+00,0.000000e+00,0.000000e+00,0.000000e+00,0.000000e+00,0.000000e+00,0.000000e+00,0.000000e+00,0.000000e+00,0.000000e+00,0.000000e+00,0.000000e+00,0.000000e+00,0.000000e+00,0.000000e+00,0.000000e+00,0.000000e+00,0.000000e+00,0.000000e+00,0.000000e+00,0.000000e+00,0.000000e+00,0.000000e+00,0.000000e+00,0.000000e+00,0.000000e+00,0.000000e+00,0.000000e+00,0.000000e+00,0.000000e+00,0.000000e+00,0.000000e+00,0.000000e+00,0.000000e+00,0.000000e+00,0.000000e+00,0.000000e+00,0.000000e+00,0.000000e+00,0.000000e+00,0.000000e+00,0.000000e+00,0.000000e+00,0.000000e+00,0.000000e+00,0.000000e+00,0.000000e+00,0.000000e+00,0.000000e+00,0.000000e+00,0.000000e+00,0.000000e+00,0.000000e+00,0.000000e+00,0.000000e+00,0.000000e+00,0.000000e+00,0.000000e+00,0.000000e+00,0.000000e+00,0.000000e+00,0.000000e+00,0.000000e+00,0.000000e+00,0.000000e+00,0.000000e+00,0.000000e+00,0.000000e+00,0.000000e+00,0.000000e+00,0.000000e+00,0.000000e+00,0.000000e+00,0.000000e+00,0.000000e+00,0.000000e+00,0.000000e+00,0.000000e+00,0.000000e+00,0.000000e+00,0.000000e+00,0.000000e+00,0.000000e+00,0.000000e+00,0.000000e+00,0.000000e+00,0.000000e+00,0.000000e+00,0.000000e+00,0.000000e+00,0.000000e+00,0.000000e+00,0.000000e+00,0.000000e+00,0.000000e+00,0.000000e+00,0.000000e+00,0.000000e+00,0.000000e+00,0.000000e+00,0.000000e+00,0.000000e+00,0.000000e+00,0.000000e+00,0.000000e+00,0.000000e+00,0.000000e+00,0.000000e+00,0.000000e+00,0.000000e+00,0.000000e+00,0.000000e+00,0.000000e+00,0.000000e+00,0.000000e+00,0.000000e+00,0.000000e+00,0.000000e+00,0.000000e+00,0.000000e+00,0.000000e+00,0.000000e+00,0.000000e+00,0.000000e+00,0.000000e+00,0.000000e+00,0.000000e+00,0.000000e+00,0.000000e+00,0.000000e+00,0.000000e+00,0.000000e+00,0.000000e+00,0.000000e+00,0.000000e+00,0.000000e+00,0.000000e+00,0.000000e+00,0.000000e+00,0.000000e+00,0.000000e+00,0.000000e+00,0.000000e+00,0.000000e+00,0.000000e+00,0.000000e+00,0.000000e+00,0.000000e+00,0.000000e+00,0.000000e+00,0.000000e+00,0.000000e+00,0.000000e+00,0.000000e+00,0.000000e+00,0.000000e+00,0.000000e+00,0.000000e+00,0.000000e+00,0.000000e+00,0.000000e+00,0.000000e+00,0.000000e+00,0.000000e+00,0.000000e+00,0.000000e+00,0.000000e+00,0.000000e+00,0.000000e+00,0.000000e+00,0.000000e+00,0.000000e+00,0.000000e+00,0.000000e+00,0.000000e+00,0.000000e+00,0.000000e+00,0.000000e+00,0.000000e+00,0.000000e+00,0.000000e+00,0.000000e+00,0.000000e+00,0.000000e+00,0.000000e+00,0.000000e+00,0.000000e+00,0.000000e+00,0.000000e+00,0.000000e+00,0.000000e+00,0.000000e+00,0.000000e+00,0.000000e+00,0.000000e+00,0.000000e+00,0.000000e+00,0.000000e+00,0.000000e+00,0.000000e+00,0.000000e+00,0.000000e+00,0.000000e+00,0.000000e+00,0.000000e+00,0.000000e+00,0.000000e+00,0.000000e+00,0.000000e+00,0.000000e+00,0.000000e+00,0.000000e+00,0.000000e+00,0.000000e+00,0.000000e+00,0.000000e+00,0.000000e+00,0.000000e+00,0.000000e+00,0.000000e+00,0.000000e+00,0.000000e+00,0.000000e+00,0.000000e+00,0.000000e+00,0.000000e+00,0.000000e+00,0.000000e+00,0.000000e+00,0.000000e+00,0.000000e+00,0.000000e+00,0.000000e+00,0.000000e+00,0.000000e+00,0.000000e+00,0.000000e+00,0.000000e+00,0.000000e+00,0.000000e+00,0.000000e+00,0.000000e+00,0.000000e+00,0.000000e+00,0.000000e+00,0.000000e+00,0.000000e+00,0.000000e+00,0.000000e+00,0.000000e+00,0.000000e+00,0.000000e+00,0.000000e+00,0.000000e+00,0.000000e+00,0.000000e+00,0.000000e+00,0.000000e+00,0.000000e+00,0.000000e+00,0.000000e+00,0.000000e+00,0.000000e+00,0.000000e+00,0.000000e+00,0.000000e+00,0.000000e+00,0.000000e+00,0.000000e+00,0.000000e+00,0.000000e+00,0.000000e+00,0.000000e+00,0.000000e+00,0.000000e+00,0.000000e+00,0.000000e+00,0.000000e+00,0.000000e+00,0.000000e+00,0.000000e+00,0.000000e+00,0.000000e+00,0.000000e+00,0.000000e+00,0.000000e+00,0.000000e+00,0.000000e+00,0.000000e+00,0.000000e+00,0.000000e+00,0.000000e+00,0.000000e+00,0.000000e+00,0.000000e+00,0.000000e+00,0.000000e+00,0.000000e+00,0.000000e+00,0.000000e+00,0.000000e+00,0.000000e+00,0.000000e+00,0.000000e+00,0.000000e+00,0.000000e+00,0.000000e+00,0.000000e+00,0.000000e+00,0.000000e+00,0.000000e+00,0.000000e+00,0.000000e+00,0.000000e+00,0.000000e+00,0.000000e+00,0.000000e+00,0.000000e+00,0.000000e+00,0.000000e+00,0.000000e+00,0.000000e+00,0.000000e+00,0.000000e+00,0.000000e+00,0.000000e+00,0.000000e+00,0.000000e+00,0.000000e+00,0.000000e+00,0.000000e+00,0.000000e+00,0.000000e+00,0.000000e+00,0.000000e+00,0.000000e+00,0.000000e+00,0.000000e+00,0.000000e+00,0.000000e+00,0.000000e+00,0.000000e+00,0.000000e+00,0.000000e+00,0.000000e+00,0.000000e+00,0.000000e+00,0.000000e+00,0.000000e+00,0.000000e+00,0.000000e+00,0.000000e+00,0.000000e+00,0.000000e+00,0.000000e+00,0.000000e+00,0.000000e+00,0.000000e+00,0.000000e+00,0.000000e+00,0.000000e+00,0.000000e+00,0.000000e+00,0.000000e+00,0.000000e+00,0.000000e+00,0.000000e+00,0.000000e+00,0.000000e+00,0.000000e+00,0.000000e+00,0.000000e+00,0.000000e+00,0.000000e+00,0.000000e+00,0.000000e+00,0.000000e+00,0.000000e+00,0.000000e+00,0.000000e+00,0.000000e+00,0.000000e+00,0.000000e+00,0.000000e+00,0.000000e+00,0.000000e+00,0.000000e+00,0.000000e+00,0.000000e+00,0.000000e+00,0.000000e+00,0.000000e+00,0.000000e+00,0.000000e+00,0.000000e+00,0.000000e+00,0.000000e+00,0.000000e+00,0.000000e+00,0.000000e+00,0.000000e+00,0.000000e+00,0.000000e+00,0.000000e+00,0.000000e+00,0.000000e+00,0.000000e+00,0.000000e+00,0.000000e+00,0.000000e+00,0.000000e+00,0.000000e+00,0.000000e+00,0.000000e+00,0.000000e+00,0.000000e+00,0.000000e+00,0.000000e+00,0.000000e+00,0.000000e+00,0.000000e+00,0.000000e+00,0.000000e+00,0.000000e+00,0.000000e+00,0.000000e+00,0.000000e+00,0.000000e+00,0.000000e+00,0.000000e+00,0.000000e+00,0.000000e+00,0.000000e+00,0.000000e+00,0.000000e+00,0.000000e+00,0.000000e+00,0.000000e+00,0.000000e+00,0.000000e+00,0.000000e+00,0.000000e+00,0.000000e+00,0.000000e+00,0.000000e+00,0.000000e+00,0.000000e+00,0.000000e+00,0.000000e+00,0.000000e+00,0.000000e+00,0.000000e+00,0.000000e+00,0.000000e+00,0.000000e+00,0.000000e+00,0.000000e+00,0.000000e+00,0.000000e+00,0.000000e+00,0.000000e+00,0.000000e+00,0.000000e+00,0.000000e+00,0.000000e+00,0.000000e+00,0.000000e+00,0.000000e+00,0.000000e+00,0.000000e+00,0.000000e+00,0.000000e+00,0.000000e+00,0.000000e+00,0.000000e+00,0.000000e+00,0.000000e+00,0.000000e+00,0.000000e+00,0.000000e+00,0.000000e+00,0.000000e+00,0.000000e+00,0.000000e+00,0.000000e+00,0.000000e+00,0.000000e+00,0.000000e+00,0.000000e+00,0.000000e+00,0.000000e+00,0.000000e+00,0.000000e+00,0.000000e+00,0.000000e+00,0.000000e+00,0.000000e+00,0.000000e+00,0.000000e+00,0.000000e+00,0.000000e+00,0.000000e+00,0.000000e+00,0.000000e+00,0.000000e+00,0.000000e+00,0.000000e+00,0.000000e+00,0.000000e+00,0.000000e+00,0.000000e+00,0.000000e+00,0.000000e+00,0.000000e+00,0.000000e+00,0.000000e+00,0.000000e+00,0.000000e+00,0.000000e+00,0.000000e+00,0.000000e+00,0.000000e+00,0.000000e+00,0.000000e+00,0.000000e+00,0.000000e+00,0.000000e+00,0.000000e+00,0.000000e+00,0.000000e+00,0.000000e+00,0.000000e+00,0.000000e+00,0.000000e+00,0.000000e+00,0.000000e+00,0.000000e+00,0.000000e+00,0.000000e+00,0.000000e+00,0.000000e+00,0.000000e+00,0.000000e+00,0.000000e+00,0.000000e+00,0.000000e+00,0.000000e+00,0.000000e+00,0.000000e+00,0.000000e+00,0.000000e+00,0.000000e+00,0.000000e+00,0.000000e+00,0.000000e+00,0.000000e+00,0.000000e+00,0.000000e+00,0.000000e+00,0.000000e+00,0.000000e+00,0.000000e+00,0.000000e+00,0.000000e+00,0.000000e+00,0.000000e+00,0.000000e+00,0.000000e+00,0.000000e+00,0.000000e+00,0.000000e+00,0.000000e+00,0.000000e+00,0.000000e+00,0.000000e+00,0.000000e+00,0.000000e+00,0.000000e+00,0.000000e+00,0.000000e+00,0.000000e+00,0.000000e+00,0.000000e+00,0.000000e+00,0.000000e+00,0.000000e+00,0.000000e+00,0.000000e+00,0.000000e+00,0.000000e+00,0.000000e+00,0.000000e+00,0.000000e+00,0.000000e+00,0.000000e+00,0.000000e+00,0.000000e+00,0.000000e+00,0.000000e+00,0.000000e+00,0.000000e+00,0.000000e+00,0.000000e+00,0.000000e+00,0.000000e+00,0.000000e+00,0.000000e+00,0.000000e+00,0.000000e+00,0.000000e+00,0.000000e+00,0.000000e+00,0.000000e+00,0.000000e+00,0.000000e+00,0.000000e+00,0.000000e+00,0.000000e+00,0.000000e+00,0.000000e+00,0.000000e+00,0.000000e+00,0.000000e+00,0.000000e+00,0.000000e+00,0.000000e+00,0.000000e+00,0.000000e+00,0.000000e+00,0.000000e+00,0.000000e+00,0.000000e+00,0.000000e+00,0.000000e+00,0.000000e+00,0.000000e+00,0.000000e+00,0.000000e+00,0.000000e+00,0.000000e+00,0.000000e+00,0.000000e+00,0.000000e+00,0.000000e+00,0.000000e+00,0.000000e+00,0.000000e+00,0.000000e+00,0.000000e+00,0.000000e+00,0.000000e+00,0.000000e+00,0.000000e+00,0.000000e+00,0.000000e+00,0.000000e+00,0.000000e+00,0.000000e+00,0.000000e+00,0.000000e+00,0.000000e+00,0.000000e+00,0.000000e+00,0.000000e+00,0.000000e+00,0.000000e+00,0.000000e+00,0.000000e+00,0.000000e+00,0.000000e+00,0.000000e+00,0.000000e+00,0.000000e+00,0.000000e+00,0.000000e+00,0.000000e+00,0.000000e+00,0.000000e+00,0.000000e+00,0.000000e+00,0.000000e+00,0.000000e+00,0.000000e+00,0.000000e+00,0.000000e+00,0.000000e+00,0.000000e+00,0.000000e+00,0.000000e+00,0.000000e+00,0.000000e+00,0.000000e+00,0.000000e+00,0.000000e+00,0.000000e+00,0.000000e+00,0.000000e+00,0.000000e+00,0.000000e+00,0.000000e+00,0.000000e+00,0.000000e+00,0.000000e+00,0.000000e+00,0.000000e+00,0.000000e+00,0.000000e+00,0.000000e+00,0.000000e+00,0.000000e+00,0.000000e+00,0.000000e+00,0.000000e+00,0.000000e+00,0.000000e+00,0.000000e+00,0.000000e+00,0.000000e+00,0.000000e+00,0.000000e+00,0.000000e+00,0.000000e+00,0.000000e+00,0.000000e+00,0.000000e+00,0.000000e+00,0.000000e+00,0.000000e+00,0.000000e+00,0.000000e+00,0.000000e+00,0.000000e+00,0.000000e+00,0.000000e+00,0.000000e+00,0.000000e+00,0.000000e+00,0.000000e+00,0.000000e+00,0.000000e+00,0.000000e+00,0.000000e+00,0.000000e+00,0.000000e+00,0.000000e+00,0.000000e+00,0.000000e+00,0.000000e+00,0.000000e+00,0.000000e+00,0.000000e+00,0.000000e+00,0.000000e+00,0.000000e+00,0.000000e+00,0.000000e+00,0.000000e+00,0.000000e+00,0.000000e+00,0.000000e+00,0.000000e+00,0.000000e+00,0.000000e+00,0.000000e+00,0.000000e+00,0.000000e+00,0.000000e+00,0.000000e+00,0.000000e+00,0.000000e+00,0.000000e+00,0.000000e+00,0.000000e+00,0.000000e+00,0.000000e+00,0.000000e+00,0.000000e+00,0.000000e+00,0.000000e+00,0.000000e+00,0.000000e+00,0.000000e+00,0.000000e+00,0.000000e+00,0.000000e+00,0.000000e+00,0.000000e+00,0.000000e+00,0.000000e+00,0.000000e+00,0.000000e+00,0.000000e+00,0.000000e+00,0.000000e+00,0.000000e+00,0.000000e+00,0.000000e+00,0.000000e+00,0.000000e+00,0.000000e+00,0.000000e+00,0.000000e+00,0.000000e+00,0.000000e+00,0.000000e+00,0.000000e+00,0.000000e+00,0.000000e+00,0.000000e+00,0.000000e+00,0.000000e+00,0.000000e+00,0.000000e+00,0.000000e+00,0.000000e+00,0.000000e+00,0.000000e+00,0.000000e+00,0.000000e+00,0.000000e+00,0.000000e+00,0.000000e+00,0.000000e+00,0.000000e+00,0.000000e+00,0.000000e+00,0.000000e+00,0.000000e+00,0.000000e+00,0.000000e+00,0.000000e+00,0.000000e+00,0.000000e+00,0.000000e+00,0.000000e+00,0.000000e+00,0.000000e+00,0.000000e+00,0.000000e+00,0.000000e+00,0.000000e+00,0.000000e+00,0.000000e+00,0.000000e+00,0.000000e+00,0.000000e+00,0.000000e+00,0.000000e+00,0.000000e+00,0.000000e+00,0.000000e+00,0.000000e+00,0.000000e+00,0.000000e+00,0.000000e+00,0.000000e+00,0.000000e+00,0.000000e+00,0.000000e+00,0.000000e+00,0.000000e+00,0.000000e+00,0.000000e+00,0.000000e+00,0.000000e+00,0.000000e+00,0.000000e+00,0.000000e+00,0.000000e+00,0.000000e+00,0.000000e+00,0.000000e+00,0.000000e+00,0.000000e+00,0.000000e+00,0.000000e+00,0.000000e+00,0.000000e+00,0.000000e+00,0.000000e+00,0.000000e+00,0.000000e+00,0.000000e+00,0.000000e+00,0.000000e+00,0.000000e+00,0.000000e+00,0.000000e+00,0.000000e+00,0.000000e+00,0.000000e+00,0.000000e+00,0.000000e+00,0.000000e+00,0.000000e+00,0.000000e+00,0.000000e+00,0.000000e+00,0.000000e+00,0.000000e+00,0.000000e+00,0.000000e+00,0.000000e+00,0.000000e+00,0.000000e+00,0.000000e+00,0.000000e+00,0.000000e+00,0.000000e+00,0.000000e+00,0.000000e+00,0.000000e+00,0.000000e+00,0.000000e+00,0.000000e+00,0.000000e+00,0.000000e+00,0.000000e+00,0.000000e+00,0.000000e+00,0.000000e+00,0.000000e+00,0.000000e+00,0.000000e+00,0.000000e+00,0.000000e+00,0.000000e+00,0.000000e+00,0.000000e+00,0.000000e+00,0.000000e+00,0.000000e+00,0.000000e+00,0.000000e+00,0.000000e+00,0.000000e+00,0.000000e+00,0.000000e+00,0.000000e+00,0.000000e+00,0.000000e+00,0.000000e+00,0.000000e+00,0.000000e+00,0.000000e+00,0.000000e+00,0.000000e+00,0.000000e+00,0.000000e+00,0.000000e+00,0.000000e+00,0.000000e+00,0.000000e+00,0.000000e+00,0.000000e+00,0.000000e+00,0.000000e+00,0.000000e+00,0.000000e+00,0.000000e+00,0.000000e+00,0.000000e+00,0.000000e+00,0.000000e+00,0.000000e+00,0.000000e+00,0.000000e+00,0.000000e+00,0.000000e+00,0.000000e+00,0.000000e+00,0.000000e+00,0.000000e+00,0.000000e+00,0.000000e+00,0.000000e+00,0.000000e+00,0.000000e+00,0.000000e+00,0.000000e+00,0.000000e+00,0.000000e+00,0.000000e+00,0.000000e+00,0.000000e+00,0.000000e+00,0.000000e+00,0.000000e+00,0.000000e+00,0.000000e+00,0.000000e+00,0.000000e+00,0.000000e+00,0.000000e+00,0.000000e+00,0.000000e+00,0.000000e+00,0.000000e+00,0.000000e+00,0.000000e+00,0.000000e+00,0.000000e+00,0.000000e+00,0.000000e+00,0.000000e+00,0.000000e+00,0.000000e+00,0.000000e+00,0.000000e+00,0.000000e+00,0.000000e+00,0.000000e+00,0.000000e+00,0.000000e+00,0.000000e+00,0.000000e+00,0.000000e+00,0.000000e+00,0.000000e+00,0.000000e+00,0.000000e+00,0.000000e+00,0.000000e+00,0.000000e+00,0.000000e+00,0.000000e+00,0.000000e+00,0.000000e+00,0.000000e+00,0.000000e+00,0.000000e+00,0.000000e+00,0.000000e+00,0.000000e+00,0.000000e+00,0.000000e+00,0.000000e+00,0.000000e+00,0.000000e+00,0.000000e+00,0.000000e+00,0.000000e+00,0.000000e+00,0.000000e+00,0.000000e+00,0.000000e+00,0.000000e+00,0.000000e+00,0.000000e+00,0.000000e+00,0.000000e+00,0.000000e+00,0.000000e+00,0.000000e+00,0.000000e+00,0.000000e+00,0.000000e+00,0.000000e+00,0.000000e+00,0.000000e+00,0.000000e+00,0.000000e+00,0.000000e+00,0.000000e+00,0.000000e+00,0.000000e+00,0.000000e+00,0.000000e+00,0.000000e+00,0.000000e+00,0.000000e+00,0.000000e+00,0.000000e+00,0.000000e+00,0.000000e+00,0.000000e+00,0.000000e+00,0.000000e+00,0.000000e+00,0.000000e+00,0.000000e+00,0.000000e+00,0.000000e+00,0.000000e+00,0.000000e+00,0.000000e+00,0.000000e+00,0.000000e+00,0.000000e+00,0.000000e+00,0.000000e+00,0.000000e+00,0.000000e+00,0.000000e+00,0.000000e+00,0.000000e+00,0.000000e+00,0.000000e+00,0.000000e+00,0.000000e+00,0.000000e+00,0.000000e+00,0.000000e+00,0.000000e+00,0.000000e+00,0.000000e+00,0.000000e+00,0.000000e+00,0.000000e+00,0.000000e+00,0.000000e+00,0.000000e+00,0.000000e+00,0.000000e+00,0.000000e+00,0.000000e+00,0.000000e+00,0.000000e+00,0.000000e+00,0.000000e+00,0.000000e+00,0.000000e+00,0.000000e+00,0.000000e+00,0.000000e+00,0.000000e+00,0.000000e+00,0.000000e+00,0.000000e+00,0.000000e+00,0.000000e+00,0.000000e+00,0.000000e+00,0.000000e+00,0.000000e+00,0.000000e+00,0.000000e+00,0.000000e+00,0.000000e+00,0.000000e+00,0.000000e+00,0.000000e+00,0.000000e+00,0.000000e+00,0.000000e+00,0.000000e+00,0.000000e+00,0.000000e+00,0.000000e+00,0.000000e+00,0.000000e+00,0.000000e+00,0.000000e+00,0.000000e+00,0.000000e+00,0.000000e+00,0.000000e+00,0.000000e+00,0.000000e+00,0.000000e+00,0.000000e+00,0.000000e+00,0.000000e+00,0.000000e+00,0.000000e+00,0.000000e+00,0.000000e+00,0.000000e+00,0.000000e+00,0.000000e+00,0.000000e+00,0.000000e+00,0.000000e+00,0.000000e+00,0.000000e+00,0.000000e+00,0.000000e+00,0.000000e+00,0.000000e+00,0.000000e+00,0.000000e+00,0.000000e+00,0.000000e+00,0.000000e+00,0.000000e+00,0.000000e+00,0.000000e+00,0.000000e+00,0.000000e+00,0.000000e+00,0.000000e+00,0.000000e+00,0.000000e+00,0.000000e+00,0.000000e+00,0.000000e+00,0.000000e+00,0.000000e+00,0.000000e+00,0.000000e+00,0.000000e+00,0.000000e+00,0.000000e+00,0.000000e+00,0.000000e+00,0.000000e+00,0.000000e+00,0.000000e+00,0.000000e+00,0.000000e+00,0.000000e+00,0.000000e+00,0.000000e+00,0.000000e+00,0.000000e+00,0.000000e+00,0.000000e+00,0.000000e+00,0.000000e+00,0.000000e+00,0.000000e+00,0.000000e+00,0.000000e+00,0.000000e+00,0.000000e+00,0.000000e+00,0.000000e+00,0.000000e+00,0.000000e+00,0.000000e+00,0.000000e+00,0.000000e+00,0.000000e+00,0.000000e+00,0.000000e+00,0.000000e+00,0.000000e+00,0.000000e+00,0.000000e+00,0.000000e+00,0.000000e+00,0.000000e+00,0.000000e+00,0.000000e+00,0.000000e+00,0.000000e+00,0.000000e+00,0.000000e+00,0.000000e+00,0.000000e+00,0.000000e+00,0.000000e+00,0.000000e+00,0.000000e+00,0.000000e+00,0.000000e+00,0.000000e+00,0.000000e+00,0.000000e+00,0.000000e+00,0.000000e+00,0.000000e+00,0.000000e+00,0.000000e+00,0.000000e+00,0.000000e+00,0.000000e+00,0.000000e+00,0.000000e+00,0.000000e+00,0.000000e+00,0.000000e+00,0.000000e+00,0.000000e+00,0.000000e+00,0.000000e+00,0.000000e+00,0.000000e+00,0.000000e+00,0.000000e+00,0.000000e+00,0.000000e+00,0.000000e+00,0.000000e+00,0.000000e+00,0.000000e+00,0.000000e+00,0.000000e+00,0.000000e+00,0.000000e+00,0.000000e+00,0.000000e+00,0.000000e+00,0.000000e+00,0.000000e+00,0.000000e+00,0.000000e+00,0.000000e+00,0.000000e+00,0.000000e+00,0.000000e+00,0.000000e+00,0.000000e+00,0.000000e+00,0.000000e+00,0.000000e+00,0.000000e+00,0.000000e+00,0.000000e+00,0.000000e+00,0.000000e+00,0.000000e+00,0.000000e+00,0.000000e+00,0.000000e+00,0.000000e+00,0.000000e+00,0.000000e+00,0.000000e+00,0.000000e+00,0.000000e+00,0.000000e+00,0.000000e+00,0.000000e+00,0.000000e+00,0.000000e+00,0.000000e+00,0.000000e+00,0.000000e+00,0.000000e+00,0.000000e+00,0.000000e+00,0.000000e+00,0.000000e+00,0.000000e+00,0.000000e+00,0.000000e+00,0.000000e+00,0.000000e+00,0.000000e+00,0.000000e+00,0.000000e+00,0.000000e+00,0.000000e+00,0.000000e+00,0.000000e+00,0.000000e+00,0.000000e+00,0.000000e+00,0.000000e+00,0.000000e+00,0.000000e+00,0.000000e+00,0.000000e+00,0.000000e+00,0.000000e+00,0.000000e+00,0.000000e+00,0.000000e+00,0.000000e+00,0.000000e+00,0.000000e+00,0.000000e+00,0.000000e+00,0.000000e+00,0.000000e+00,0.000000e+00,0.000000e+00,0.000000e+00,0.000000e+00,0.000000e+00,0.000000e+00,0.000000e+00,0.000000e+00,0.000000e+00,0.000000e+00,0.000000e+00,0.000000e+00,0.000000e+00,0.000000e+00,0.000000e+00,0.000000e+00,0.000000e+00,0.000000e+00,0.000000e+00,0.000000e+00,0.000000e+00,0.000000e+00,0.000000e+00,0.000000e+00,0.000000e+00,0.000000e+00,0.000000e+00,0.000000e+00,0.000000e+00,0.000000e+00,0.000000e+00,0.000000e+00,0.000000e+00,0.000000e+00,0.000000e+00,0.000000e+00,0.000000e+00,0.000000e+00,0.000000e+00,0.000000e+00,0.000000e+00,0.000000e+00,0.000000e+00,0.000000e+00,0.000000e+00,0.000000e+00,0.000000e+00,0.000000e+00,0.000000e+00,0.000000e+00,0.000000e+00,0.000000e+00,0.000000e+00,0.000000e+00,0.000000e+00,0.000000e+00,0.000000e+00,0.000000e+00,0.000000e+00,0.000000e+00,0.000000e+00,0.000000e+00,0.000000e+00,0.000000e+00,0.000000e+00,0.000000e+00,0.000000e+00,0.000000e+00,0.000000e+00,0.000000e+00,0.000000e+00,0.000000e+00,0.000000e+00,0.000000e+00,0.000000e+00,0.000000e+00,0.000000e+00,0.000000e+00,0.000000e+00,0.000000e+00,0.000000e+00,0.000000e+00,0.000000e+00,0.000000e+00,0.000000e+00,0.000000e+00,0.000000e+00,0.000000e+00,0.000000e+00,0.000000e+00,0.000000e+00,0.000000e+00,0.000000e+00,0.000000e+00,0.000000e+00,0.000000e+00,0.000000e+00,0.000000e+00,0.000000e+00,0.000000e+00,0.000000e+00,0.000000e+00,0.000000e+00,0.000000e+00,0.000000e+00,0.000000e+00,0.000000e+00,0.000000e+00,0.000000e+00,0.000000e+00,0.000000e+00,0.000000e+00,0.000000e+00,0.000000e+00,0.000000e+00,0.000000e+00,0.000000e+00,0.000000e+00,0.000000e+00,0.000000e+00,0.000000e+00,0.000000e+00,0.000000e+00,0.000000e+00,0.000000e+00,0.000000e+00,0.000000e+00,0.000000e+00,0.000000e+00,0.000000e+00,0.000000e+00,0.000000e+00,0.000000e+00,0.000000e+00,0.000000e+00,0.000000e+00,0.000000e+00,0.000000e+00,0.000000e+00,0.000000e+00,0.000000e+00,0.000000e+00,0.000000e+00,0.000000e+00,0.000000e+00,0.000000e+00,0.000000e+00,0.000000e+00,0.000000e+00,0.000000e+00,0.000000e+00,0.000000e+00,0.000000e+00,0.000000e+00,0.000000e+00,0.000000e+00,0.000000e+00,0.000000e+00,0.000000e+00,0.000000e+00,0.000000e+00,0.000000e+00,0.000000e+00,0.000000e+00,0.000000e+00,0.000000e+00,0.000000e+00,0.000000e+00,0.000000e+00,0.000000e+00,0.000000e+00,0.000000e+00,0.000000e+00,0.000000e+00,0.000000e+00,0.000000e+00,0.000000e+00,0.000000e+00,0.000000e+00,0.000000e+00,0.000000e+00,0.000000e+00,0.000000e+00,0.000000e+00,0.000000e+00,0.000000e+00,0.000000e+00,0.000000e+00,0.000000e+00,0.000000e+00,0.000000e+00,0.000000e+00,0.000000e+00,0.000000e+00,0.000000e+00,0.000000e+00,0.000000e+00,0.000000e+00,0.000000e+00,0.000000e+00,0.000000e+00,0.000000e+00,0.000000e+00,0.000000e+00,0.000000e+00,0.000000e+00,0.000000e+00,0.000000e+00,0.000000e+00,0.000000e+00,0.000000e+00,0.000000e+00,0.000000e+00,0.000000e+00,0.000000e+00,0.000000e+00,0.000000e+00,0.000000e+00,0.000000e+00,0.000000e+00,0.000000e+00,0.000000e+00,0.000000e+00,0.000000e+00,0.000000e+00,0.000000e+00,0.000000e+00,0.000000e+00,0.000000e+00,0.000000e+00,0.000000e+00,0.000000e+00,0.000000e+00,0.000000e+00,0.000000e+00,0.000000e+00,0.000000e+00,0.000000e+00,0.000000e+00,0.000000e+00,0.000000e+00,0.000000e+00,0.000000e+00,0.000000e+00,0.000000e+00,0.000000e+00,0.000000e+00,0.000000e+00,0.000000e+00,0.000000e+00,0.000000e+00,0.000000e+00,0.000000e+00,0.000000e+00,0.000000e+00,0.000000e+00,0.000000e+00,0.000000e+00,0.000000e+00,0.000000e+00,0.000000e+00,0.000000e+00,0.000000e+00,0.000000e+00,0.000000e+00,0.000000e+00,0.000000e+00,0.000000e+00,0.000000e+00,0.000000e+00,0.000000e+00,0.000000e+00,0.000000e+00,0.000000e+00,0.000000e+00,0.000000e+00,0.000000e+00,0.000000e+00,0.000000e+00,0.000000e+00,0.000000e+00,0.000000e+00,0.000000e+00,0.000000e+00,0.000000e+00,0.000000e+00,0.000000e+00,0.000000e+00,0.000000e+00,0.000000e+00,0.000000e+00,0.000000e+00,0.000000e+00,0.000000e+00,0.000000e+00,0.000000e+00,0.000000e+00,0.000000e+00,0.000000e+00,0.000000e+00,0.000000e+00,0.000000e+00,0.000000e+00,0.000000e+00,0.000000e+00,0.000000e+00,0.000000e+00,0.000000e+00,0.000000e+00,0.000000e+00,0.000000e+00,0.000000e+00,0.000000e+00,0.000000e+00,0.000000e+00,0.000000e+00,0.000000e+00,0.000000e+00,0.000000e+00,0.000000e+00,0.000000e+00,0.000000e+00,0.000000e+00,0.000000e+00,0.000000e+00,0.000000e+00,0.000000e+00,0.000000e+00,0.000000e+00,0.000000e+00,0.000000e+00,0.000000e+00,0.000000e+00,0.000000e+00,0.000000e+00,0.000000e+00,0.000000e+00,0.000000e+00,0.000000e+00,0.000000e+00,0.000000e+00,0.000000e+00,0.000000e+00,0.000000e+00,0.000000e+00,0.000000e+00,0.000000e+00,0.000000e+00,0.000000e+00,0.000000e+00,0.000000e+00,0.000000e+00,0.000000e+00,0.000000e+00,0.000000e+00,0.000000e+00,0.000000e+00,0.000000e+00,0.000000e+00,0.000000e+00,0.000000e+00,0.000000e+00,0.000000e+00,0.000000e+00,0.000000e+00,0.000000e+00,0.000000e+00,0.000000e+00,0.000000e+00,0.000000e+00,0.000000e+00,0.000000e+00,0.000000e+00,0.000000e+00,0.000000e+00,0.000000e+00,0.000000e+00,0.000000e+00,0.000000e+00,0.000000e+00,0.000000e+00,0.000000e+00,0.000000e+00,0.000000e+00,0.000000e+00,0.000000e+00,0.000000e+00,0.000000e+00,0.000000e+00,0.000000e+00,0.000000e+00,0.000000e+00,0.000000e+00,0.000000e+00,0.000000e+00,0.000000e+00,0.000000e+00,0.000000e+00,0.000000e+00,0.000000e+00,0.000000e+00,0.000000e+00,0.000000e+00,0.000000e+00,0.000000e+00,0.000000e+00,0.000000e+00,0.000000e+00,0.000000e+00,0.000000e+00,0.000000e+00,0.000000e+00,0.000000e+00,0.000000e+00,0.000000e+00,0.000000e+00,0.000000e+00,0.000000e+00,0.000000e+00,0.000000e+00,0.000000e+00,0.000000e+00,0.000000e+00,0.000000e+00,0.000000e+00,0.000000e+00,0.000000e+00,0.000000e+00,0.000000e+00,0.000000e+00,0.000000e+00,0.000000e+00,0.000000e+00,0.000000e+00,0.000000e+00,0.000000e+00,0.000000e+00,0.000000e+00,0.000000e+00,0.000000e+00,0.000000e+00,0.000000e+00,0.000000e+00,0.000000e+00,0.000000e+00,0.000000e+00,0.000000e+00,0.000000e+00,0.000000e+00,0.000000e+00,0.000000e+00,0.000000e+00,0.000000e+00,0.000000e+00,0.000000e+00,0.000000e+00,0.000000e+00,0.000000e+00,0.000000e+00,0.000000e+00,0.000000e+00,0.000000e+00,0.000000e+00,0.000000e+00,0.000000e+00,0.000000e+00,0.000000e+00,0.000000e+00,0.000000e+00,0.000000e+00,0.000000e+00,0.000000e+00,0.000000e+00,0.000000e+00,0.000000e+00,0.000000e+00,0.000000e+00,0.000000e+00,0.000000e+00,0.000000e+00,0.000000e+00,0.000000e+00,0.000000e+00,0.000000e+00,0.000000e+00,0.000000e+00,0.000000e+00,0.000000e+00,0.000000e+00,0.000000e+00,0.000000e+00,0.000000e+00,0.000000e+00,0.000000e+00,0.000000e+00,0.000000e+00,0.000000e+00,0.000000e+00,0.000000e+00,0.000000e+00,0.000000e+00,0.000000e+00,0.000000e+00,0.000000e+00,0.000000e+00,0.000000e+00,0.000000e+00,0.000000e+00,0.000000e+00,0.000000e+00,0.000000e+00,0.000000e+00,0.000000e+00,0.000000e+00,0.000000e+00,0.000000e+00,0.000000e+00,0.000000e+00,0.000000e+00,0.000000e+00,0.000000e+00,0.000000e+00,0.000000e+00,0.000000e+00,0.000000e+00,0.000000e+00,0.000000e+00,0.000000e+00,0.000000e+00,0.000000e+00,0.000000e+00,0.000000e+00,0.000000e+00,0.000000e+00,0.000000e+00,0.000000e+00,0.000000e+00,0.000000e+00,0.000000e+00,0.000000e+00,0.000000e+00,0.000000e+00,0.000000e+00,0.000000e+00,0.000000e+00,0.000000e+00,0.000000e+00,0.000000e+00,0.000000e+00,0.000000e+00,0.000000e+00,0.000000e+00,0.000000e+00,0.000000e+00,0.000000e+00,0.000000e+00,0.000000e+00,0.000000e+00,0.000000e+00,0.000000e+00,0.000000e+00,0.000000e+00,0.000000e+00,0.000000e+00,0.000000e+00,0.000000e+00,0.000000e+00,0.000000e+00,0.000000e+00,0.000000e+00,0.000000e+00,0.000000e+00,0.000000e+00,0.000000e+00,0.000000e+00,0.000000e+00,0.000000e+00,0.000000e+00,0.000000e+00,0.000000e+00,0.000000e+00,0.000000e+00,0.000000e+00,0.000000e+00,0.000000e+00,0.000000e+00,0.000000e+00,0.000000e+00,0.000000e+00,0.000000e+00,0.000000e+00,0.000000e+00,0.000000e+00,0.000000e+00,0.000000e+00,0.000000e+00,0.000000e+00,0.000000e+00,0.000000e+00,0.000000e+00,0.000000e+00,0.000000e+00,0.000000e+00,0.000000e+00,0.000000e+00,0.000000e+00,0.000000e+00,0.000000e+00,0.000000e+00,0.000000e+00,0.000000e+00,0.000000e+00,0.000000e+00,0.000000e+00,0.000000e+00,0.000000e+00,0.000000e+00,0.000000e+00,0.000000e+00,0.000000e+00,0.000000e+00,0.000000e+00,0.000000e+00,0.000000e+00,0.000000e+00,0.000000e+00,0.000000e+00,0.000000e+00,0.000000e+00,0.000000e+00,0.000000e+00,0.000000e+00,0.000000e+00,0.000000e+00,0.000000e+00,0.000000e+00,0.000000e+00,0.000000e+00,0.000000e+00,0.000000e+00,0.000000e+00,0.000000e+00,0.000000e+00,0.000000e+00,0.000000e+00,0.000000e+00,0.000000e+00,0.000000e+00,0.000000e+00,0.000000e+00,0.000000e+00,0.000000e+00,0.000000e+00,0.000000e+00,0.000000e+00,0.000000e+00,0.000000e+00,0.000000e+00,0.000000e+00,0.000000e+00,0.000000e+00,0.000000e+00,0.000000e+00,0.000000e+00,0.000000e+00,0.000000e+00,0.000000e+00,0.000000e+00,0.000000e+00,0.000000e+00,0.000000e+00,0.000000e+00,0.000000e+00,0.000000e+00,0.000000e+00,0.000000e+00,0.000000e+00,0.000000e+00,0.000000e+00,0.000000e+00,0.000000e+00,0.000000e+00,0.000000e+00,0.000000e+00,0.000000e+00,0.000000e+00,0.000000e+00,0.000000e+00,0.000000e+00,0.000000e+00,0.000000e+00,0.000000e+00,0.000000e+00,0.000000e+00,0.000000e+00,0.000000e+00,0.000000e+00,0.000000e+00,0.000000e+00,0.000000e+00,0.000000e+00,0.000000e+00,0.000000e+00,0.000000e+00,0.000000e+00,0.000000e+00,0.000000e+00,0.000000e+00,0.000000e+00,0.000000e+00,0.000000e+00,0.000000e+00,0.000000e+00,0.000000e+00,0.000000e+00,0.000000e+00,0.000000e+00,0.000000e+00,0.000000e+00,0.000000e+00,0.000000e+00,0.000000e+00,0.000000e+00,0.000000e+00,0.000000e+00,0.000000e+00,0.000000e+00,0.000000e+00,0.000000e+00,0.000000e+00,0.000000e+00,0.000000e+00,0.000000e+00,0.000000e+00,0.000000e+00,0.000000e+00,0.000000e+00,0.000000e+00,0.000000e+00,0.000000e+00,0.000000e+00,0.000000e+00,0.000000e+00,0.000000e+00,0.000000e+00,0.000000e+00,0.000000e+00,0.000000e+00,0.000000e+00,0.000000e+00,0.000000e+00,0.000000e+00,0.000000e+00,0.000000e+00,0.000000e+00,0.000000e+00,0.000000e+00,0.000000e+00,0.000000e+00,0.000000e+00,0.000000e+00,0.000000e+00,0.000000e+00,0.000000e+00,0.000000e+00,0.000000e+00,0.000000e+00,0.000000e+00,0.000000e+00,0.000000e+00,0.000000e+00,0.000000e+00,0.000000e+00,0.000000e+00,0.000000e+00,0.000000e+00,0.000000e+00,0.000000e+00,0.000000e+00,0.000000e+00,0.000000e+00,0.000000e+00,0.000000e+00,0.000000e+00,0.000000e+00,0.000000e+00,0.000000e+00,0.000000e+00,0.000000e+00,0.000000e+00,0.000000e+00,0.000000e+00,0.000000e+00,0.000000e+00,0.000000e+00,0.000000e+00,0.000000e+00,0.000000e+00,0.000000e+00,0.000000e+00,0.000000e+00,0.000000e+00,0.000000e+00,0.000000e+00,0.000000e+00,0.000000e+00,0.000000e+00,0.000000e+00,0.000000e+00,0.000000e+00,0.000000e+00,0.000000e+00,0.000000e+00,0.000000e+00,0.000000e+00,0.000000e+00,0.000000e+00,0.000000e+00,0.000000e+00,0.000000e+00,0.000000e+00,0.000000e+00,0.000000e+00,0.000000e+00,0.000000e+00,0.000000e+00,0.000000e+00,0.000000e+00,0.000000e+00,0.000000e+00,0.000000e+00,0.000000e+00,0.000000e+00,0.000000e+00,0.000000e+00,0.000000e+00,0.000000e+00,0.000000e+00,0.000000e+00,0.000000e+00,0.000000e+00,0.000000e+00,0.000000e+00,0.000000e+00,0.000000e+00,0.000000e+00,0.000000e+00,0.000000e+00,0.000000e+00,0.000000e+00,0.000000e+00,0.000000e+00,0.000000e+00,0.000000e+00,0.000000e+00,0.000000e+00,0.000000e+00,0.000000e+00,0.000000e+00,0.000000e+00,0.000000e+00,0.000000e+00,0.000000e+00,0.000000e+00,0.000000e+00,0.000000e+00,0.000000e+00,0.000000e+00,0.000000e+00,0.000000e+00,0.000000e+00,0.000000e+00,0.000000e+00,0.000000e+00,0.000000e+00,0.000000e+00,0.000000e+00,0.000000e+00,0.000000e+00,0.000000e+00,0.000000e+00,0.000000e+00,0.000000e+00,0.000000e+00,0.000000e+00,0.000000e+00,0.000000e+00,0.000000e+00,0.000000e+00,0.000000e+00,0.000000e+00,0.000000e+00,0.000000e+00,0.000000e+00,0.000000e+00,0.000000e+00,0.000000e+00,0.000000e+00,0.000000e+00,0.000000e+00,0.000000e+00,0.000000e+00,0.000000e+00,0.000000e+00,0.000000e+00,0.000000e+00,0.000000e+00,0.000000e+00,0.000000e+00,0.000000e+00,0.000000e+00,0.000000e+00,0.000000e+00,0.000000e+00,0.000000e+00,0.000000e+00,0.000000e+00,0.000000e+00,0.000000e+00,0.000000e+00,0.000000e+00,0.000000e+00,0.000000e+00,0.000000e+00,0.000000e+00,0.000000e+00,0.000000e+00,0.000000e+00,0.000000e+00,0.000000e+00,0.000000e+00,0.000000e+00,0.000000e+00,0.000000e+00,0.000000e+00,0.000000e+00,0.000000e+00,0.000000e+00,0.000000e+00,0.000000e+00,0.000000e+00,0.000000e+00,0.000000e+00,0.000000e+00,0.000000e+00,0.000000e+00,0.000000e+00,0.000000e+00,0.000000e+00,0.000000e+00,0.000000e+00,0.000000e+00,0.000000e+00,0.000000e+00,0.000000e+00,0.000000e+00,0.000000e+00,0.000000e+00,0.000000e+00,0.000000e+00,0.000000e+00,0.000000e+00,0.000000e+00,0.000000e+00,0.000000e+00,0.000000e+00,0.000000e+00,0.000000e+00,0.000000e+00,0.000000e+00,0.000000e+00,0.000000e+00,0.000000e+00,0.000000e+00,0.000000e+00,0.000000e+00,0.000000e+00,0.000000e+00,0.000000e+00,0.000000e+00,0.000000e+00,0.000000e+00,0.000000e+00,0.000000e+00,0.000000e+00,0.000000e+00,0.000000e+00,0.000000e+00,0.000000e+00,0.000000e+00,0.000000e+00,0.000000e+00,0.000000e+00,0.000000e+00,0.000000e+00,0.000000e+00,0.000000e+00,0.000000e+00,0.000000e+00,0.000000e+00,0.000000e+00,0.000000e+00,0.000000e+00,0.000000e+00,0.000000e+00,0.000000e+00,0.000000e+00,0.000000e+00,0.000000e+00,0.000000e+00,0.000000e+00,0.000000e+00,0.000000e+00,0.000000e+00,0.000000e+00,0.000000e+00,0.000000e+00,0.000000e+00,0.000000e+00,0.000000e+00,0.000000e+00,0.000000e+00,0.000000e+00,0.000000e+00,0.000000e+00,0.000000e+00,0.000000e+00,0.000000e+00,0.000000e+00,0.000000e+00,0.000000e+00,0.000000e+00,0.000000e+00,0.000000e+00,0.000000e+00,0.000000e+00,0.000000e+00,0.000000e+00,0.000000e+00,0.000000e+00,0.000000e+00,0.000000e+00,0.000000e+00,0.000000e+00,0.000000e+00,0.000000e+00,0.000000e+00,0.000000e+00,0.000000e+00,0.000000e+00,0.000000e+00,0.000000e+00,0.000000e+00,0.000000e+00,0.000000e+00,0.000000e+00,0.000000e+00,0.000000e+00,0.000000e+00,0.000000e+00,0.000000e+00,0.000000e+00,0.000000e+00,0.000000e+00,0.000000e+00,0.000000e+00,0.000000e+00,0.000000e+00,0.000000e+00,0.000000e+00,0.000000e+00,0.000000e+00,0.000000e+00,0.000000e+00,0.000000e+00,0.000000e+00,0.000000e+00,0.000000e+00,0.000000e+00,0.000000e+00,0.000000e+00,0.000000e+00,0.000000e+00,0.000000e+00,0.000000e+00,0.000000e+00,0.000000e+00,0.000000e+00,0.000000e+00,0.000000e+00,0.000000e+00,0.000000e+00,0.000000e+00,0.000000e+00,0.000000e+00,0.000000e+00,0.000000e+00,0.000000e+00,0.000000e+00,0.000000e+00,0.000000e+00,0.000000e+00,0.000000e+00,0.000000e+00,0.000000e+00,0.000000e+00,0.000000e+00,0.000000e+00,0.000000e+00,0.000000e+00,0.000000e+00,0.000000e+00,0.000000e+00,0.000000e+00,0.000000e+00,0.000000e+00,0.000000e+00,0.000000e+00,0.000000e+00,0.000000e+00,0.000000e+00,0.000000e+00,0.000000e+00,0.000000e+00,0.000000e+00,0.000000e+00,0.000000e+00,0.000000e+00,0.000000e+00,0.000000e+00,0.000000e+00,0.000000e+00,0.000000e+00,0.000000e+00,0.000000e+00,0.000000e+00,0.000000e+00,0.000000e+00,0.000000e+00,0.000000e+00,0.000000e+00,0.000000e+00,0.000000e+00,0.000000e+00,0.000000e+00,0.000000e+00,0.000000e+00,0.000000e+00,0.000000e+00,0.000000e+00,0.000000e+00,0.000000e+00,0.000000e+00,0.000000e+00,0.000000e+00,0.000000e+00,0.000000e+00,0.000000e+00,0.000000e+00,0.000000e+00,0.000000e+00,0.000000e+00,0.000000e+00,0.000000e+00,0.000000e+00,0.000000e+00,0.000000e+00,0.000000e+00,0.000000e+00,0.000000e+00,0.000000e+00,0.000000e+00,0.000000e+00,0.000000e+00,0.000000e+00,0.000000e+00,0.000000e+00,0.000000e+00,0.000000e+00,0.000000e+00,0.000000e+00,0.000000e+00,0.000000e+00,0.000000e+00,0.000000e+00,0.000000e+00,0.000000e+00,0.000000e+00,0.000000e+00,0.000000e+00,0.000000e+00,0.000000e+00,0.000000e+00,0.000000e+00,0.000000e+00,0.000000e+00,0.000000e+00,0.000000e+00,0.000000e+00,0.000000e+00,0.000000e+00,0.000000e+00,0.000000e+00,0.000000e+00,0.000000e+00,0.000000e+00,0.000000e+00,0.000000e+00,0.000000e+00,0.000000e+00,0.000000e+00,0.000000e+00,0.000000e+00,0.000000e+00,0.000000e+00,0.000000e+00,0.000000e+00,0.000000e+00,0.000000e+00,0.000000e+00,0.000000e+00,0.000000e+00,0.000000e+00,0.000000e+00,0.000000e+00,0.000000e+00,0.000000e+00,0.000000e+00,0.000000e+00,0.000000e+00,0.000000e+00,0.000000e+00,0.000000e+00,0.000000e+00,0.000000e+00,0.000000e+00,0.000000e+00,0.000000e+00,0.000000e+00,0.000000e+00,0.000000e+00,0.000000e+00,0.000000e+00,0.000000e+00,0.000000e+00,0.000000e+00,0.000000e+00,0.000000e+00,0.000000e+00,0.000000e+00,0.000000e+00,0.000000e+00,0.000000e+00,0.000000e+00,0.000000e+00,0.000000e+00,0.000000e+00,0.000000e+00,0.000000e+00,0.000000e+00,0.000000e+00,0.000000e+00,0.000000e+00,0.000000e+00,0.000000e+00,0.000000e+00,0.000000e+00,0.000000e+00,0.000000e+00,0.000000e+00,0.000000e+00,0.000000e+00,0.000000e+00,0.000000e+00,0.000000e+00,0.000000e+00,0.000000e+00,0.000000e+00,0.000000e+00,0.000000e+00,0.000000e+00,0.000000e+00,0.000000e+00,0.000000e+00,0.000000e+00,0.000000e+00,0.000000e+00,0.000000e+00,0.000000e+00,0.000000e+00,0.000000e+00,0.000000e+00,0.000000e+00,0.000000e+00,0.000000e+00,0.000000e+00,0.000000e+00,0.000000e+00,0.000000e+00,0.000000e+00,0.000000e+00,0.000000e+00,0.000000e+00,0.000000e+00,0.000000e+00,0.000000e+00,0.000000e+00,0.000000e+00,0.000000e+00,0.000000e+00,0.000000e+00,0.000000e+00,0.000000e+00,0.000000e+00,0.000000e+00,0.000000e+00,0.000000e+00,0.000000e+00,0.000000e+00,0.000000e+00,0.000000e+00,0.000000e+00,0.000000e+00,0.000000e+00,0.000000e+00,0.000000e+00,0.000000e+00,0.000000e+00,0.000000e+00,0.000000e+00,0.000000e+00,0.000000e+00,0.000000e+00,0.000000e+00,0.000000e+00,0.000000e+00,0.000000e+00,0.000000e+00,0.000000e+00,0.000000e+00,0.000000e+00,0.000000e+00,0.000000e+00,0.000000e+00,0.000000e+00,0.000000e+00,0.000000e+00,0.000000e+00,0.000000e+00,0.000000e+00,0.000000e+00,0.000000e+00,0.000000e+00,0.000000e+00,0.000000e+00,0.000000e+00,0.000000e+00,0.000000e+00,0.000000e+00,0.000000e+00,0.000000e+00,0.000000e+00,0.000000e+00,0.000000e+00,0.000000e+00,0.000000e+00,0.000000e+00,0.000000e+00,0.000000e+00,0.000000e+00,0.000000e+00,0.000000e+00,0.000000e+00,0.000000e+00,0.000000e+00,0.000000e+00,0.000000e+00,0.000000e+00,0.000000e+00,0.000000e+00,0.000000e+00,0.000000e+00,0.000000e+00,0.000000e+00,0.000000e+00,0.000000e+00,0.000000e+00,0.000000e+00,0.000000e+00,0.000000e+00,0.000000e+00,0.000000e+00,0.000000e+00,0.000000e+00,0.000000e+00,0.000000e+00,0.000000e+00,0.000000e+00,0.000000e+00,0.000000e+00,0.000000e+00,0.000000e+00,0.000000e+00,0.000000e+00,0.000000e+00,0.000000e+00,0.000000e+00,0.000000e+00,0.000000e+00,0.000000e+00,0.000000e+00,0.000000e+00,0.000000e+00,0.000000e+00,0.000000e+00,0.000000e+00,0.000000e+00,0.000000e+00,0.000000e+00,0.000000e+00,0.000000e+00,0.000000e+00,0.000000e+00,0.000000e+00,0.000000e+00,0.000000e+00,0.000000e+00,0.000000e+00,0.000000e+00,0.000000e+00,0.000000e+00,0.000000e+00,0.000000e+00,0.000000e+00,0.000000e+00,0.000000e+00,0.000000e+00,0.000000e+00,0.000000e+00,0.000000e+00,0.000000e+00,0.000000e+00,0.000000e+00,0.000000e+00,0.000000e+00,0.000000e+00,0.000000e+00,0.000000e+00,0.000000e+00,0.000000e+00,0.000000e+00,0.000000e+00,0.000000e+00,0.000000e+00,0.000000e+00,0.000000e+00,0.000000e+00,0.000000e+00,0.000000e+00,0.000000e+00,0.000000e+00,0.000000e+00,0.000000e+00,0.000000e+00,0.000000e+00,0.000000e+00,0.000000e+00,0.000000e+00,0.000000e+00,0.000000e+00,0.000000e+00,0.000000e+00,0.000000e+00,0.000000e+00,0.000000e+00,0.000000e+00,0.000000e+00,0.000000e+00,0.000000e+00,0.000000e+00,0.000000e+00,0.000000e+00,0.000000e+00,0.000000e+00,0.000000e+00,0.000000e+00,0.000000e+00,0.000000e+00,0.000000e+00,0.000000e+00,0.000000e+00,0.000000e+00,0.000000e+00,0.000000e+00,0.000000e+00,0.000000e+00,0.000000e+00,0.000000e+00,0.000000e+00,0.000000e+00,0.000000e+00,0.000000e+00,0.000000e+00,0.000000e+00,0.000000e+00,0.000000e+00,0.000000e+00,0.000000e+00,0.000000e+00,0.000000e+00,0.000000e+00,0.000000e+00,0.000000e+00,0.000000e+00,0.000000e+00,0.000000e+00,0.000000e+00,0.000000e+00,0.000000e+00,0.000000e+00,0.000000e+00,0.000000e+00,0.000000e+00,0.000000e+00,0.000000e+00,0.000000e+00,0.000000e+00,0.000000e+00,0.000000e+00,0.000000e+00,0.000000e+00,0.000000e+00,0.000000e+00,0.000000e+00,0.000000e+00,0.000000e+00,0.000000e+00,0.000000e+00,0.000000e+00,0.000000e+00,0.000000e+00,0.000000e+00,0.000000e+00,0.000000e+00,0.000000e+00,0.000000e+00,0.000000e+00,0.000000e+00,0.000000e+00,0.000000e+00,0.000000e+00,0.000000e+00,0.000000e+00,0.000000e+00,0.000000e+00,0.000000e+00,0.000000e+00,0.000000e+00,0.000000e+00,0.000000e+00,0.000000e+00,0.000000e+00,0.000000e+00,0.000000e+00,0.000000e+00,0.000000e+00,0.000000e+00,0.000000e+00,0.000000e+00,0.000000e+00,0.000000e+00,0.000000e+00,0.000000e+00,0.000000e+00,0.000000e+00,0.000000e+00,0.000000e+00,0.000000e+00,0.000000e+00,0.000000e+00,0.000000e+00,0.000000e+00,0.000000e+00,0.000000e+00,0.000000e+00,0.000000e+00,0.000000e+00,0.000000e+00,0.000000e+00,0.000000e+00,0.000000e+00,0.000000e+00,0.000000e+00,0.000000e+00,0.000000e+00,0.000000e+00,0.000000e+00,0.000000e+00,0.000000e+00,0.000000e+00,0.000000e+00,0.000000e+00,0.000000e+00,0.000000e+00,0.000000e+00,0.000000e+00,0.000000e+00,0.000000e+00,0.000000e+00,0.000000e+00,0.000000e+00,0.000000e+00,0.000000e+00,0.000000e+00,0.000000e+00,0.000000e+00,0.000000e+00,0.000000e+00,0.000000e+00,0.000000e+00,0.000000e+00,0.000000e+00,0.000000e+00,0.000000e+00,0.000000e+00,0.000000e+00,0.000000e+00,0.000000e+00,0.000000e+00,0.000000e+00,0.000000e+00,0.000000e+00,0.000000e+00,0.000000e+00,0.000000e+00,0.000000e+00,0.000000e+00,0.000000e+00,0.000000e+00,0.000000e+00,0.000000e+00,0.000000e+00,0.000000e+00,0.000000e+00,0.000000e+00,0.000000e+00,0.000000e+00,0.000000e+00,0.000000e+00,0.000000e+00,0.000000e+00,0.000000e+00,0.000000e+00,0.000000e+00,0.000000e+00,0.000000e+00,0.000000e+00,0.000000e+00,0.000000e+00,0.000000e+00,0.000000e+00,0.000000e+00,0.000000e+00,0.000000e+00,0.000000e+00,0.000000e+00,0.000000e+00,0.000000e+00,0.000000e+00,0.000000e+00,0.000000e+00,0.000000e+00,0.000000e+00,0.000000e+00,0.000000e+00,0.000000e+00,0.000000e+00,0.000000e+00,0.000000e+00,0.000000e+00,0.000000e+00,0.000000e+00,0.000000e+00,0.000000e+00,0.000000e+00,0.000000e+00,0.000000e+00,0.000000e+00,0.000000e+00,0.000000e+00,0.000000e+00,0.000000e+00,0.000000e+00,0.000000e+00,0.000000e+00,0.000000e+00,0.000000e+00,0.000000e+00,0.000000e+00,0.000000e+00,0.000000e+00,0.000000e+00,0.000000e+00,0.000000e+00,0.000000e+00,0.000000e+00,0.000000e+00,0.000000e+00,0.000000e+00,0.000000e+00,0.000000e+00,0.000000e+00,0.000000e+00,0.000000e+00,0.000000e+00,0.000000e+00,0.000000e+00,0.000000e+00,0.000000e+00,0.000000e+00,0.000000e+00,0.000000e+00,0.000000e+00,0.000000e+00,0.000000e+00,0.000000e+00,0.000000e+00,0.000000e+00,0.000000e+00,0.000000e+00,0.000000e+00,0.000000e+00,0.000000e+00,0.000000e+00,0.000000e+00,0.000000e+00,0.000000e+00,0.000000e+00,0.000000e+00,0.000000e+00,0.000000e+00,0.000000e+00,0.000000e+00,0.000000e+00,0.000000e+00,0.000000e+00,0.000000e+00,0.000000e+00,0.000000e+00,0.000000e+00,0.000000e+00,0.000000e+00,0.000000e+00,0.000000e+00,0.000000e+00,0.000000e+00,0.000000e+00,0.000000e+00,0.000000e+00,0.000000e+00,0.000000e+00,0.000000e+00,0.000000e+00,0.000000e+00,0.000000e+00,0.000000e+00,0.000000e+00,0.000000e+00,0.000000e+00,0.000000e+00,0.000000e+00,0.000000e+00,0.000000e+00,0.000000e+00,0.000000e+00,0.000000e+00,0.000000e+00,0.000000e+00,0.000000e+00,0.000000e+00,0.000000e+00,0.000000e+00,0.000000e+00,0.000000e+00,0.000000e+00,0.000000e+00,0.000000e+00,0.000000e+00,0.000000e+00,0.000000e+00,0.000000e+00,0.000000e+00,0.000000e+00,0.000000e+00,0.000000e+00,0.000000e+00,0.000000e+00,0.000000e+00,0.000000e+00,0.000000e+00,0.000000e+00,0.000000e+00,0.000000e+00,0.000000e+00,0.000000e+00,0.000000e+00,0.000000e+00,0.000000e+00,0.000000e+00,0.000000e+00,0.000000e+00,0.000000e+00,0.000000e+00,0.000000e+00,0.000000e+00,0.000000e+00,0.000000e+00,0.000000e+00,0.000000e+00,0.000000e+00,0.000000e+00,0.000000e+00,0.000000e+00,0.000000e+00,0.000000e+00,0.000000e+00,0.000000e+00,0.000000e+00,0.000000e+00,0.000000e+00,0.000000e+00,0.000000e+00,0.000000e+00,0.000000e+00,0.000000e+00,0.000000e+00,0.000000e+00,0.000000e+00,0.000000e+00,0.000000e+00,0.000000e+00,0.000000e+00,0.000000e+00,0.000000e+00,0.000000e+00,0.000000e+00,0.000000e+00,0.000000e+00,0.000000e+00,0.000000e+00,0.000000e+00,0.000000e+00,0.000000e+00,0.000000e+00,0.000000e+00,0.000000e+00,0.000000e+00,0.000000e+00,0.000000e+00,0.000000e+00,0.000000e+00,0.000000e+00,0.000000e+00,0.000000e+00,0.000000e+00,0.000000e+00,0.000000e+00,0.000000e+00,0.000000e+00,0.000000e+00,0.000000e+00,0.000000e+00,0.000000e+00,0.000000e+00,0.000000e+00,0.000000e+00,0.000000e+00,0.000000e+00,0.000000e+00,0.000000e+00,0.000000e+00,0.000000e+00,0.000000e+00,0.000000e+00,0.000000e+00,0.000000e+00,0.000000e+00,0.000000e+00,0.000000e+00,0.000000e+00,0.000000e+00,0.000000e+00,0.000000e+00,0.000000e+00,0.000000e+00,0.000000e+00,0.000000e+00,0.000000e+00,0.000000e+00,0.000000e+00,0.000000e+00,0.000000e+00,0.000000e+00,0.000000e+00,0.000000e+00,0.000000e+00,0.000000e+00,0.000000e+00,0.000000e+00,0.000000e+00,0.000000e+00,0.000000e+00,0.000000e+00,0.000000e+00,0.000000e+00,0.000000e+00,0.000000e+00,0.000000e+00,0.000000e+00,0.000000e+00,0.000000e+00,0.000000e+00,0.000000e+00,0.000000e+00,0.000000e+00,0.000000e+00,0.000000e+00,0.000000e+00,0.000000e+00,0.000000e+00,0.000000e+00,0.000000e+00,0.000000e+00,0.000000e+00,0.000000e+00,0.000000e+00,0.000000e+00,0.000000e+00,0.000000e+00,0.000000e+00,0.000000e+00,0.000000e+00,0.000000e+00,0.000000e+00,0.000000e+00,0.000000e+00,0.000000e+00,0.000000e+00,0.000000e+00,0.000000e+00,0.000000e+00,0.000000e+00,0.000000e+00,0.000000e+00,0.000000e+00,0.000000e+00,0.000000e+00,0.000000e+00,0.000000e+00,0.000000e+00,0.000000e+00,0.000000e+00,0.000000e+00,0.000000e+00,0.000000e+00,0.000000e+00,0.000000e+00,0.000000e+00,0.000000e+00,0.000000e+00,0.000000e+00,0.000000e+00,0.000000e+00,0.000000e+00,0.000000e+00,0.000000e+00,0.000000e+00,0.000000e+00,0.000000e+00,0.000000e+00,0.000000e+00,0.000000e+00,0.000000e+00,0.000000e+00,0.000000e+00,0.000000e+00,0.000000e+00,0.000000e+00,0.000000e+00,0.000000e+00,0.000000e+00,0.000000e+00,0.000000e+00,0.000000e+00,0.000000e+00,0.000000e+00,0.000000e+00,0.000000e+00,0.000000e+00,0.000000e+00,0.000000e+00,0.000000e+00,0.000000e+00,0.000000e+00,0.000000e+00,0.000000e+00,0.000000e+00,0.000000e+00,0.000000e+00,0.000000e+00,0.000000e+00,0.000000e+00,0.000000e+00,0.000000e+00,0.000000e+00,0.000000e+00,0.000000e+00,0.000000e+00,0.000000e+00,0.000000e+00,0.000000e+00,0.000000e+00,0.000000e+00,0.000000e+00,0.000000e+00,0.000000e+00,0.000000e+00,0.000000e+00,0.000000e+00,0.000000e+00,0.000000e+00,0.000000e+00,0.000000e+00,0.000000e+00,0.000000e+00,0.000000e+00,0.000000e+00,0.000000e+00,0.000000e+00,0.000000e+00,0.000000e+00,0.000000e+00,0.000000e+00,0.000000e+00,0.000000e+00,0.000000e+00,0.000000e+00,0.000000e+00,0.000000e+00,0.000000e+00,0.000000e+00,0.000000e+00,0.000000e+00,0.000000e+00,0.000000e+00,0.000000e+00,0.000000e+00,0.000000e+00,0.000000e+00,0.000000e+00,0.000000e+00,0.000000e+00,0.000000e+00,0.000000e+00,0.000000e+00,0.000000e+00,0.000000e+00,0.000000e+00,0.000000e+00,0.000000e+00,0.000000e+00,0.000000e+00,0.000000e+00,0.000000e+00,0.000000e+00,0.000000e+00,0.000000e+00,0.000000e+00,0.000000e+00,0.000000e+00,0.000000e+00,0.000000e+00,0.000000e+00,0.000000e+00,0.000000e+00,0.000000e+00,0.000000e+00,0.000000e+00,0.000000e+00,0.000000e+00,0.000000e+00,0.000000e+00,0.000000e+00,0.000000e+00,0.000000e+00,0.000000e+00,0.000000e+00,0.000000e+00,0.000000e+00,0.000000e+00,0.000000e+00,0.000000e+00,0.000000e+00,0.000000e+00,0.000000e+00,0.000000e+00,0.000000e+00,0.000000e+00,0.000000e+00,0.000000e+00,0.000000e+00,0.000000e+00,0.000000e+00,0.000000e+00,0.000000e+00,0.000000e+00,0.000000e+00,0.000000e+00,0.000000e+00,0.000000e+00,0.000000e+00,0.000000e+00,0.000000e+00,0.000000e+00,0.000000e+00,0.000000e+00,0.000000e+00,0.000000e+00,0.000000e+00,0.000000e+00,0.000000e+00,0.000000e+00,0.000000e+00,0.000000e+00,0.000000e+00,0.000000e+00,0.000000e+00,0.000000e+00,0.000000e+00,0.000000e+00,0.000000e+00,0.000000e+00,0.000000e+00,0.000000e+00,0.000000e+00,0.000000e+00,0.000000e+00,0.000000e+00,0.000000e+00,0.000000e+00,0.000000e+00,0.000000e+00,0.000000e+00,0.000000e+00,0.000000e+00,0.000000e+00,0.000000e+00,0.000000e+00,0.000000e+00,0.000000e+00,0.000000e+00,0.000000e+00,0.000000e+00,0.000000e+00,0.000000e+00,0.000000e+00,0.000000e+00,0.000000e+00,0.000000e+00,0.000000e+00,0.000000e+00,0.000000e+00,0.000000e+00,0.000000e+00,0.000000e+00,0.000000e+00,0.000000e+00,0.000000e+00,0.000000e+00,0.000000e+00,0.000000e+00,0.000000e+00,0.000000e+00,0.000000e+00,0.000000e+00,0.000000e+00,0.000000e+00,0.000000e+00,0.000000e+00,0.000000e+00,0.000000e+00,0.000000e+00,0.000000e+00,0.000000e+00,0.000000e+00,0.000000e+00,0.000000e+00,0.000000e+00,0.000000e+00,0.000000e+00,0.000000e+00,0.000000e+00,0.000000e+00,0.000000e+00,0.000000e+00,0.000000e+00,0.000000e+00,0.000000e+00,0.000000e+00,0.000000e+00,0.000000e+00,0.000000e+00,0.000000e+00,0.000000e+00,0.000000e+00,0.000000e+00,0.000000e+00,0.000000e+00,0.000000e+00,0.000000e+00,0.000000e+00,0.000000e+00,0.000000e+00,0.000000e+00,0.000000e+00,0.000000e+00,0.000000e+00,0.000000e+00,0.000000e+00,0.000000e+00,0.000000e+00,0.000000e+00,0.000000e+00,0.000000e+00,0.000000e+00,0.000000e+00,0.000000e+00,0.000000e+00,0.000000e+00,0.000000e+00,0.000000e+00,0.000000e+00,0.000000e+00,0.000000e+00,0.000000e+00,0.000000e+00,0.000000e+00,0.000000e+00,0.000000e+00,0.000000e+00,0.000000e+00,0.000000e+00,0.000000e+00,0.000000e+00,0.000000e+00,0.000000e+00,0.000000e+00,0.000000e+00,0.000000e+00,0.000000e+00,0.000000e+00,0.000000e+00,0.000000e+00,0.000000e+00,0.000000e+00,0.000000e+00,0.000000e+00,0.000000e+00,0.000000e+00,0.000000e+00,0.000000e+00,0.000000e+00,0.000000e+00,0.000000e+00,0.000000e+00,0.000000e+00,0.000000e+00,0.000000e+00,0.000000e+00,0.000000e+00,0.000000e+00,0.000000e+00,0.000000e+00,0.000000e+00,0.000000e+00,0.000000e+00,0.000000e+00,0.000000e+00,0.000000e+00,0.000000e+00,0.000000e+00,0.000000e+00,0.000000e+00,0.000000e+00,0.000000e+00,0.000000e+00,0.000000e+00,0.000000e+00,0.000000e+00,0.000000e+00,0.000000e+00,0.000000e+00,0.000000e+00,0.000000e+00,0.000000e+00,0.000000e+00,0.000000e+00,0.000000e+00,0.000000e+00,0.000000e+00,0.000000e+00,0.000000e+00,0.000000e+00,0.000000e+00,0.000000e+00,0.000000e+00,0.000000e+00,0.000000e+00,0.000000e+00,0.000000e+00,0.000000e+00,0.000000e+00,0.000000e+00,0.000000e+00,0.000000e+00,0.000000e+00,0.000000e+00,0.000000e+00,0.000000e+00,0.000000e+00,0.000000e+00,0.000000e+00,0.000000e+00,0.000000e+00,0.000000e+00,0.000000e+00,0.000000e+00,0.000000e+00,0.000000e+00,0.000000e+00,0.000000e+00,0.000000e+00,0.000000e+00,0.000000e+00,0.000000e+00,0.000000e+00,0.000000e+00,0.000000e+00,0.000000e+00,0.000000e+00,0.000000e+00,0.000000e+00,0.000000e+00,0.000000e+00,0.000000e+00,0.000000e+00,0.000000e+00,0.000000e+00,0.000000e+00,0.000000e+00,0.000000e+00,0.000000e+00,0.000000e+00,0.000000e+00,0.000000e+00,0.000000e+00,0.000000e+00,0.000000e+00,0.000000e+00,0.000000e+00,0.000000e+00,0.000000e+00,0.000000e+00,0.000000e+00,0.000000e+00,0.000000e+00,0.000000e+00,0.000000e+00,0.000000e+00,0.000000e+00,0.000000e+00,0.000000e+00,0.000000e+00,0.000000e+00,0.000000e+00,0.000000e+00,0.000000e+00,0.000000e+00,0.000000e+00,0.000000e+00,0.000000e+00,0.000000e+00,0.000000e+00,0.000000e+00,0.000000e+00,0.000000e+00,0.000000e+00,0.000000e+00,0.000000e+00,0.000000e+00,0.000000e+00,0.000000e+00,0.000000e+00,0.000000e+00,0.000000e+00,0.000000e+00,0.000000e+00,0.000000e+00,0.000000e+00,0.000000e+00,0.000000e+00,0.000000e+00,0.000000e+00,0.000000e+00,0.000000e+00,0.000000e+00,0.000000e+00,0.000000e+00,0.000000e+00,0.000000e+00,0.000000e+00,0.000000e+00,0.000000e+00,0.000000e+00,0.000000e+00,0.000000e+00,0.000000e+00,0.000000e+00,0.000000e+00,0.000000e+00,0.000000e+00,0.000000e+00,0.000000e+00,0.000000e+00,0.000000e+00,0.000000e+00,0.000000e+00,0.000000e+00,0.000000e+00,0.000000e+00,0.000000e+00,0.000000e+00,0.000000e+00,0.000000e+00,0.000000e+00,0.000000e+00,0.000000e+00,0.000000e+00,0.000000e+00,0.000000e+00,0.000000e+00,0.000000e+00,0.000000e+00,0.000000e+00,0.000000e+00,0.000000e+00,0.000000e+00,0.000000e+00,0.000000e+00,0.000000e+00,0.000000e+00,0.000000e+00,0.000000e+00,0.000000e+00,0.000000e+00,0.000000e+00,0.000000e+00,0.000000e+00,0.000000e+00,0.000000e+00,0.000000e+00,0.000000e+00,0.000000e+00,0.000000e+00,0.000000e+00,0.000000e+00,0.000000e+00,0.000000e+00,0.000000e+00,0.000000e+00,0.000000e+00,0.000000e+00,0.000000e+00,0.000000e+00,0.000000e+00,0.000000e+00,0.000000e+00,0.000000e+00,0.000000e+00,0.000000e+00,0.000000e+00,0.000000e+00,0.000000e+00,0.000000e+00,0.000000e+00,0.000000e+00,0.000000e+00,0.000000e+00,0.000000e+00,0.000000e+00,0.000000e+00,0.000000e+00,0.000000e+00,0.000000e+00,0.000000e+00,0.000000e+00,0.000000e+00,0.000000e+00,0.000000e+00,0.000000e+00,0.000000e+00,0.000000e+00,0.000000e+00,0.000000e+00,0.000000e+00,0.000000e+00,0.000000e+00,0.000000e+00,0.000000e+00,0.000000e+00,0.000000e+00,0.000000e+00,0.000000e+00,0.000000e+00,0.000000e+00,0.000000e+00,0.000000e+00,0.000000e+00,0.000000e+00,0.000000e+00,0.000000e+00,0.000000e+00,0.000000e+00,0.000000e+00,0.000000e+00,0.000000e+00,0.000000e+00,0.000000e+00,0.000000e+00,0.000000e+00,0.000000e+00,0.000000e+00,0.000000e+00,0.000000e+00,0.000000e+00,0.000000e+00,0.000000e+00,0.000000e+00,0.000000e+00,0.000000e+00,0.000000e+00,0.000000e+00,0.000000e+00,0.000000e+00,0.000000e+00,0.000000e+00,0.000000e+00,0.000000e+00,0.000000e+00,0.000000e+00,0.000000e+00,0.000000e+00,0.000000e+00,0.000000e+00,0.000000e+00,0.000000e+00,0.000000e+00,0.000000e+00,0.000000e+00,0.000000e+00,0.000000e+00,0.000000e+00,0.000000e+00,0.000000e+00,0.000000e+00,0.000000e+00,0.000000e+00,0.000000e+00,0.000000e+00,0.000000e+00,0.000000e+00,0.000000e+00,0.000000e+00,0.000000e+00,0.000000e+00,0.000000e+00,0.000000e+00,0.000000e+00,0.000000e+00,0.000000e+00,0.000000e+00,0.000000e+00,0.000000e+00,0.000000e+00,0.000000e+00,0.000000e+00,0.000000e+00,0.000000e+00,0.000000e+00,0.000000e+00,0.000000e+00,0.000000e+00,0.000000e+00,0.000000e+00,0.000000e+00,0.000000e+00,0.000000e+00,0.000000e+00,0.000000e+00,0.000000e+00,0.000000e+00,0.000000e+00,0.000000e+00,0.000000e+00,0.000000e+00,0.000000e+00,0.000000e+00,0.000000e+00,0.000000e+00,0.000000e+00,0.000000e+00,0.000000e+00,0.000000e+00,0.000000e+00,0.000000e+00,0.000000e+00,0.000000e+00,0.000000e+00,0.000000e+00,0.000000e+00,0.000000e+00,0.000000e+00,0.000000e+00,0.000000e+00,0.000000e+00,0.000000e+00,0.000000e+00,0.000000e+00,0.000000e+00,0.000000e+00,0.000000e+00,0.000000e+00,0.000000e+00,0.000000e+00,0.000000e+00,0.000000e+00,0.000000e+00,0.000000e+00,0.000000e+00,0.000000e+00,0.000000e+00,0.000000e+00,0.000000e+00,0.000000e+00,0.000000e+00,0.000000e+00,0.000000e+00,0.000000e+00,0.000000e+00,0.000000e+00,0.000000e+00,0.000000e+00,0.000000e+00,0.000000e+00,0.000000e+00,0.000000e+00,0.000000e+00,0.000000e+00,0.000000e+00,0.000000e+00,0.000000e+00,0.000000e+00,0.000000e+00,0.000000e+00,0.000000e+00,0.000000e+00,0.000000e+00,0.000000e+00,0.000000e+00,0.000000e+00,0.000000e+00,0.000000e+00,0.000000e+00,0.000000e+00,0.000000e+00,0.000000e+00,0.000000e+00,0.000000e+00,0.000000e+00,0.000000e+00,0.000000e+00,0.000000e+00,0.000000e+00,0.000000e+00,0.000000e+00,0.000000e+00,0.000000e+00,0.000000e+00,0.000000e+00,0.000000e+00,0.000000e+00,0.000000e+00,0.000000e+00,0.000000e+00,0.000000e+00,0.000000e+00,0.000000e+00,0.000000e+00,0.000000e+00,0.000000e+00,0.000000e+00,0.000000e+00,0.000000e+00,0.000000e+00,0.000000e+00,0.000000e+00,0.000000e+00,0.000000e+00,0.000000e+00,0.000000e+00,0.000000e+00,0.000000e+00,0.000000e+00,0.000000e+00,0.000000e+00,0.000000e+00,0.000000e+00,0.000000e+00,0.000000e+00,0.000000e+00,0.000000e+00,0.000000e+00,0.000000e+00,0.000000e+00,0.000000e+00,0.000000e+00,0.000000e+00,0.000000e+00,0.000000e+00,0.000000e+00,0.000000e+00,0.000000e+00,0.000000e+00,0.000000e+00,0.000000e+00,0.000000e+00,0.000000e+00,0.000000e+00,0.000000e+00,0.000000e+00,0.000000e+00,0.000000e+00,0.000000e+00,0.000000e+00,0.000000e+00,0.000000e+00,0.000000e+00,0.000000e+00,0.000000e+00,0.000000e+00,0.000000e+00,0.000000e+00,0.000000e+00,0.000000e+00,0.000000e+00,0.000000e+00,0.000000e+00,0.000000e+00,0.000000e+00,0.000000e+00,0.000000e+00,0.000000e+00,0.000000e+00,0.000000e+00,0.000000e+00,0.000000e+00,0.000000e+00,0.000000e+00,0.000000e+00,0.000000e+00,0.000000e+00,0.000000e+00,0.000000e+00,0.000000e+00,0.000000e+00,0.000000e+00,0.000000e+00,0.000000e+00,0.000000e+00,0.000000e+00,0.000000e+00,0.000000e+00,0.000000e+00,0.000000e+00,0.000000e+00,0.000000e+00,0.000000e+00,0.000000e+00,0.000000e+00,0.000000e+00,0.000000e+00,0.000000e+00,0.000000e+00,0.000000e+00,0.000000e+00,0.000000e+00,0.000000e+00,0.000000e+00,0.000000e+00,0.000000e+00,0.000000e+00,0.000000e+00,0.000000e+00,0.000000e+00,0.000000e+00,0.000000e+00,0.000000e+00,0.000000e+00,0.000000e+00,0.000000e+00,0.000000e+00,0.000000e+00,0.000000e+00,0.000000e+00,0.000000e+00,0.000000e+00,0.000000e+00,0.000000e+00,0.000000e+00,0.000000e+00,0.000000e+00,0.000000e+00,0.000000e+00,0.000000e+00,0.000000e+00,0.000000e+00,0.000000e+00,0.000000e+00,0.000000e+00,0.000000e+00,0.000000e+00,0.000000e+00,0.000000e+00,0.000000e+00,0.000000e+00,0.000000e+00,0.000000e+00,0.000000e+00,0.000000e+00,0.000000e+00,0.000000e+00,0.000000e+00,0.000000e+00,0.000000e+00,0.000000e+00,0.000000e+00,0.000000e+00,0.000000e+00,0.000000e+00,0.000000e+00,0.000000e+00,0.000000e+00,0.000000e+00,0.000000e+00,0.000000e+00,0.000000e+00,0.000000e+00,0.000000e+00,0.000000e+00,0.000000e+00,0.000000e+00,0.000000e+00,0.000000e+00,0.000000e+00,0.000000e+00,0.000000e+00,0.000000e+00,0.000000e+00,0.000000e+00,0.000000e+00,0.000000e+00,0.000000e+00,0.000000e+00,0.000000e+00,0.000000e+00,0.000000e+00,0.000000e+00,0.000000e+00,0.000000e+00,0.000000e+00,0.000000e+00,0.000000e+00,0.000000e+00,0.000000e+00,0.000000e+00,0.000000e+00,0.000000e+00,0.000000e+00,0.000000e+00,0.000000e+00,0.000000e+00,0.000000e+00,0.000000e+00,0.000000e+00,0.000000e+00,0.000000e+00,0.000000e+00,0.000000e+00,0.000000e+00,0.000000e+00,0.000000e+00,0.000000e+00,0.000000e+00,0.000000e+00,0.000000e+00,0.000000e+00,0.000000e+00,0.000000e+00,0.000000e+00,0.000000e+00,0.000000e+00,0.000000e+00,0.000000e+00,0.000000e+00,0.000000e+00,0.000000e+00,0.000000e+00,0.000000e+00,0.000000e+00,0.000000e+00,0.000000e+00,0.000000e+00,0.000000e+00,0.000000e+00,0.000000e+00,0.000000e+00,0.000000e+00,0.000000e+00,0.000000e+00,0.000000e+00,0.000000e+00,0.000000e+00,0.000000e+00,0.000000e+00,0.000000e+00,0.000000e+00,0.000000e+00,0.000000e+00,0.000000e+00,0.000000e+00,0.000000e+00,0.000000e+00,0.000000e+00,0.000000e+00,0.000000e+00,0.000000e+00,0.000000e+00,0.000000e+00,0.000000e+00,0.000000e+00,0.000000e+00,0.000000e+00,0.000000e+00,0.000000e+00,0.000000e+00,0.000000e+00,0.000000e+00,0.000000e+00,0.000000e+00,0.000000e+00,0.000000e+00,0.000000e+00,0.000000e+00,0.000000e+00,0.000000e+00,0.000000e+00,0.000000e+00,0.000000e+00,0.000000e+00,0.000000e+00,0.000000e+00,0.000000e+00,0.000000e+00,0.000000e+00,0.000000e+00,0.000000e+00,0.000000e+00,0.000000e+00,0.000000e+00,0.000000e+00,0.000000e+00,0.000000e+00,0.000000e+00,0.000000e+00,0.000000e+00,0.000000e+00,0.000000e+00,0.000000e+00,0.000000e+00,0.000000e+00,0.000000e+00,0.000000e+00,0.000000e+00,0.000000e+00,0.000000e+00,0.000000e+00,0.000000e+00,0.000000e+00,0.000000e+00,0.000000e+00,0.000000e+00,0.000000e+00,0.000000e+00,0.000000e+00,0.000000e+00,0.000000e+00,0.000000e+00,0.000000e+00,0.000000e+00,0.000000e+00,0.000000e+00,0.000000e+00,0.000000e+00,0.000000e+00,0.000000e+00,0.000000e+00,0.000000e+00,0.000000e+00,0.000000e+00,0.000000e+00,0.000000e+00,0.000000e+00,0.000000e+00,0.000000e+00,0.000000e+00,0.000000e+00,0.000000e+00,0.000000e+00,0.000000e+00,0.000000e+00,0.000000e+00,0.000000e+00,0.000000e+00,0.000000e+00,0.000000e+00,0.000000e+00,0.000000e+00,0.000000e+00,0.000000e+00,0.000000e+00,0.000000e+00,0.000000e+00,0.000000e+00,0.000000e+00,0.000000e+00,0.000000e+00,0.000000e+00,0.000000e+00,0.000000e+00,0.000000e+00,0.000000e+00,0.000000e+00,0.000000e+00,0.000000e+00,0.000000e+00,0.000000e+00,0.000000e+00,0.000000e+00,0.000000e+00,0.000000e+00,0.000000e+00,0.000000e+00,0.000000e+00,0.000000e+00,0.000000e+00,0.000000e+00,0.000000e+00,0.000000e+00,0.000000e+00,0.000000e+00,0.000000e+00,0.000000e+00,0.000000e+00,0.000000e+00,0.000000e+00,0.000000e+00,0.000000e+00,0.000000e+00,0.000000e+00,0.000000e+00,0.000000e+00,0.000000e+00,0.000000e+00,0.000000e+00,0.000000e+00,0.000000e+00,0.000000e+00,0.000000e+00,0.000000e+00,0.000000e+00,0.000000e+00,0.000000e+00,0.000000e+00,0.000000e+00,0.000000e+00,0.000000e+00,0.000000e+00,0.000000e+00,0.000000e+00,0.000000e+00,0.000000e+00,0.000000e+00,0.000000e+00,0.000000e+00,0.000000e+00,0.000000e+00,0.000000e+00,0.000000e+00,0.000000e+00,0.000000e+00,0.000000e+00,0.000000e+00,0.000000e+00,0.000000e+00,0.000000e+00,0.000000e+00,0.000000e+00,0.000000e+00,0.000000e+00,0.000000e+00,0.000000e+00,0.000000e+00,0.000000e+00,0.000000e+00,0.000000e+00,0.000000e+00,0.000000e+00,0.000000e+00,0.000000e+00,0.000000e+00,0.000000e+00,0.000000e+00,0.000000e+00,0.000000e+00,0.000000e+00,0.000000e+00,0.000000e+00,0.000000e+00,0.000000e+00,0.000000e+00,0.000000e+00,0.000000e+00,0.000000e+00,0.000000e+00,0.000000e+00,0.000000e+00,0.000000e+00,0.000000e+00,0.000000e+00,0.000000e+00,0.000000e+00,0.000000e+00,0.000000e+00,0.000000e+00,0.000000e+00,0.000000e+00,0.000000e+00,0.000000e+00,0.000000e+00,0.000000e+00,0.000000e+00,0.000000e+00,0.000000e+00,0.000000e+00,0.000000e+00,0.000000e+00,0.000000e+00,0.000000e+00,0.000000e+00,0.000000e+00,0.000000e+00,0.000000e+00,0.000000e+00,0.000000e+00,0.000000e+00,0.000000e+00,0.000000e+00,0.000000e+00,0.000000e+00,0.000000e+00,0.000000e+00,0.000000e+00,0.000000e+00,0.000000e+00,0.000000e+00,0.000000e+00,0.000000e+00,0.000000e+00,0.000000e+00,0.000000e+00,0.000000e+00,0.000000e+00,0.000000e+00,0.000000e+00,0.000000e+00,0.000000e+00,0.000000e+00,0.000000e+00,0.000000e+00,0.000000e+00,0.000000e+00,0.000000e+00,0.000000e+00,0.000000e+00,0.000000e+00,0.000000e+00,0.000000e+00,0.000000e+00,0.000000e+00,0.000000e+00,0.000000e+00,0.000000e+00,0.000000e+00,0.000000e+00,0.000000e+00,0.000000e+00,0.000000e+00,0.000000e+00,0.000000e+00,0.000000e+00,0.000000e+00,0.000000e+00,0.000000e+00,0.000000e+00,0.000000e+00,0.000000e+00,0.000000e+00,0.000000e+00,0.000000e+00,0.000000e+00,0.000000e+00,0.000000e+00,0.000000e+00,0.000000e+00,0.000000e+00,0.000000e+00,0.000000e+00,0.000000e+00,0.000000e+00,0.000000e+00,0.000000e+00,0.000000e+00,0.000000e+00,0.000000e+00,0.000000e+00,0.000000e+00,0.000000e+00,0.000000e+00,0.000000e+00,0.000000e+00,0.000000e+00,0.000000e+00,0.000000e+00,0.000000e+00,0.000000e+00,0.000000e+00,0.000000e+00,0.000000e+00,0.000000e+00,0.000000e+00,0.000000e+00,0.000000e+00,0.000000e+00,0.000000e+00,0.000000e+00,0.000000e+00,0.000000e+00,0.000000e+00,0.000000e+00,0.000000e+00,0.000000e+00,0.000000e+00,0.000000e+00,0.000000e+00,0.000000e+00,0.000000e+00,0.000000e+00,0.000000e+00,0.000000e+00,0.000000e+00,0.000000e+00,0.000000e+00,0.000000e+00,0.000000e+00,0.000000e+00,0.000000e+00,0.000000e+00,0.000000e+00,0.000000e+00,0.000000e+00,0.000000e+00,0.000000e+00,0.000000e+00,0.000000e+00,0.000000e+00,0.000000e+00,0.000000e+00,0.000000e+00,0.000000e+00,0.000000e+00,0.000000e+00,0.000000e+00,0.000000e+00,0.000000e+00,0.000000e+00,0.000000e+00,0.000000e+00,0.000000e+00,0.000000e+00,0.000000e+00,0.000000e+00,0.000000e+00,0.000000e+00,0.000000e+00,0.000000e+00,0.000000e+00,0.000000e+00,0.000000e+00,0.000000e+00,0.000000e+00,0.000000e+00,0.000000e+00,0.000000e+00,0.000000e+00,0.000000e+00,0.000000e+00,0.000000e+00,0.000000e+00,0.000000e+00,0.000000e+00,0.000000e+00,0.000000e+00,0.000000e+00,0.000000e+00,0.000000e+00,0.000000e+00,0.000000e+00,0.000000e+00,0.000000e+00,0.000000e+00,0.000000e+00,0.000000e+00,0.000000e+00,0.000000e+00,0.000000e+00,0.000000e+00,0.000000e+00,0.000000e+00,0.000000e+00,0.000000e+00,0.000000e+00,0.000000e+00,0.000000e+00,0.000000e+00,0.000000e+00,0.000000e+00,0.000000e+00,0.000000e+00,0.000000e+00,0.000000e+00,0.000000e+00,0.000000e+00,0.000000e+00,0.000000e+00,0.000000e+00,0.000000e+00,0.000000e+00,0.000000e+00,0.000000e+00,0.000000e+00,0.000000e+00,0.000000e+00,0.000000e+00,0.000000e+00,0.000000e+00,0.000000e+00,0.000000e+00,0.000000e+00,0.000000e+00,0.000000e+00,0.000000e+00,0.000000e+00,0.000000e+00,0.000000e+00,0.000000e+00,0.000000e+00,0.000000e+00,0.000000e+00,0.000000e+00,0.000000e+00,0.000000e+00,0.000000e+00,0.000000e+00,0.000000e+00,0.000000e+00,0.000000e+00,0.000000e+00,0.000000e+00,0.000000e+00,0.000000e+00,0.000000e+00,0.000000e+00,0.000000e+00,0.000000e+00,0.000000e+00,0.000000e+00,0.000000e+00,0.000000e+00,0.000000e+00,0.000000e+00,0.000000e+00,0.000000e+00,0.000000e+00,0.000000e+00,0.000000e+00,0.000000e+00,0.000000e+00,0.000000e+00,0.000000e+00,0.000000e+00,0.000000e+00,0.000000e+00,0.000000e+00,0.000000e+00,0.000000e+00,0.000000e+00,0.000000e+00,0.000000e+00,0.000000e+00,0.000000e+00,0.000000e+00,0.000000e+00,0.000000e+00,0.000000e+00,0.000000e+00,0.000000e+00,0.000000e+00,0.000000e+00,0.000000e+00,0.000000e+00,0.000000e+00,0.000000e+00,0.000000e+00,0.000000e+00,0.000000e+00,0.000000e+00,0.000000e+00,0.000000e+00,0.000000e+00,0.000000e+00,0.000000e+00,0.000000e+00,0.000000e+00,0.000000e+00,0.000000e+00,0.000000e+00,0.000000e+00,0.000000e+00,0.000000e+00,0.000000e+00,0.000000e+00,0.000000e+00,0.000000e+00,0.000000e+00,0.000000e+00,0.000000e+00,0.000000e+00,0.000000e+00,0.000000e+00,0.000000e+00,0.000000e+00,0.000000e+00,0.000000e+00,0.000000e+00,0.000000e+00,0.000000e+00,0.000000e+00,0.000000e+00,0.000000e+00,0.000000e+00,0.000000e+00,0.000000e+00,0.000000e+00,0.000000e+00,0.000000e+00,0.000000e+00,0.000000e+00,0.000000e+00,0.000000e+00,0.000000e+00,0.000000e+00,0.000000e+00,0.000000e+00,0.000000e+00,0.000000e+00,0.000000e+00,0.000000e+00,0.000000e+00,0.000000e+00,0.000000e+00,0.000000e+00,0.000000e+00,0.000000e+00,0.000000e+00,0.000000e+00,0.000000e+00,0.000000e+00,0.000000e+00,0.000000e+00,0.000000e+00,0.000000e+00,0.000000e+00,0.000000e+00,0.000000e+00,0.000000e+00,0.000000e+00,0.000000e+00,0.000000e+00,0.000000e+00,0.000000e+00,0.000000e+00,0.000000e+00,0.000000e+00,0.000000e+00,0.000000e+00,0.000000e+00,0.000000e+00,0.000000e+00,0.000000e+00,0.000000e+00,0.000000e+00,0.000000e+00,0.000000e+00,0.000000e+00,0.000000e+00,0.000000e+00,0.000000e+00,0.000000e+00,0.000000e+00,0.000000e+00,0.000000e+00,0.000000e+00,0.000000e+00,0.000000e+00,0.000000e+00,0.000000e+00,0.000000e+00,0.000000e+00,0.000000e+00,0.000000e+00,0.000000e+00,0.000000e+00,0.000000e+00,0.000000e+00,0.000000e+00,0.000000e+00,0.000000e+00,0.000000e+00,0.000000e+00,0.000000e+00,0.000000e+00,0.000000e+00,0.000000e+00,0.000000e+00,0.000000e+00,0.000000e+00,0.000000e+00,0.000000e+00,0.000000e+00,0.000000e+00,0.000000e+00,0.000000e+00,0.000000e+00,0.000000e+00,0.000000e+00,0.000000e+00,0.000000e+00,0.000000e+00,0.000000e+00,0.000000e+00,0.000000e+00,0.000000e+00,0.000000e+00,0.000000e+00,0.000000e+00,0.000000e+00,0.000000e+00,0.000000e+00,0.000000e+00,0.000000e+00,0.000000e+00,0.000000e+00,0.000000e+00,0.000000e+00,0.000000e+00,0.000000e+00,0.000000e+00,0.000000e+00,0.000000e+00,0.000000e+00,0.000000e+00,0.000000e+00,0.000000e+00,0.000000e+00,0.000000e+00,0.000000e+00,0.000000e+00,0.000000e+00,0.000000e+00,0.000000e+00,0.000000e+00,0.000000e+00,0.000000e+00,0.000000e+00,0.000000e+00,0.000000e+00,0.000000e+00,0.000000e+00,0.000000e+00,0.000000e+00,0.000000e+00,0.000000e+00,0.000000e+00,0.000000e+00,0.000000e+00,0.000000e+00,0.000000e+00,0.000000e+00,0.000000e+00,0.000000e+00,0.000000e+00,0.000000e+00,0.000000e+00,0.000000e+00,0.000000e+00,0.000000e+00,0.000000e+00,0.000000e+00,0.000000e+00,0.000000e+00,0.000000e+00,0.000000e+00,0.000000e+00,0.000000e+00,0.000000e+00,0.000000e+00,0.000000e+00,0.000000e+00,0.000000e+00,0.000000e+00,0.000000e+00,0.000000e+00,0.000000e+00,0.000000e+00,0.000000e+00,0.000000e+00,0.000000e+00,0.000000e+00,0.000000e+00,0.000000e+00,0.000000e+00,0.000000e+00,0.000000e+00,0.000000e+00,0.000000e+00,0.000000e+00,0.000000e+00,0.000000e+00,0.000000e+00,0.000000e+00,0.000000e+00,0.000000e+00,0.000000e+00,0.000000e+00,0.000000e+00,0.000000e+00,0.000000e+00,0.000000e+00,0.000000e+00,0.000000e+00,0.000000e+00,0.000000e+00,0.000000e+00,0.000000e+00,0.000000e+00,0.000000e+00,0.000000e+00,0.000000e+00,0.000000e+00,0.000000e+00,0.000000e+00,0.000000e+00,0.000000e+00,0.000000e+00,0.000000e+00,0.000000e+00,0.000000e+00,0.000000e+00,0.000000e+00,0.000000e+00,0.000000e+00,0.000000e+00,0.000000e+00,0.000000e+00,0.000000e+00,0.000000e+00,0.000000e+00,0.000000e+00,0.000000e+00,0.000000e+00,0.000000e+00,0.000000e+00,0.000000e+00,0.000000e+00,0.000000e+00,0.000000e+00,0.000000e+00,0.000000e+00,0.000000e+00,0.000000e+00,0.000000e+00,0.000000e+00,0.000000e+00,0.000000e+00,0.000000e+00,0.000000e+00,0.000000e+00,0.000000e+00,0.000000e+00,0.000000e+00,0.000000e+00,0.000000e+00,0.000000e+00,0.000000e+00,0.000000e+00,0.000000e+00,0.000000e+00,0.000000e+00,0.000000e+00,0.000000e+00,0.000000e+00,0.000000e+00,0.000000e+00,0.000000e+00,0.000000e+00,0.000000e+00,0.000000e+00,0.000000e+00,0.000000e+00,0.000000e+00,0.000000e+00,0.000000e+00,0.000000e+00,0.000000e+00,0.000000e+00,0.000000e+00,0.000000e+00,0.000000e+00,0.000000e+00,0.000000e+00,0.000000e+00,0.000000e+00,0.000000e+00,0.000000e+00,0.000000e+00,0.000000e+00,0.000000e+00,0.000000e+00,0.000000e+00,0.000000e+00,0.000000e+00,0.000000e+00,0.000000e+00,0.000000e+00,0.000000e+00,0.000000e+00,0.000000e+00,0.000000e+00,0.000000e+00,0.000000e+00,0.000000e+00,0.000000e+00,0.000000e+00,0.000000e+00,0.000000e+00,0.000000e+00,0.000000e+00,0.000000e+00,0.000000e+00,0.000000e+00,0.000000e+00,0.000000e+00,0.000000e+00,0.000000e+00,0.000000e+00,0.000000e+00,0.000000e+00,0.000000e+00,0.000000e+00,0.000000e+00,0.000000e+00,0.000000e+00,0.000000e+00,0.000000e+00,0.000000e+00,0.000000e+00,0.000000e+00,0.000000e+00,0.000000e+00,0.000000e+00,0.000000e+00,0.000000e+00,0.000000e+00,0.000000e+00,0.000000e+00,0.000000e+00,0.000000e+00,0.000000e+00,0.000000e+00,0.000000e+00,0.000000e+00,0.000000e+00,0.000000e+00,0.000000e+00,0.000000e+00,0.000000e+00,0.000000e+00,0.000000e+00,0.000000e+00,0.000000e+00,0.000000e+00,0.000000e+00,0.000000e+00,0.000000e+00,0.000000e+00,0.000000e+00,0.000000e+00,0.000000e+00,0.000000e+00,0.000000e+00,0.000000e+00,0.000000e+00,0.000000e+00,0.000000e+00,0.000000e+00,0.000000e+00,0.000000e+00,0.000000e+00,0.000000e+00,0.000000e+00,0.000000e+00,0.000000e+00,0.000000e+00,0.000000e+00,0.000000e+00,0.000000e+00,0.000000e+00,0.000000e+00,0.000000e+00,0.000000e+00,0.000000e+00,0.000000e+00,0.000000e+00,0.000000e+00,0.000000e+00,0.000000e+00,0.000000e+00,0.000000e+00,0.000000e+00,0.000000e+00,0.000000e+00,0.000000e+00,0.000000e+00,0.000000e+00,0.000000e+00,0.000000e+00,0.000000e+00,0.000000e+00,0.000000e+00,0.000000e+00,0.000000e+00,0.000000e+00,0.000000e+00,0.000000e+00,0.000000e+00,0.000000e+00,0.000000e+00,0.000000e+00,0.000000e+00,0.000000e+00,0.000000e+00,0.000000e+00,0.000000e+00,0.000000e+00,0.000000e+00,0.000000e+00,0.000000e+00,0.000000e+00,0.000000e+00,0.000000e+00,0.000000e+00,0.000000e+00,0.000000e+00,0.000000e+00,0.000000e+00,0.000000e+00,0.000000e+00,0.000000e+00,0.000000e+00,0.000000e+00,0.000000e+00,0.000000e+00,0.000000e+00,0.000000e+00,0.000000e+00,0.000000e+00,0.000000e+00,0.000000e+00,0.000000e+00,0.000000e+00,0.000000e+00,0.000000e+00,0.000000e+00,0.000000e+00,0.000000e+00,0.000000e+00,0.000000e+00,0.000000e+00,0.000000e+00,0.000000e+00,0.000000e+00,0.000000e+00,0.000000e+00,0.000000e+00,0.000000e+00,0.000000e+00,0.000000e+00,0.000000e+00,0.000000e+00,0.000000e+00,0.000000e+00,0.000000e+00,0.000000e+00,0.000000e+00,0.000000e+00,0.000000e+00,0.000000e+00,0.000000e+00,0.000000e+00,0.000000e+00,0.000000e+00,0.000000e+00,0.000000e+00,0.000000e+00,0.000000e+00,0.000000e+00,0.000000e+00,0.000000e+00,0.000000e+00,0.000000e+00,0.000000e+00,0.000000e+00,0.000000e+00,0.000000e+00,0.000000e+00,0.000000e+00,0.000000e+00,0.000000e+00,0.000000e+00,0.000000e+00,0.000000e+00,0.000000e+00,0.000000e+00,0.000000e+00,0.000000e+00,0.000000e+00,0.000000e+00,0.000000e+00,0.000000e+00,0.000000e+00,0.000000e+00,0.000000e+00,0.000000e+00,0.000000e+00,0.000000e+00,0.000000e+00,0.000000e+00,0.000000e+00,0.000000e+00,0.000000e+00,0.000000e+00,0.000000e+00,0.000000e+00,0.000000e+00,0.000000e+00,0.000000e+00,0.000000e+00,0.000000e+00,0.000000e+00,0.000000e+00,0.000000e+00,0.000000e+00,0.000000e+00,0.000000e+00,0.000000e+00,0.000000e+00,0.000000e+00,0.000000e+00,0.000000e+00,0.000000e+00,0.000000e+00,0.000000e+00,0.000000e+00,0.000000e+00,0.000000e+00,0.000000e+00,0.000000e+00,0.000000e+00,0.000000e+00,0.000000e+00,0.000000e+00,0.000000e+00,0.000000e+00,0.000000e+00,0.000000e+00,0.000000e+00,0.000000e+00,0.000000e+00,0.000000e+00,0.000000e+00,0.000000e+00,0.000000e+00,0.000000e+00,0.000000e+00,0.000000e+00,0.000000e+00,0.000000e+00,0.000000e+00,0.000000e+00,0.000000e+00,0.000000e+00,0.000000e+00,0.000000e+00,0.000000e+00,0.000000e+00,0.000000e+00,0.000000e+00,0.000000e+00,0.000000e+00,0.000000e+00,0.000000e+00,0.000000e+00,0.000000e+00,0.000000e+00,0.000000e+00,0.000000e+00,0.000000e+00,0.000000e+00,0.000000e+00,0.000000e+00,0.000000e+00,0.000000e+00,0.000000e+00,0.000000e+00,0.000000e+00,0.000000e+00,0.000000e+00,0.000000e+00,0.000000e+00,0.000000e+00,0.000000e+00,0.000000e+00,0.000000e+00,0.000000e+00,0.000000e+00,0.000000e+00,0.000000e+00,0.000000e+00,0.000000e+00,0.000000e+00,0.000000e+00,0.000000e+00,0.000000e+00,0.000000e+00,0.000000e+00,0.000000e+00,0.000000e+00,0.000000e+00,0.000000e+00,0.000000e+00,0.000000e+00,0.000000e+00,0.000000e+00,0.000000e+00,0.000000e+00,0.000000e+00,0.000000e+00,0.000000e+00,0.000000e+00,0.000000e+00,0.000000e+00,0.000000e+00,0.000000e+00,0.000000e+00,0.000000e+00,0.000000e+00,0.000000e+00,0.000000e+00,0.000000e+00,0.000000e+00,0.000000e+00,0.000000e+00,0.000000e+00,0.000000e+00,0.000000e+00,0.000000e+00,0.000000e+00,0.000000e+00,0.000000e+00,0.000000e+00,0.000000e+00,0.000000e+00,0.000000e+00,0.000000e+00,0.000000e+00,0.000000e+00,0.000000e+00,0.000000e+00,0.000000e+00,0.000000e+00,0.000000e+00,0.000000e+00,0.000000e+00,0.000000e+00,0.000000e+00,0.000000e+00,0.000000e+00,0.000000e+00,0.000000e+00,0.000000e+00,0.000000e+00,0.000000e+00,0.000000e+00,0.000000e+00,0.000000e+00,0.000000e+00,0.000000e+00,0.000000e+00,0.000000e+00,0.000000e+00,0.000000e+00,0.000000e+00,0.000000e+00,0.000000e+00,0.000000e+00,0.000000e+00,0.000000e+00,0.000000e+00,0.000000e+00,0.000000e+00,0.000000e+00,0.000000e+00,0.000000e+00,0.000000e+00,0.000000e+00,0.000000e+00,0.000000e+00,0.000000e+00,0.000000e+00,0.000000e+00,0.000000e+00,0.000000e+00,0.000000e+00,0.000000e+00,0.000000e+00,0.000000e+00,0.000000e+00,0.000000e+00,0.000000e+00,0.000000e+00,0.000000e+00,0.000000e+00,0.000000e+00,0.000000e+00,0.000000e+00,0.000000e+00,0.000000e+00,0.000000e+00,0.000000e+00,0.000000e+00,0.000000e+00,0.000000e+00,0.000000e+00,0.000000e+00,0.000000e+00,0.000000e+00,0.000000e+00,0.000000e+00,0.000000e+00,0.000000e+00,0.000000e+00,0.000000e+00,0.000000e+00,0.000000e+00,0.000000e+00,0.000000e+00,0.000000e+00,0.000000e+00,0.000000e+00,0.000000e+00,0.000000e+00,0.000000e+00,0.000000e+00,0.000000e+00,0.000000e+00,0.000000e+00,0.000000e+00,0.000000e+00,0.000000e+00,0.000000e+00,0.000000e+00,0.000000e+00,0.000000e+00,0.000000e+00,0.000000e+00,0.000000e+00,0.000000e+00,0.000000e+00,0.000000e+00,0.000000e+00,0.000000e+00,0.000000e+00,0.000000e+00,0.000000e+00,0.000000e+00,0.000000e+00,0.000000e+00,0.000000e+00,0.000000e+00,0.000000e+00,0.000000e+00,0.000000e+00,0.000000e+00,0.000000e+00,0.000000e+00,0.000000e+00,0.000000e+00,0.000000e+00,0.000000e+00,0.000000e+00,0.000000e+00,0.000000e+00,0.000000e+00,0.000000e+00,0.000000e+00,0.000000e+00,0.000000e+00,0.000000e+00,0.000000e+00,0.000000e+00,0.000000e+00,0.000000e+00,0.000000e+00,0.000000e+00,0.000000e+00,0.000000e+00,0.000000e+00,0.000000e+00,0.000000e+00,0.000000e+00,0.000000e+00,0.000000e+00,0.000000e+00,0.000000e+00,0.000000e+00,0.000000e+00,0.000000e+00,0.000000e+00,0.000000e+00,0.000000e+00,0.000000e+00,0.000000e+00,0.000000e+00,0.000000e+00,0.000000e+00,0.000000e+00,0.000000e+00,0.000000e+00,0.000000e+00,0.000000e+00,0.000000e+00,0.000000e+00,0.000000e+00,0.000000e+00,0.000000e+00,0.000000e+00,0.000000e+00,0.000000e+00,0.000000e+00,0.000000e+00,0.000000e+00,0.000000e+00,0.000000e+00,0.000000e+00,0.000000e+00,0.000000e+00,0.000000e+00,0.000000e+00,0.000000e+00,0.000000e+00,0.000000e+00,0.000000e+00,0.000000e+00,0.000000e+00,0.000000e+00,0.000000e+00,0.000000e+00,0.000000e+00,0.000000e+00,0.000000e+00,0.000000e+00,0.000000e+00,0.000000e+00,0.000000e+00,0.000000e+00,0.000000e+00,0.000000e+00,0.000000e+00,0.000000e+00,0.000000e+00,0.000000e+00,0.000000e+00,0.000000e+00,0.000000e+00,0.000000e+00,0.000000e+00,0.000000e+00,0.000000e+00,0.000000e+00,0.000000e+00,0.000000e+00,0.000000e+00,0.000000e+00,0.000000e+00,0.000000e+00,0.000000e+00,0.000000e+00,0.000000e+00,0.000000e+00,0.000000e+00,0.000000e+00,0.000000e+00,0.000000e+00,0.000000e+00,0.000000e+00,0.000000e+00,0.000000e+00,0.000000e+00,0.000000e+00,0.000000e+00,0.000000e+00,0.000000e+00,0.000000e+00,0.000000e+00,0.000000e+00,0.000000e+00,0.000000e+00,0.000000e+00,0.000000e+00,0.000000e+00,0.000000e+00,0.000000e+00,0.000000e+00,0.000000e+00,0.000000e+00,0.000000e+00,0.000000e+00,0.000000e+00,0.000000e+00,0.000000e+00,0.000000e+00,0.000000e+00,0.000000e+00,0.000000e+00,0.000000e+00,0.000000e+00,0.000000e+00,0.000000e+00,0.000000e+00,0.000000e+00,0.000000e+00,0.000000e+00,0.000000e+00,0.000000e+00,0.000000e+00,0.000000e+00,0.000000e+00,0.000000e+00,0.000000e+00,0.000000e+00,0.000000e+00,0.000000e+00,0.000000e+00,0.000000e+00,0.000000e+00,0.000000e+00,0.000000e+00,0.000000e+00,0.000000e+00,0.000000e+00,0.000000e+00,0.000000e+00,0.000000e+00,0.000000e+00,0.000000e+00,0.000000e+00,0.000000e+00,0.000000e+00,0.000000e+00,0.000000e+00,0.000000e+00,0.000000e+00,0.000000e+00,0.000000e+00,0.000000e+00,0.000000e+00,0.000000e+00,0.000000e+00,0.000000e+00,0.000000e+00,0.000000e+00,0.000000e+00,0.000000e+00,0.000000e+00,0.000000e+00,0.000000e+00,0.000000e+00,0.000000e+00,0.000000e+00,0.000000e+00,0.000000e+00,0.000000e+00,0.000000e+00,0.000000e+00,0.000000e+00,0.000000e+00,0.000000e+00,0.000000e+00,0.000000e+00,0.000000e+00,0.000000e+00,0.000000e+00,0.000000e+00,0.000000e+00,0.000000e+00,0.000000e+00,0.000000e+00,0.000000e+00,0.000000e+00,0.000000e+00,0.000000e+00,0.000000e+00,0.000000e+00,0.000000e+00,0.000000e+00,0.000000e+00,0.000000e+00,0.000000e+00,0.000000e+00,0.000000e+00,0.000000e+00,0.000000e+00,0.000000e+00,0.000000e+00,0.000000e+00,0.000000e+00,0.000000e+00,0.000000e+00,0.000000e+00,0.000000e+00,0.000000e+00,0.000000e+00,0.000000e+00,0.000000e+00,0.000000e+00,0.000000e+00,0.000000e+00,0.000000e+00,0.000000e+00,0.000000e+00,0.000000e+00,0.000000e+00,0.000000e+00,0.000000e+00,0.000000e+00,0.000000e+00,0.000000e+00,0.000000e+00,0.000000e+00,0.000000e+00,0.000000e+00,0.000000e+00,0.000000e+00,0.000000e+00,0.000000e+00,0.000000e+00,0.000000e+00,0.000000e+00,0.000000e+00,0.000000e+00,0.000000e+00,0.000000e+00,0.000000e+00,0.000000e+00,0.000000e+00,0.000000e+00,0.000000e+00,0.000000e+00,0.000000e+00,0.000000e+00,0.000000e+00,0.000000e+00,0.000000e+00,0.000000e+00,0.000000e+00,0.000000e+00,0.000000e+00,0.000000e+00,0.000000e+00,0.000000e+00,0.000000e+00,0.000000e+00,0.000000e+00,0.000000e+00,0.000000e+00,0.000000e+00,0.000000e+00,0.000000e+00,0.000000e+00,0.000000e+00,0.000000e+00,0.000000e+00,0.000000e+00,0.000000e+00,0.000000e+00,0.000000e+00,0.000000e+00,0.000000e+00,0.000000e+00,0.000000e+00,0.000000e+00,0.000000e+00,0.000000e+00,0.000000e+00,0.000000e+00,0.000000e+00,0.000000e+00,0.000000e+00,0.000000e+00,0.000000e+00,0.000000e+00,0.000000e+00,0.000000e+00,0.000000e+00,0.000000e+00,0.000000e+00,0.000000e+00,0.000000e+00,0.000000e+00,0.000000e+00,0.000000e+00,0.000000e+00,0.000000e+00,0.000000e+00,0.000000e+00,0.000000e+00,0.000000e+00,0.000000e+00,0.000000e+00,0.000000e+00,0.000000e+00,0.000000e+00,0.000000e+00,0.000000e+00,0.000000e+00,0.000000e+00,0.000000e+00,0.000000e+00,0.000000e+00,0.000000e+00,0.000000e+00,0.000000e+00,0.000000e+00,0.000000e+00,0.000000e+00,0.000000e+00,0.000000e+00,0.000000e+00,0.000000e+00,0.000000e+00,0.000000e+00,0.000000e+00,0.000000e+00,0.000000e+00,0.000000e+00,0.000000e+00,0.000000e+00,0.000000e+00,0.000000e+00,0.000000e+00,0.000000e+00,0.000000e+00,0.000000e+00,0.000000e+00,0.000000e+00,0.000000e+00,0.000000e+00,0.000000e+00,0.000000e+00,0.000000e+00,0.000000e+00,0.000000e+00,0.000000e+00,0.000000e+00,0.000000e+00,0.000000e+00,0.000000e+00,0.000000e+00,0.000000e+00,0.000000e+00,0.000000e+00,0.000000e+00,0.000000e+00,0.000000e+00,0.000000e+00,0.000000e+00,0.000000e+00,0.000000e+00,0.000000e+00,0.000000e+00,0.000000e+00,0.000000e+00,0.000000e+00,0.000000e+00,0.000000e+00,0.000000e+00,0.000000e+00,0.000000e+00,0.000000e+00,0.000000e+00,0.000000e+00,0.000000e+00,0.000000e+00,0.000000e+00,0.000000e+00,0.000000e+00,0.000000e+00,0.000000e+00,0.000000e+00,0.000000e+00,0.000000e+00,0.000000e+00,0.000000e+00,0.000000e+00,0.000000e+00,0.000000e+00,0.000000e+00,0.000000e+00,0.000000e+00,0.000000e+00,0.000000e+00,0.000000e+00,0.000000e+00,0.000000e+00,0.000000e+00,0.000000e+00,0.000000e+00,0.000000e+00,0.000000e+00,0.000000e+00,0.000000e+00,0.000000e+00,0.000000e+00,0.000000e+00,0.000000e+00,0.000000e+00,0.000000e+00,0.000000e+00,0.000000e+00,0.000000e+00,0.000000e+00,0.000000e+00,0.000000e+00,0.000000e+00,0.000000e+00,0.000000e+00,0.000000e+00,0.000000e+00,0.000000e+00,0.000000e+00,0.000000e+00,0.000000e+00,0.000000e+00,0.000000e+00,0.000000e+00,0.000000e+00,0.000000e+00,0.000000e+00,0.000000e+00,0.000000e+00,0.000000e+00,0.000000e+00,0.000000e+00,0.000000e+00,0.000000e+00,0.000000e+00,0.000000e+00,0.000000e+00,0.000000e+00,0.000000e+00,0.000000e+00,0.000000e+00,0.000000e+00,0.000000e+00,0.000000e+00,0.000000e+00,0.000000e+00,0.000000e+00,0.000000e+00,0.000000e+00,0.000000e+00,0.000000e+00,0.000000e+00,0.000000e+00,0.000000e+00,0.000000e+00,0.000000e+00,0.000000e+00,0.000000e+00,0.000000e+00,0.000000e+00,0.000000e+00,0.000000e+00,0.000000e+00,0.000000e+00,0.000000e+00,0.000000e+00,0.000000e+00,0.000000e+00,0.000000e+00,0.000000e+00,0.000000e+00,0.000000e+00,0.000000e+00,0.000000e+00,0.000000e+00,0.000000e+00,0.000000e+00,0.000000e+00,0.000000e+00,0.000000e+00,0.000000e+00,0.000000e+00,0.000000e+00,0.000000e+00,0.000000e+00,0.000000e+00,0.000000e+00,0.000000e+00,0.000000e+00,0.000000e+00,0.000000e+00,0.000000e+00,0.000000e+00,0.000000e+00,0.000000e+00,0.000000e+00,0.000000e+00,0.000000e+00,0.000000e+00,0.000000e+00,0.000000e+00,0.000000e+00,0.000000e+00,0.000000e+00,0.000000e+00,0.000000e+00,0.000000e+00,0.000000e+00,0.000000e+00,0.000000e+00,0.000000e+00,0.000000e+00,0.000000e+00,0.000000e+00,0.000000e+00,0.000000e+00,0.000000e+00,0.000000e+00,0.000000e+00,0.000000e+00,0.000000e+00,0.000000e+00,0.000000e+00,0.000000e+00,0.000000e+00,0.000000e+00,0.000000e+00,0.000000e+00,0.000000e+00,0.000000e+00,0.000000e+00,0.000000e+00,0.000000e+00,0.000000e+00,0.000000e+00,0.000000e+00,0.000000e+00,0.000000e+00,0.000000e+00,0.000000e+00,0.000000e+00,0.000000e+00,0.000000e+00,0.000000e+00,0.000000e+00,0.000000e+00,0.000000e+00,0.000000e+00,0.000000e+00,0.000000e+00,0.000000e+00,0.000000e+00,0.000000e+00,0.000000e+00,0.000000e+00,0.000000e+00,0.000000e+00,0.000000e+00,0.000000e+00,0.000000e+00,0.000000e+00,0.000000e+00,0.000000e+00,0.000000e+00,0.000000e+00,0.000000e+00,0.000000e+00,0.000000e+00,0.000000e+00,0.000000e+00,0.000000e+00,0.000000e+00,0.000000e+00,0.000000e+00,0.000000e+00,0.000000e+00,0.000000e+00,0.000000e+00,0.000000e+00,0.000000e+00,0.000000e+00,0.000000e+00,0.000000e+00,0.000000e+00,0.000000e+00,0.000000e+00,0.000000e+00,0.000000e+00,0.000000e+00,0.000000e+00,0.000000e+00,0.000000e+00,0.000000e+00,0.000000e+00,0.000000e+00,0.000000e+00,0.000000e+00,0.000000e+00,0.000000e+00,0.000000e+00,0.000000e+00,0.000000e+00,0.000000e+00,0.000000e+00,0.000000e+00,0.000000e+00,0.000000e+00,0.000000e+00,0.000000e+00,0.000000e+00,0.000000e+00,0.000000e+00,0.000000e+00,0.000000e+00,0.000000e+00,0.000000e+00,0.000000e+00,0.000000e+00,0.000000e+00,0.000000e+00,0.000000e+00,0.000000e+00,0.000000e+00,0.000000e+00,0.000000e+00,0.000000e+00,0.000000e+00,0.000000e+00,0.000000e+00,0.000000e+00,0.000000e+00,0.000000e+00,0.000000e+00,0.000000e+00,0.000000e+00,0.000000e+00,0.000000e+00,0.000000e+00,0.000000e+00,0.000000e+00,0.000000e+00,0.000000e+00,0.000000e+00,0.000000e+00,0.000000e+00,0.000000e+00,0.000000e+00,0.000000e+00,0.000000e+00,0.000000e+00,0.000000e+00,0.000000e+00,0.000000e+00,0.000000e+00,0.000000e+00,0.000000e+00,0.000000e+00,0.000000e+00,0.000000e+00,0.000000e+00,0.000000e+00,0.000000e+00,0.000000e+00,0.000000e+00,0.000000e+00,0.000000e+00,0.000000e+00,0.000000e+00,0.000000e+00,0.000000e+00,0.000000e+00,0.000000e+00,0.000000e+00,0.000000e+00,0.000000e+00,0.000000e+00,0.000000e+00,0.000000e+00,0.000000e+00,0.000000e+00,0.000000e+00,0.000000e+00,0.000000e+00,0.000000e+00,0.000000e+00,0.000000e+00,0.000000e+00,0.000000e+00,0.000000e+00,0.000000e+00,0.000000e+00,0.000000e+00,0.000000e+00,0.000000e+00,0.000000e+00,0.000000e+00,0.000000e+00,0.000000e+00,0.000000e+00,0.000000e+00,0.000000e+00,0.000000e+00,0.000000e+00,0.000000e+00,0.000000e+00,0.000000e+00,0.000000e+00,0.000000e+00,0.000000e+00,0.000000e+00,0.000000e+00,0.000000e+00,0.000000e+00,0.000000e+00,0.000000e+00,0.000000e+00,0.000000e+00,0.000000e+00,0.000000e+00,0.000000e+00,0.000000e+00,0.000000e+00,0.000000e+00,0.000000e+00,0.000000e+00,0.000000e+00,0.000000e+00,0.000000e+00,0.000000e+00,0.000000e+00,0.000000e+00,0.000000e+00,0.000000e+00,0.000000e+00,0.000000e+00,0.000000e+00,0.000000e+00,0.000000e+00,0.000000e+00,0.000000e+00,0.000000e+00,0.000000e+00,0.000000e+00,0.000000e+00,0.000000e+00,0.000000e+00,0.000000e+00,0.000000e+00,0.000000e+00,0.000000e+00,0.000000e+00,0.000000e+00,0.000000e+00,0.000000e+00,0.000000e+00,0.000000e+00,0.000000e+00,0.000000e+00,0.000000e+00,0.000000e+00,0.000000e+00,0.000000e+00,0.000000e+00,0.000000e+00,0.000000e+00,0.000000e+00,0.000000e+00,0.000000e+00,0.000000e+00,0.000000e+00,0.000000e+00,0.000000e+00,0.000000e+00,0.000000e+00,0.000000e+00,0.000000e+00,0.000000e+00,0.000000e+00,0.000000e+00,0.000000e+00,0.000000e+00,0.000000e+00,0.000000e+00,0.000000e+00,0.000000e+00,0.000000e+00,0.000000e+00,0.000000e+00,0.000000e+00,0.000000e+00,0.000000e+00,0.000000e+00,0.000000e+00,0.000000e+00,0.000000e+00,0.000000e+00,0.000000e+00,0.000000e+00,0.000000e+00,0.000000e+00,0.000000e+00,0.000000e+00,0.000000e+00,0.000000e+00,0.000000e+00,0.000000e+00,0.000000e+00,0.000000e+00,0.000000e+00,0.000000e+00,0.000000e+00,0.000000e+00,0.000000e+00,0.000000e+00,0.000000e+00,0.000000e+00,0.000000e+00,0.000000e+00,0.000000e+00,0.000000e+00,0.000000e+00,0.000000e+00,0.000000e+00,0.000000e+00,0.000000e+00,0.000000e+00,0.000000e+00,0.000000e+00,0.000000e+00,0.000000e+00,0.000000e+00,0.000000e+00,0.000000e+00,0.000000e+00,0.000000e+00,0.000000e+00,0.000000e+00,0.000000e+00,0.000000e+00,0.000000e+00,0.000000e+00,0.000000e+00,0.000000e+00,0.000000e+00,0.000000e+00,0.000000e+00,0.000000e+00,0.000000e+00,0.000000e+00,0.000000e+00,0.000000e+00,0.000000e+00,0.000000e+00,0.000000e+00,0.000000e+00,0.000000e+00,0.000000e+00,0.000000e+00,0.000000e+00,0.000000e+00,0.000000e+00,0.000000e+00,0.000000e+00,0.000000e+00,0.000000e+00,0.000000e+00,0.000000e+00,0.000000e+00,0.000000e+00,0.000000e+00,0.000000e+00,0.000000e+00,0.000000e+00,0.000000e+00,0.000000e+00,0.000000e+00,0.000000e+00,0.000000e+00,0.000000e+00,0.000000e+00,0.000000e+00,0.000000e+00,0.000000e+00,0.000000e+00,0.000000e+00,0.000000e+00,0.000000e+00,0.000000e+00,0.000000e+00,0.000000e+00,0.000000e+00,0.000000e+00,0.000000e+00,0.000000e+00,0.000000e+00,0.000000e+00,0.000000e+00,0.000000e+00,0.000000e+00,0.000000e+00,0.000000e+00,0.000000e+00,0.000000e+00,0.000000e+00,0.000000e+00,0.000000e+00,0.000000e+00,0.000000e+00,0.000000e+00,0.000000e+00,0.000000e+00,0.000000e+00,0.000000e+00,0.000000e+00,0.000000e+00,0.000000e+00,0.000000e+00,0.000000e+00,0.000000e+00,0.000000e+00,0.000000e+00,0.000000e+00,0.000000e+00,0.000000e+00,0.000000e+00,0.000000e+00,0.000000e+00,0.000000e+00,0.000000e+00,0.000000e+00,0.000000e+00,0.000000e+00,0.000000e+00,0.000000e+00,0.000000e+00,0.000000e+00,0.000000e+00,0.000000e+00,0.000000e+00,0.000000e+00,0.000000e+00,0.000000e+00,0.000000e+00,0.000000e+00,0.000000e+00,0.000000e+00,0.000000e+00,0.000000e+00,0.000000e+00,0.000000e+00,0.000000e+00,0.000000e+00,0.000000e+00,0.000000e+00,0.000000e+00,0.000000e+00,0.000000e+00,0.000000e+00,0.000000e+00,0.000000e+00,0.000000e+00,0.000000e+00,0.000000e+00,0.000000e+00,0.000000e+00,0.000000e+00,0.000000e+00,0.000000e+00,0.000000e+00,0.000000e+00,0.000000e+00,0.000000e+00,0.000000e+00,0.000000e+00,0.000000e+00,0.000000e+00,0.000000e+00,0.000000e+00,0.000000e+00,0.000000e+00,0.000000e+00,0.000000e+00,0.000000e+00,0.000000e+00,0.000000e+00,0.000000e+00,0.000000e+00,0.000000e+00,0.000000e+00,0.000000e+00,0.000000e+00,0.000000e+00,0.000000e+00,0.000000e+00,0.000000e+00,0.000000e+00,0.000000e+00,0.000000e+00,0.000000e+00,0.000000e+00,0.000000e+00,0.000000e+00,0.000000e+00,0.000000e+00,0.000000e+00,0.000000e+00,0.000000e+00,0.000000e+00,0.000000e+00,0.000000e+00,0.000000e+00,0.000000e+00,0.000000e+00,0.000000e+00,0.000000e+00,0.000000e+00,0.000000e+00,0.000000e+00,0.000000e+00,0.000000e+00,0.000000e+00,0.000000e+00,0.000000e+00,0.000000e+00,0.000000e+00,0.000000e+00,0.000000e+00,0.000000e+00,0.000000e+00,0.000000e+00,0.000000e+00,0.000000e+00,0.000000e+00,0.000000e+00,0.000000e+00,0.000000e+00,0.000000e+00,0.000000e+00,0.000000e+00,0.000000e+00,0.000000e+00,0.000000e+00,0.000000e+00,0.000000e+00,0.000000e+00,0.000000e+00,0.000000e+00,0.000000e+00,0.000000e+00,0.000000e+00,0.000000e+00,0.000000e+00,0.000000e+00,0.000000e+00,0.000000e+00,0.000000e+00,0.000000e+00,0.000000e+00,0.000000e+00,0.000000e+00,0.000000e+00,0.000000e+00,0.000000e+00,0.000000e+00,0.000000e+00,0.000000e+00,0.000000e+00,0.000000e+00,0.000000e+00,0.000000e+00,0.000000e+00,0.000000e+00,0.000000e+00,0.000000e+00,0.000000e+00,0.000000e+00,0.000000e+00,0.000000e+00,0.000000e+00,0.000000e+00,0.000000e+00,0.000000e+00,0.000000e+00,0.000000e+00,0.000000e+00,0.000000e+00,0.000000e+00,0.000000e+00,0.000000e+00,0.000000e+00,0.000000e+00,0.000000e+00,0.000000e+00,0.000000e+00,0.000000e+00,0.000000e+00,0.000000e+00,0.000000e+00,0.000000e+00,0.000000e+00,0.000000e+00,0.000000e+00,0.000000e+00,0.000000e+00,0.000000e+00,0.000000e+00,0.000000e+00,0.000000e+00,0.000000e+00,0.000000e+00,0.000000e+00,0.000000e+00,0.000000e+00,0.000000e+00,0.000000e+00,0.000000e+00,0.000000e+00,0.000000e+00,0.000000e+00,0.000000e+00,0.000000e+00,0.000000e+00,0.000000e+00,0.000000e+00,0.000000e+00,0.000000e+00,0.000000e+00,0.000000e+00,0.000000e+00,0.000000e+00,0.000000e+00,0.000000e+00,0.000000e+00,0.000000e+00,0.000000e+00,0.000000e+00,0.000000e+00,0.000000e+00,0.000000e+00,0.000000e+00,0.000000e+00,0.000000e+00,0.000000e+00,0.000000e+00,0.000000e+00,0.000000e+00,0.000000e+00,0.000000e+00,0.000000e+00,0.000000e+00,0.000000e+00,0.000000e+00,0.000000e+00,0.000000e+00,0.000000e+00,0.000000e+00,0.000000e+00,0.000000e+00,0.000000e+00,0.000000e+00,0.000000e+00,0.000000e+00,0.000000e+00,0.000000e+00,0.000000e+00,0.000000e+00,0.000000e+00,0.000000e+00,0.000000e+00,0.000000e+00,0.000000e+00,0.000000e+00,0.000000e+00,0.000000e+00,0.000000e+00,0.000000e+00,0.000000e+00,0.000000e+00,0.000000e+00,0.000000e+00,0.000000e+00,0.000000e+00,0.000000e+00,0.000000e+00,0.000000e+00,0.000000e+00,0.000000e+00,0.000000e+00,0.000000e+00,0.000000e+00,0.000000e+00,0.000000e+00,0.000000e+00,0.000000e+00,0.000000e+00,0.000000e+00,0.000000e+00,0.000000e+00,0.000000e+00,0.000000e+00,0.000000e+00,0.000000e+00,0.000000e+00,0.000000e+00,0.000000e+00,0.000000e+00,0.000000e+00,0.000000e+00,0.000000e+00,0.000000e+00,0.000000e+00,0.000000e+00,0.000000e+00,0.000000e+00,0.000000e+00,0.000000e+00,0.000000e+00,0.000000e+00,0.000000e+00,0.000000e+00,0.000000e+00,0.000000e+00,0.000000e+00,0.000000e+00,0.000000e+00,0.000000e+00,0.000000e+00,0.000000e+00,0.000000e+00,0.000000e+00,0.000000e+00,0.000000e+00,0.000000e+00,0.000000e+00,0.000000e+00,0.000000e+00,0.000000e+00,0.000000e+00,0.000000e+00,0.000000e+00,0.000000e+00,0.000000e+00,0.000000e+00,0.000000e+00,0.000000e+00,0.000000e+00,0.000000e+00,0.000000e+00,0.000000e+00,0.000000e+00,0.000000e+00,0.000000e+00,0.000000e+00,0.000000e+00,0.000000e+00,0.000000e+00,0.000000e+00,0.000000e+00,0.000000e+00,0.000000e+00,0.000000e+00,0.000000e+00,0.000000e+00,0.000000e+00,0.000000e+00,0.000000e+00,0.000000e+00,0.000000e+00,0.000000e+00,0.000000e+00,0.000000e+00,0.000000e+00,0.000000e+00,0.000000e+00,0.000000e+00,0.000000e+00,0.000000e+00,0.000000e+00,0.000000e+00,0.000000e+00,0.000000e+00,0.000000e+00,0.000000e+00,0.000000e+00,0.000000e+00,0.000000e+00,0.000000e+00,0.000000e+00,0.000000e+00,0.000000e+00,0.000000e+00,0.000000e+00,0.000000e+00,0.000000e+00,0.000000e+00,0.000000e+00,0.000000e+00,0.000000e+00,0.000000e+00,0.000000e+00,0.000000e+00,0.000000e+00,0.000000e+00,0.000000e+00,0.000000e+00,0.000000e+00,0.000000e+00,0.000000e+00,0.000000e+00,0.000000e+00,0.000000e+00,0.000000e+00,0.000000e+00,0.000000e+00,0.000000e+00,0.000000e+00,0.000000e+00,0.000000e+00,0.000000e+00,0.000000e+00,0.000000e+00,0.000000e+00,0.000000e+00,0.000000e+00,0.000000e+00,0.000000e+00,0.000000e+00,0.000000e+00,0.000000e+00,0.000000e+00,0.000000e+00,0.000000e+00,0.000000e+00,0.000000e+00,0.000000e+00,0.000000e+00,0.000000e+00,0.000000e+00,0.000000e+00,0.000000e+00,0.000000e+00,0.000000e+00,0.000000e+00,0.000000e+00,0.000000e+00,0.000000e+00,0.000000e+00,0.000000e+00,0.000000e+00,0.000000e+00,0.000000e+00,0.000000e+00,0.000000e+00,0.000000e+00,0.000000e+00,0.000000e+00,0.000000e+00,0.000000e+00,0.000000e+00,0.000000e+00,0.000000e+00,0.000000e+00,0.000000e+00,0.000000e+00,0.000000e+00,0.000000e+00,0.000000e+00,0.000000e+00,0.000000e+00,0.000000e+00,0.000000e+00,0.000000e+00,0.000000e+00,0.000000e+00,0.000000e+00,0.000000e+00,0.000000e+00,0.000000e+00,0.000000e+00,0.000000e+00,0.000000e+00,0.000000e+00,0.000000e+00,0.000000e+00,0.000000e+00,0.000000e+00,0.000000e+00,0.000000e+00,0.000000e+00,0.000000e+00,0.000000e+00,0.000000e+00,0.000000e+00,0.000000e+00,0.000000e+00,0.000000e+00,0.000000e+00,0.000000e+00,0.000000e+00,0.000000e+00,0.000000e+00,0.000000e+00,0.000000e+00,0.000000e+00,0.000000e+00,0.000000e+00,0.000000e+00,0.000000e+00,0.000000e+00,0.000000e+00,0.000000e+00,0.000000e+00,0.000000e+00,0.000000e+00,0.000000e+00,0.000000e+00,0.000000e+00,0.000000e+00,0.000000e+00,0.000000e+00,0.000000e+00,0.000000e+00,0.000000e+00,0.000000e+00,0.000000e+00,0.000000e+00,0.000000e+00,0.000000e+00,0.000000e+00,0.000000e+00,0.000000e+00,0.000000e+00,0.000000e+00,0.000000e+00,0.000000e+00,0.000000e+00,0.000000e+00,0.000000e+00,0.000000e+00,0.000000e+00,0.000000e+00,0.000000e+00,0.000000e+00,0.000000e+00,0.000000e+00,0.000000e+00,0.000000e+00,0.000000e+00,0.000000e+00,0.000000e+00,0.000000e+00,0.000000e+00,0.000000e+00,0.000000e+00,0.000000e+00,0.000000e+00,0.000000e+00,0.000000e+00,0.000000e+00,0.000000e+00,0.000000e+00,0.000000e+00,0.000000e+00,0.000000e+00,0.000000e+00,0.000000e+00,0.000000e+00,0.000000e+00,0.000000e+00,0.000000e+00,0.000000e+00,0.000000e+00,0.000000e+00,0.000000e+00,0.000000e+00,0.000000e+00,0.000000e+00,0.000000e+00,0.000000e+00,0.000000e+00,0.000000e+00,0.000000e+00,0.000000e+00,0.000000e+00,0.000000e+00,0.000000e+00,0.000000e+00,0.000000e+00,0.000000e+00,0.000000e+00,0.000000e+00,0.000000e+00,0.000000e+00,0.000000e+00,0.000000e+00,0.000000e+00,0.000000e+00,0.000000e+00,0.000000e+00,0.000000e+00,0.000000e+00,0.000000e+00,0.000000e+00,0.000000e+00,0.000000e+00,0.000000e+00,0.000000e+00,0.000000e+00,0.000000e+00,0.000000e+00,0.000000e+00,0.000000e+00,0.000000e+00,0.000000e+00,0.000000e+00,0.000000e+00,0.000000e+00,0.000000e+00,0.000000e+00,0.000000e+00,0.000000e+00,0.000000e+00,0.000000e+00,0.000000e+00,0.000000e+00,0.000000e+00,0.000000e+00,0.000000e+00,0.000000e+00,0.000000e+00,0.000000e+00,0.000000e+00,0.000000e+00,0.000000e+00,0.000000e+00,0.000000e+00,0.000000e+00,0.000000e+00,0.000000e+00,0.000000e+00,0.000000e+00,0.000000e+00,0.000000e+00,0.000000e+00,0.000000e+00,0.000000e+00,0.000000e+00,0.000000e+00,0.000000e+00,0.000000e+00,0.000000e+00,0.000000e+00,0.000000e+00,0.000000e+00,0.000000e+00,0.000000e+00,0.000000e+00,0.000000e+00,0.000000e+00,0.000000e+00,0.000000e+00,0.000000e+00,0.000000e+00,0.000000e+00,0.000000e+00,0.000000e+00,0.000000e+00,0.000000e+00,0.000000e+00,0.000000e+00,0.000000e+00,0.000000e+00,0.000000e+00,0.000000e+00,0.000000e+00,0.000000e+00,0.000000e+00,0.000000e+00,0.000000e+00,0.000000e+00,0.000000e+00,0.000000e+00,0.000000e+00,0.000000e+00,0.000000e+00,0.000000e+00,0.000000e+00,0.000000e+00,0.000000e+00,0.000000e+00,0.000000e+00,0.000000e+00,0.000000e+00,0.000000e+00,0.000000e+00,0.000000e+00,0.000000e+00,0.000000e+00,0.000000e+00,0.000000e+00,0.000000e+00,0.000000e+00,0.000000e+00,0.000000e+00,0.000000e+00,0.000000e+00,0.000000e+00,0.000000e+00,0.000000e+00,0.000000e+00,0.000000e+00,0.000000e+00,0.000000e+00,0.000000e+00,0.000000e+00,0.000000e+00,0.000000e+00,0.000000e+00,0.000000e+00,0.000000e+00,0.000000e+00,0.000000e+00,0.000000e+00,0.000000e+00,0.000000e+00,0.000000e+00,0.000000e+00,0.000000e+00,0.000000e+00,0.000000e+00,0.000000e+00,0.000000e+00,0.000000e+00,0.000000e+00,0.000000e+00,0.000000e+00,0.000000e+00,0.000000e+00,0.000000e+00,0.000000e+00,0.000000e+00,0.000000e+00,0.000000e+00,0.000000e+00,0.000000e+00,0.000000e+00,0.000000e+00,0.000000e+00,0.000000e+00,0.000000e+00,0.000000e+00,0.000000e+00,0.000000e+00,0.000000e+00,0.000000e+00,0.000000e+00,0.000000e+00,0.000000e+00,0.000000e+00,0.000000e+00,0.000000e+00,0.000000e+00,0.000000e+00,0.000000e+00,0.000000e+00,0.000000e+00,0.000000e+00,0.000000e+00,0.000000e+00,0.000000e+00,0.000000e+00,0.000000e+00,0.000000e+00,0.000000e+00,0.000000e+00,0.000000e+00,0.000000e+00,0.000000e+00,0.000000e+00,0.000000e+00,0.000000e+00,0.000000e+00,0.000000e+00,0.000000e+00,0.000000e+00,0.000000e+00,0.000000e+00,0.000000e+00,0.000000e+00,0.000000e+00,0.000000e+00,0.000000e+00,0.000000e+00,0.000000e+00,0.000000e+00,0.000000e+00,0.000000e+00,0.000000e+00,0.000000e+00,0.000000e+00,0.000000e+00,0.000000e+00,0.000000e+00,0.000000e+00,0.000000e+00,0.000000e+00,0.000000e+00,0.000000e+00,0.000000e+00,0.000000e+00,0.000000e+00,0.000000e+00,0.000000e+00,0.000000e+00,0.000000e+00,0.000000e+00,0.000000e+00,0.000000e+00,0.000000e+00,0.000000e+00,0.000000e+00,0.000000e+00,0.000000e+00,0.000000e+00,0.000000e+00,0.000000e+00,0.000000e+00,0.000000e+00,0.000000e+00,0.000000e+00,0.000000e+00,0.000000e+00,0.000000e+00,0.000000e+00,0.000000e+00,0.000000e+00,0.000000e+00,0.000000e+00,0.000000e+00,0.000000e+00,0.000000e+00,0.000000e+00,0.000000e+00,0.000000e+00,0.000000e+00,0.000000e+00,0.000000e+00,0.000000e+00,0.000000e+00,0.000000e+00,0.000000e+00,0.000000e+00,0.000000e+00,0.000000e+00,0.000000e+00,0.000000e+00,0.000000e+00,0.000000e+00,0.000000e+00,0.000000e+00,0.000000e+00,0.000000e+00,0.000000e+00,0.000000e+00,0.000000e+00,0.000000e+00,0.000000e+00,0.000000e+00,0.000000e+00,0.000000e+00,0.000000e+00,0.000000e+00,0.000000e+00,0.000000e+00,0.000000e+00,0.000000e+00,0.000000e+00,0.000000e+00,0.000000e+00,0.000000e+00,0.000000e+00,0.000000e+00,0.000000e+00,0.000000e+00,0.000000e+00,0.000000e+00,0.000000e+00,0.000000e+00,0.000000e+00,0.000000e+00,0.000000e+00,0.000000e+00,0.000000e+00,0.000000e+00,0.000000e+00,0.000000e+00,0.000000e+00,0.000000e+00,0.000000e+00,0.000000e+00,0.000000e+00,0.000000e+00,0.000000e+00,0.000000e+00,0.000000e+00,0.000000e+00,0.000000e+00,0.000000e+00,0.000000e+00,0.000000e+00,0.000000e+00,0.000000e+00,0.000000e+00,0.000000e+00,0.000000e+00,0.000000e+00,0.000000e+00,0.000000e+00,0.000000e+00,0.000000e+00,0.000000e+00,0.000000e+00,0.000000e+00,0.000000e+00,0.000000e+00,0.000000e+00,0.000000e+00,0.000000e+00,0.000000e+00,0.000000e+00,0.000000e+00,0.000000e+00,0.000000e+00,0.000000e+00,0.000000e+00,0.000000e+00,0.000000e+00,0.000000e+00,0.000000e+00,0.000000e+00,0.000000e+00,0.000000e+00,0.000000e+00,0.000000e+00,0.000000e+00,0.000000e+00,0.000000e+00,0.000000e+00,0.000000e+00,0.000000e+00,0.000000e+00,0.000000e+00,0.000000e+00,0.000000e+00,0.000000e+00,0.000000e+00,0.000000e+00,0.000000e+00,0.000000e+00,0.000000e+00,0.000000e+00,0.000000e+00,0.000000e+00,0.000000e+00,0.000000e+00,0.000000e+00,0.000000e+00,0.000000e+00,0.000000e+00,0.000000e+00,0.000000e+00,0.000000e+00,0.000000e+00,0.000000e+00,0.000000e+00,0.000000e+00,0.000000e+00,0.000000e+00,0.000000e+00,0.000000e+00,0.000000e+00,0.000000e+00,0.000000e+00,0.000000e+00,0.000000e+00,0.000000e+00,0.000000e+00,0.000000e+00,0.000000e+00,0.000000e+00,0.000000e+00,0.000000e+00,0.000000e+00,0.000000e+00,0.000000e+00,0.000000e+00,0.000000e+00,0.000000e+00,0.000000e+00,0.000000e+00,0.000000e+00,0.000000e+00,0.000000e+00,0.000000e+00,0.000000e+00,0.000000e+00,0.000000e+00,0.000000e+00,0.000000e+00,0.000000e+00,0.000000e+00,0.000000e+00,0.000000e+00,0.000000e+00,0.000000e+00,0.000000e+00,0.000000e+00,0.000000e+00,0.000000e+00,0.000000e+00,0.000000e+00,0.000000e+00,0.000000e+00,0.000000e+00,0.000000e+00,0.000000e+00,0.000000e+00,0.000000e+00,0.000000e+00,0.000000e+00,0.000000e+00,0.000000e+00,0.000000e+00,0.000000e+00,0.000000e+00,0.000000e+00,0.000000e+00,0.000000e+00,0.000000e+00,0.000000e+00,0.000000e+00,0.000000e+00,0.000000e+00,0.000000e+00,0.000000e+00,0.000000e+00,0.000000e+00,0.000000e+00,0.000000e+00,0.000000e+00,0.000000e+00,0.000000e+00,0.000000e+00,0.000000e+00,0.000000e+00,0.000000e+00,0.000000e+00,0.000000e+00,0.000000e+00,0.000000e+00,0.000000e+00,0.000000e+00,0.000000e+00,0.000000e+00,0.000000e+00,0.000000e+00,0.000000e+00,0.000000e+00,0.000000e+00,0.000000e+00,0.000000e+00,0.000000e+00,0.000000e+00,0.000000e+00,0.000000e+00,0.000000e+00,0.000000e+00,0.000000e+00,0.000000e+00,0.000000e+00,0.000000e+00,0.000000e+00,0.000000e+00,0.000000e+00,0.000000e+00,0.000000e+00,0.000000e+00,0.000000e+00,0.000000e+00,0.000000e+00,0.000000e+00,0.000000e+00,0.000000e+00,0.000000e+00,0.000000e+00,0.000000e+00,0.000000e+00,0.000000e+00,0.000000e+00,0.000000e+00,0.000000e+00,0.000000e+00,0.000000e+00,0.000000e+00,0.000000e+00,0.000000e+00,0.000000e+00,0.000000e+00,0.000000e+00,0.000000e+00,0.000000e+00,0.000000e+00,0.000000e+00,0.000000e+00,0.000000e+00,0.000000e+00,0.000000e+00,0.000000e+00,0.000000e+00,0.000000e+00,0.000000e+00,0.000000e+00,0.000000e+00,0.000000e+00,0.000000e+00,0.000000e+00,0.000000e+00,0.000000e+00,0.000000e+00,0.000000e+00,0.000000e+00,0.000000e+00,0.000000e+00,0.000000e+00,0.000000e+00,0.000000e+00,0.000000e+00,0.000000e+00,0.000000e+00,0.000000e+00,0.000000e+00,0.000000e+00,0.000000e+00,0.000000e+00,0.000000e+00,0.000000e+00,0.000000e+00,0.000000e+00,0.000000e+00,0.000000e+00,0.000000e+00,0.000000e+00,0.000000e+00,0.000000e+00,0.000000e+00,0.000000e+00,0.000000e+00,0.000000e+00,0.000000e+00,0.000000e+00,0.000000e+00,0.000000e+00,0.000000e+00,0.000000e+00,0.000000e+00,0.000000e+00,0.000000e+00,0.000000e+00,0.000000e+00,0.000000e+00,0.000000e+00,0.000000e+00,0.000000e+00,0.000000e+00,0.000000e+00,0.000000e+00,0.000000e+00,0.000000e+00,0.000000e+00,0.000000e+00,0.000000e+00,0.000000e+00,0.000000e+00,0.000000e+00,0.000000e+00,0.000000e+00,0.000000e+00,0.000000e+00,0.000000e+00,0.000000e+00,0.000000e+00,0.000000e+00,0.000000e+00,0.000000e+00,0.000000e+00,0.000000e+00,0.000000e+00,0.000000e+00,0.000000e+00,0.000000e+00,0.000000e+00,0.000000e+00,0.000000e+00,0.000000e+00,0.000000e+00,0.000000e+00,0.000000e+00,0.000000e+00,0.000000e+00,0.000000e+00,0.000000e+00,0.000000e+00,0.000000e+00,0.000000e+00,0.000000e+00,0.000000e+00,0.000000e+00,0.000000e+00,0.000000e+00,0.000000e+00,0.000000e+00,0.000000e+00,0.000000e+00,0.000000e+00,0.000000e+00,0.000000e+00,0.000000e+00,0.000000e+00,0.000000e+00,0.000000e+00,0.000000e+00,0.000000e+00,0.000000e+00,0.000000e+00,0.000000e+00,0.000000e+00,0.000000e+00,0.000000e+00,0.000000e+00,0.000000e+00,0.000000e+00,0.000000e+00,0.000000e+00,0.000000e+00,0.000000e+00,0.000000e+00,0.000000e+00,0.000000e+00,0.000000e+00,0.000000e+00,0.000000e+00,0.000000e+00,0.000000e+00,0.000000e+00,0.000000e+00,0.000000e+00,0.000000e+00,0.000000e+00,0.000000e+00,0.000000e+00,0.000000e+00,0.000000e+00,0.000000e+00,0.000000e+00,0.000000e+00,0.000000e+00,0.000000e+00,0.000000e+00,0.00000
[truncated: 607,851 more chars]
